# Supplementary material for: Global transcriptome profiles of Camellia sinensis during cold acclimation
Source: BMC Genomics. 2013 Jun 22;14:415. doi: 10.1186/1471-2164-14-415 (PMC3701547; doi:10.1186/1471-2164-14-415)
Supplement: Additional file 2 — List of differentially expressed transcripts of C. sinensis during CA. Listed are transcript ID (column A), the length of each transcript (B), numbers of raw reads for each transcript (C-E), RPKM (F-H), “baseMean” (I-K), fold change, P-value and FDR for CA3/CA1 (L-P) and CK/CA1 (Q-U), and annotations search against NR, UniRef90, TAIR10, KEGG and KOG (V-AH). “baseMean” values were generated by DESeq package. RPKM: reads per kilobase per million mapped reads. [file 1471-2164-14-415-S2.xlsx]

## Sheet: RNASeq_DE_CKvsCA1
Gene_id	Length	CA1(expected_counts)	CA3(expected_counts)	CK(expected_counts)	CA1_RPKM	CA3_RPKM	CK_RPKM	baseMean(CA1)	baseMean(CA3)	baseMean(CK)	foldChange(CA3/CA1)	log2FoldChange(CA3/CA1)	up/down	pvalue	FDR	foldChange(CK/CA1)	log2FoldChange(CK/CA1)	up/down	pvalue	FDR	E-value(nr)	nr_annotation	E-value(swissprot)	swiss_annotation	E-value(TAIR)	TAIR_annotation	E-value(kegg)	kegg_annotation	E-value(cog)	cog_hitID	COG_information	GO terms	GO_description
comp1357_c0_seq1	3071	429	1	47	24.8347	0.0318415	2.06343	540.506	0.64059	56.1097	0.00118517	-9.72069	down	1.84992e-191	1.08911e-189	0.10381	-3.26799	down	1.70367e-103	2.30592e-101	0	gi|225447711|ref|XP_002272885.1|PREDICTED: hypothetical protein [Vitis vinifera]; gi|296081251|emb|CBI17995.3| unnamed protein product [Vitis vinifera]	0	UniRef90_B9S9P8 Protein phosphatase 1 regulatory subunit, putative n=1 Tax=Ricinus communis RepID=B9S9P8_RICCO	9.34635e-160	AT4G03260.2 | Symbols: | Outer arm dynein light chain 1 protein | chr4:1429092-1431431 FORWARD LENGTH=677	0	hypothetical protein LOC100257895	8.16247e-133	At4g03260	[T] KOG0531 Protein phosphatase 1, regulatory subunit, and related proteins	-	-
comp2227_c0_seq1	560	878	6	389	278.733	1.0477	93.6553	1106.21	3.84354	464.397	0.00347451	-8.16898	down	0	0	0.419809	-1.25219	down	9.5576e-79	1.25828e-76	1.35746e-30	gi|225453138|ref|XP_002273470.1|PREDICTED: hypothetical protein [Vitis vinifera]; gi|296087170|emb|CBI33544.3| unnamed protein product [Vitis vinifera]	8.39286e-31	UniRef90_D7TSS2 Putative uncharacterized protein n=1 Tax=Vitis vinifera RepID=D7TSS2_VITVI	2.22177e-27	AT3G03341.1 | Symbols: | unknown protein; Has 30201 Blast hits to 17322 proteins in 780 species: Archae - 12; Bacteria - 1396; Metazoa - 17338; Fungi - 3422; Plants - 5037; Viruses - 0; Other Eukaryotes - 2996 (source: NCBI BLink). | chr3:790338-790556 REVERSE LENGTH=72	3.20149e-31	hypothetical protein LOC100246645	1.8438e-21	At5g17460	-	-	-
comp2996_c0_seq5	2438	121	1	0	8.82334	0.0401088	0	152.45	0.64059	0	0.00420196	-7.89472	down	2.03522e-53	1.09721e-51	0	#NAME?	down	5.54164e-45	6.59857e-43	0	gi|317106636|dbj|BAJ53142.1|JHL05D22.13 [Jatropha curcas]	0	UniRef90_F6I349 Putative uncharacterized protein n=3 Tax=Vitis vinifera RepID=F6I349_VITVI	6.74265e-166	AT2G45620.1 | Symbols: | Nucleotidyltransferase family protein | chr2:18792943-18795750 FORWARD LENGTH=764	0	hypothetical protein LOC100267790	1.14589e-150	At2g45620	[D] KOG2277 S-M checkpoint control protein CID1 and related nucleotidyltransferases	-	-
comp18667_c0_seq1	637	56	1	17	15.629	0.153509	3.59816	70.5556	0.64059	20.295	0.00907922	-6.78322	down	1.70238e-24	8.08429e-23	0.287646	-1.79764	down	6.07748e-09	3.33279e-07	7.77806e-16	gi|255570374|ref|XP_002526146.1|hypothetical protein RCOM_0137680 [Ricinus communis]; gi|223534523|gb|EEF36222.1| hypothetical protein RCOM_0137680 [Ricinus communis]	4.63381e-16	UniRef90_B9SJH7 Putative uncharacterized protein n=1 Tax=Ricinus communis RepID=B9SJH7_RICCO	-	No_hits	1.75729e-16	hypothetical protein	-	No_hits	-	-	-
comp11978_c0_seq1	558	124	3	24	39.5065	0.525727	5.79893	156.23	1.92177	28.6518	0.0123009	-6.34509	down	1.05966e-51	5.68872e-50	0.183395	-2.44698	down	2.21674e-24	2.14102e-22	6.3475e-57	gi|302141983|emb|CBI19186.3|unnamed protein product [Vitis vinifera]	3.92945e-57	UniRef90_F6H0X0 Putative uncharacterized protein n=5 Tax=Vitis vinifera RepID=F6H0X0_VITVI	1.78944e-45	AT5G64260.1 | Symbols: EXL2 | EXORDIUM like 2 | chr5:25703980-25704897 FORWARD LENGTH=305	1.50129e-57	hypothetical protein LOC100242154	5.26402e-45	At5g64260	-	-	-
comp15113_c0_seq1	881	102	3	50	20.5829	0.33298	7.65182	128.512	1.92177	59.6912	0.014954	-6.06332	down	4.75798e-42	2.48597e-40	0.46448	-1.10631	down	2.77846e-09	1.55996e-07	7.08653e-90	gi|225440988|ref|XP_002277338.1|PREDICTED: hypothetical protein [Vitis vinifera]	4.19111e-90	UniRef90_F6HKH8 Putative uncharacterized protein n=2 Tax=Vitis vinifera RepID=F6HKH8_VITVI	3.5893e-56	AT5G03720.1 | Symbols: AT-HSFA3, HSFA3 | heat shock transcription factor A3 | chr5:971913-973683 REVERSE LENGTH=412	1.53816e-90	hypothetical protein LOC100245950	1.10988e-55	At5g03720	[K] KOG0627 Heat shock transcription factor	-	-
comp6583_c1_seq16	609	34	1	2	9.92529	0.160567	0.442775	42.8373	0.64059	2.38765	0.014954	-6.06332	down	8.42016e-15	3.5219e-13	0.0557376	-4.16521	down	7.408e-11	4.60385e-09	-	No_hits	-	No_hits	-	No_hits	-	No_hits	-	No_hits	-	-	-
comp20082_c0_seq3	634	62	2	4	17.3854	0.308471	0.850631	78.1151	1.28118	4.7753	0.0164012	-5.93006	down	7.92526e-26	3.81114e-24	0.0611315	-4.03194	down	1.6472e-18	1.4045e-16	1.12107e-91	gi|225446121|ref|XP_002270416.1|PREDICTED: hypothetical protein [Vitis vinifera]	2.29659e-92	UniRef90_F6GXE9 Putative uncharacterized protein n=1 Tax=Vitis vinifera RepID=F6GXE9_VITVI	1.6329e-80	AT4G25810.1 | Symbols: XTR6, XTH23 | xyloglucan endotransglycosylase 6 | chr4:13128694-13129715 FORWARD LENGTH=286	2.53657e-92	hypothetical protein LOC100252949; K08235 xyloglucan:xyloglucosyl transferase [EC:2.4.1.207]	4.89726e-80	At4g25810	-	-	-
comp393_c0_seq3	787	108	4	0	24.3967	0.497003	0	136.071	2.56236	0	0.018831	-5.73075	down	2.05412e-43	1.0787e-41	0	#NAME?	down	3.1014e-40	3.56753e-38	5.21834e-75	gi|225451976|ref|XP_002283351.1|PREDICTED: hypothetical protein [Vitis vinifera]; gi|298204373|emb|CBI16853.3| unnamed protein product [Vitis vinifera]	3.10472e-75	UniRef90_D7SMQ6 Putative uncharacterized protein n=1 Tax=Vitis vinifera RepID=D7SMQ6_VITVI	3.16194e-69	AT5G38660.2 | Symbols: APE1 | acclimation of photosynthesis to environment | chr5:15471208-15475497 REVERSE LENGTH=431	1.14858e-75	hypothetical protein LOC100242947	7.94328e-44	At5g38660	-	-	-
comp4032_c0_seq11	445	54	2	3	21.5732	0.439484	0.908933	68.0357	1.28118	3.58147	0.018831	-5.73075	down	2.42466e-22	1.12917e-20	0.052641	-4.24767	down	9.67012e-17	7.79763e-15	-	No_hits	-	No_hits	-	No_hits	-	No_hits	-	No_hits	-	-	-
comp9818_c0_seq9	237	53	2	11	39.7566	0.825192	6.2577	66.7758	1.28118	13.1321	0.0191863	-5.70378	down	6.59542e-22	3.05575e-20	0.196659	-2.34623	down	8.02664e-11	4.97548e-09	6.69099e-11	gi|225459247|ref|XP_002285762.1|PREDICTED: hypothetical protein [Vitis vinifera]; gi|147765766|emb|CAN68978.1| hypothetical protein VITISV_040774 [Vitis vinifera]	3.79459e-11	UniRef90_A5AG33 Putative uncharacterized protein n=1 Tax=Vitis vinifera RepID=A5AG33_VITVI	-	No_hits	1.12715e-11	hypothetical protein LOC100259041	-	No_hits	-	-	-
comp15941_c0_seq2	751	26	1	1	6.15481	0.130207	0.179527	32.7579	0.64059	1.19382	0.0195553	-5.6763	down	2.61602e-11	1.01364e-09	0.0364438	-4.77818	down	4.50422e-09	2.49147e-07	1.74877e-61	gi|302142134|emb|CBI19337.3|unnamed protein product [Vitis vinifera]	1.04383e-61	UniRef90_A5AE90 Putative uncharacterized protein n=5 Tax=Vitis vinifera RepID=A5AE90_VITVI	8.78603e-58	AT1G10020.1 | Symbols: | Protein of unknown function (DUF1005) | chr1:3269939-3271732 REVERSE LENGTH=461	3.87515e-62	hypothetical protein LOC100245533	2.68394e-57	At1g10020	-	-	-
comp12622_c0_seq1	1400	128	5	65	16.2541	0.349233	6.25974	161.27	3.20295	77.5986	0.0198608	-5.65393	down	6.89538e-51	3.69351e-49	0.481172	-1.05538	down	9.30476e-11	5.73986e-09	5.34907e-169	gi|224123886|ref|XP_002330233.1|predicted protein [Populus trichocarpa]; gi|118481990|gb|ABK92926.1| unknown [Populus trichocarpa]; gi|222871689|gb|EEF08820.1| predicted protein [Populus trichocarpa]	3.12289e-169	UniRef90_A9P973 Predicted protein n=1 Tax=Populus trichocarpa RepID=A9P973_POPTR	5.64858e-156	AT5G27930.2 | Symbols: | Protein phosphatase 2C family protein | chr5:9958199-9960219 REVERSE LENGTH=373	1.13154e-169	hypothetical protein	5.36594e-152	At3g05640	[T] KOG0698 Serine/threonine protein phosphatase	-	-
comp24493_c0_seq1	430	23	1	6	9.50913	0.227408	1.88128	28.9782	0.64059	7.16294	0.0221059	-5.49942	down	5.23934e-10	1.9577e-08	0.247184	-2.01634	down	8.35622e-05	0.00259992	1.25667e-25	gi|154500170|ref|ZP_02038208.1|hypothetical protein BACCAP_03832 [Bacteroides capillosus ATCC 29799]; gi|154500791|ref|ZP_02038829.1| hypothetical protein BACCAP_04474 [Bacteroides capillosus ATCC 29799]; gi|150270408|gb|EDM97731.1| hypothetical protein BACCAP_04474 [Bacteroides capillosus ATCC 29799]; gi|150271077|gb|EDM98346.1| hypothetical protein BACCAP_03832 [Bacteroides capillosus ATCC 2979…	7.11473e-26	UniRef90_A6P025 Putative uncharacterized protein n=1 Tax=Pseudoflavonifractor capillosus ATCC 29799 RepID=A6P025_9FIRM	-	No_hits	-	No_hits	-	No_hits	-	-	-
comp30978_c0_seq1	369	22	1	5	10.5993	0.265001	1.8269	27.7183	0.64059	5.96912	0.0231108	-5.43529	down	1.41869e-09	5.21647e-08	0.21535	-2.21525	down	5.486e-05	0.00180014	1.7113e-38	gi|208611514|gb|ABW75772.2|lipoxygenase [Camellia sinensis]	9.69433e-39	UniRef90_A8W7J7 Lipoxygenase n=1 Tax=Camellia sinensis RepID=A8W7J7_CAMSI	3.17018e-22	AT1G55020.1 | Symbols: LOX1, ATLOX1 | lipoxygenase 1 | chr1:20525798-20530143 FORWARD LENGTH=859	1.7214e-20	LOX1; LOX1; lipoxygenase (EC:1.13.11.12); K00454 lipoxygenase [EC:1.13.11.12]	9.4903e-22	At1g55020	-	GO:0006633 GO:0046914 GO:0016702	GO:0006633(biological_process: fatty acid biosynthetic process);GO:0046914(molecular_function: transition metal ion binding);GO:0016702(molecular_function: oxidoreductase activity, acting on single donors with incorporation of molecular oxygen, incorporation of two atoms of oxygen);
comp15150_c0_seq1	537	87	4	0	28.8023	0.728382	0	109.613	2.56236	0	0.0233764	-5.4188	down	2.51824e-34	1.27667e-32	0	#NAME?	down	1.44968e-32	1.55766e-30	2.03503e-22	gi|255550325|ref|XP_002516213.1|conserved hypothetical protein [Ricinus communis]; gi|223544699|gb|EEF46215.1| conserved hypothetical protein [Ricinus communis]	1.24036e-22	UniRef90_B9RR44 Putative uncharacterized protein n=1 Tax=Ricinus communis RepID=B9RR44_RICCO	6.54084e-18	AT1G72430.1 | Symbols: | SAUR-like auxin-responsive protein family | chr1:27265150-27265509 REVERSE LENGTH=119	4.89877e-23	hypothetical protein	1.93985e-17	At1g72430	-	-	-
comp19664_c0_seq3	1024	42	2	20	7.29173	0.190987	2.6333	52.9167	1.28118	23.8765	0.0242113	-5.36818	down	3.79296e-17	1.64981e-15	0.451209	-1.14813	down	0.000100022	0.00307149	-	No_hits	-	No_hits	-	No_hits	-	No_hits	-	No_hits	-	-	-
comp4220_c0_seq2	259	42	2	15	28.8291	0.755099	7.8084	52.9167	1.28118	17.9074	0.0242113	-5.36818	down	3.79296e-17	1.65014e-15	0.338407	-1.56317	down	3.30288e-06	0.000135792	-	No_hits	-	No_hits	-	No_hits	-	No_hits	-	No_hits	-	-	-
comp55433_c0_seq1	719	21	1	2	5.19244	0.136002	0.375035	26.4583	0.64059	2.38765	0.0242113	-5.36818	down	3.8351e-09	1.38803e-07	0.0902418	-3.47006	down	1.75936e-06	7.71924e-05	6.49032e-103	gi|225457917|ref|XP_002279471.1|PREDICTED: hypothetical protein [Vitis vinifera]	3.831e-103	UniRef90_A5CAU4 Putative uncharacterized protein n=2 Tax=Vitis vinifera RepID=A5CAU4_VITVI	1.07257e-89	AT1G28010.1 | Symbols: PGP14, ATABCB14, ABCB14 | P-glycoprotein 14 | chr1:9763436-9767917 FORWARD LENGTH=1247	1.03177e-77	multidrug resistance protein 1, 2, putative (EC:3.6.3.44); K05658 ATP-binding cassette, subfamily B (MDR/TAP), member 1	3.26473e-89	At1g28010	[Q] KOG0055 Multidrug/pheromone exporter, ABC superfamily	-	-
comp18415_c0_seq1	442	39	2	8	15.6864	0.442467	2.44027	49.1369	1.28118	9.55059	0.0260737	-5.26126	down	7.39588e-16	3.15556e-14	0.194367	-2.36315	down	2.37486e-08	1.24172e-06	6.17475e-18	gi|224143544|ref|XP_002324992.1|predicted protein [Populus trichocarpa]; gi|222866426|gb|EEF03557.1| predicted protein [Populus trichocarpa]	1.42299e-16	UniRef90_B9N7A7 Predicted protein n=2 Tax=Populus trichocarpa RepID=B9N7A7_POPTR	3.04903e-15	AT3G24530.1 | Symbols: | AAA-type ATPase family protein / ankyrin repeat family protein | chr3:8945678-8947786 REVERSE LENGTH=481	1.05392e-18	hypothetical protein	-	No_hits	-	GO:0032559 GO:0016462	GO:0032559(molecular_function: adenyl ribonucleotide binding);GO:0016462(molecular_function: pyrophosphatase activity);
comp24384_c0_seq1	921	58	3	12	11.1957	0.318519	1.75668	73.0754	1.92177	14.3259	0.0262984	-5.24888	down	5.92462e-23	2.7788e-21	0.196042	-2.35076	down	9.74664e-12	6.37326e-10	-	No_hits	-	No_hits	-	No_hits	-	No_hits	-	No_hits	-	-	-
comp30414_c0_seq1	1400	93	5	10	11.8096	0.349233	0.963036	117.173	3.20295	11.9382	0.0273353	-5.19309	down	8.33932e-36	4.25865e-34	0.101886	-3.29497	down	9.35894e-24	8.93181e-22	0	gi|224133736|ref|XP_002321648.1|predicted protein [Populus trichocarpa]; gi|222868644|gb|EEF05775.1| predicted protein [Populus trichocarpa]	0	UniRef90_B9IF13 Predicted protein n=1 Tax=Populus trichocarpa RepID=B9IF13_POPTR	4.62083e-158	AT3G57520.2 | Symbols: AtSIP2, SIP2 | seed imbibition 2 | chr3:21289299-21292694 REVERSE LENGTH=656	0	hypothetical protein	1.4579e-157	At3g57520	-	-	-
comp60774_c0_seq2	542	18	1	2	5.90411	0.180416	0.49751	22.6786	0.64059	2.38765	0.0282465	-5.14579	down	7.4894e-08	2.55536e-06	0.105282	-3.24767	down	1.68503e-05	0.000614681	1.11365e-55	gi|296086715|emb|CBI32350.3|unnamed protein product [Vitis vinifera]	6.77177e-56	UniRef90_F6HQ66 Putative uncharacterized protein n=2 Tax=Vitis vinifera RepID=F6HQ66_VITVI	4.02515e-47	AT3G63060.1 | Symbols: EDL3 | EID1-like 3 | chr3:23300638-23301456 REVERSE LENGTH=272	2.66231e-56	hypothetical protein LOC100247629	1.17745e-46	At3g63060	[O] KOG1571 Predicted E3 ubiquitin ligase	-	-
comp399_c3_seq1	183	70	4	4	68.0031	2.13738	2.947	88.1945	2.56236	4.7753	0.0290535	-5.10514	down	4.91254e-27	2.38725e-25	0.0541451	-4.20703	down	3.11066e-21	2.82212e-19	-	No_hits	-	No_hits	-	No_hits	-	No_hits	-	No_hits	-	-	-
comp3846_c0_seq2	311	217	13	60	124.045	4.08749	26.0113	273.403	8.32767	71.6294	0.0304593	-5.03697	down	3.42876e-80	1.92457e-78	0.261992	-1.9324	down	6.48102e-33	6.97412e-31	3.86485e-11	gi|255571656|ref|XP_002526773.1|conserved hypothetical protein [Ricinus communis]; gi|223533900|gb|EEF35627.1| conserved hypothetical protein [Ricinus communis]	2.19052e-11	UniRef90_B9SLA4 Putative uncharacterized protein n=1 Tax=Ricinus communis RepID=B9SLA4_RICCO	-	No_hits	6.67749e-12	hypothetical protein	-	No_hits	-	-	-
comp1046_c0_seq1	226	467	28	90	367.358	12.115	53.6914	588.383	17.9365	107.444	0.0304844	-5.03578	down	1.15171e-170	6.74934e-169	0.182609	-2.45317	down	1.2895e-87	1.72064e-85	1.2233e-36	gi|225437708|ref|XP_002280106.1|PREDICTED: hypothetical protein [Vitis vinifera]; gi|223635289|sp|A7Q0V4.1|METK5_VITVI RecName: Full=S-adenosylmethionine synthase 5; Short=AdoMet synthase 5; AltName: Full=Methionine adenosyltransferase 5; Short=MAT 5	5.8734e-36	UniRef90_A5LGL5 S-adenosyl-L-methionine synthetase (Fragment) n=1 Tax=Potamogeton distinctus RepID=A5LGL5_POTDI	4.11042e-37	AT4G01850.2 | Symbols: SAM-2, MAT2, SAM2, AtSAM2 | S-adenosylmethionine synthetase 2 | chr4:796298-797479 REVERSE LENGTH=393	2.05503e-37	METK5; S-adenosylmethionine synthetase 5; K00789 S-adenosylmethionine synthetase [EC:2.5.1.6]	1.35285e-36	At4g01850	[H] KOG1506 S-adenosylmethionine synthetase	GO:0044237 GO:0044424 GO:0016765 GO:0043169 GO:0032559	GO:0044237(biological_process: cellular metabolic process);GO:0044424(cellular_component: intracellular part);GO:0016765(molecular_function: transferase activity, transferring alkyl or aryl (other than methyl) groups);GO:0043169(molecular_function: cation binding);GO:0032559(molecular_function: adenyl ribonucleotide binding);
comp1988_c2_seq4	489	304	19	38	110.521	3.79943	10.4772	383.016	12.1712	45.3653	0.0317773	-4.97586	down	7.02026e-111	4.02595e-109	0.118442	-3.07774	down	2.159e-70	2.80322e-68	3.32563e-10	gi|255549256|ref|XP_002515682.1|conserved hypothetical protein [Ricinus communis]; gi|223545225|gb|EEF46734.1| conserved hypothetical protein [Ricinus communis]	1.88148e-10	UniRef90_B9RPL3 Putative uncharacterized protein n=1 Tax=Ricinus communis RepID=B9RPL3_RICCO	1.03361e-08	AT4G27720.1 | Symbols: | Major facilitator superfamily protein | chr4:13831203-13833521 FORWARD LENGTH=460	7.47932e-11	hypothetical protein	3.93062e-08	At3g49310	[G] KOG4332 Predicted sugar transporter	-	-
comp11282_c1_seq54	212	16	1	3	13.4173	0.461251	1.9079	20.1587	0.64059	3.58147	0.0317773	-4.97586	down	5.36884e-07	1.74349e-05	0.177663	-2.49278	down	0.000294772	0.00800447	-	No_hits	-	No_hits	-	No_hits	-	No_hits	-	No_hits	-	-	-
comp32556_c0_seq1	359	16	1	1	7.92332	0.272382	0.375557	20.1587	0.64059	1.19382	0.0317773	-4.97586	down	5.36884e-07	1.74428e-05	0.0592212	-4.07774	down	1.31915e-05	0.00049521	-	No_hits	-	No_hits	-	No_hits	-	No_hits	-	No_hits	-	-	-
comp9818_c0_seq6	484	95	6	21	34.8947	1.21221	5.84985	119.692	3.84354	25.0703	0.0321118	-4.96075	down	1.28211e-35	6.53966e-34	0.209456	-2.25528	down	1.15642e-17	9.62931e-16	7.43437e-55	gi|225459247|ref|XP_002285762.1|PREDICTED: hypothetical protein [Vitis vinifera]; gi|147765766|emb|CAN68978.1| hypothetical protein VITISV_040774 [Vitis vinifera]	4.20636e-55	UniRef90_A5AG33 Putative uncharacterized protein n=1 Tax=Vitis vinifera RepID=A5AG33_VITVI	4.78606e-43	AT4G08950.1 | Symbols: EXO | Phosphate-responsive 1 family protein | chr4:5740378-5741322 FORWARD LENGTH=314	1.58707e-55	hypothetical protein LOC100259041	1.36193e-42	At4g08950	-	-	-
comp7630_c0_seq1	340	124	8	23	64.8372	2.30083	9.12052	156.23	5.12472	27.4579	0.0328024	-4.93006	down	6.94994e-46	3.67641e-44	0.175753	-2.50838	down	6.23514e-25	6.07082e-23	2.25067e-27	gi|225442219|ref|XP_002277637.1|PREDICTED: hypothetical protein [Vitis vinifera]	1.2753e-27	UniRef90_F6HXZ4 Putative uncharacterized protein n=1 Tax=Vitis vinifera RepID=F6HXZ4_VITVI	1.8583e-13	AT5G11970.1 | Symbols: | Protein of unknown function (DUF3511) | chr5:3863289-3863606 REVERSE LENGTH=105	3.79448e-28	hypothetical protein LOC100267009	6.13611e-13	At5g11970	-	-	-
comp6583_c2_seq1	310	77	5	12	44.1581	1.57718	5.21904	97.0139	3.20295	14.3259	0.0330154	-4.92072	down	5.38756e-29	2.6586e-27	0.147668	-2.75957	down	2.3026e-17	1.90055e-15	-	No_hits	-	No_hits	-	No_hits	-	No_hits	-	No_hits	-	-	-
comp17599_c0_seq1	699	46	3	3	11.6994	0.419679	0.578648	57.9564	1.92177	3.58147	0.0331589	-4.91446	down	7.75548e-18	3.4117e-16	0.061796	-4.01634	down	5.16562e-14	3.75232e-12	1.02222e-57	gi|255552680|ref|XP_002517383.1|transferase, transferring glycosyl groups, putative [Ricinus communis]; gi|223543394|gb|EEF44925.1| transferase, transferring glycosyl groups, putative [Ricinus communis]	6.13322e-58	UniRef90_B9RUD8 Transferase, transferring glycosyl groups, putative n=1 Tax=Ricinus communis RepID=B9RUD8_RICCO	8.23431e-47	AT3G28180.1 | Symbols: ATCSLC04, CSLC04, ATCSLC4, CSLC4 | Cellulose-synthase-like C4 | chr3:10506110-10509067 FORWARD LENGTH=673	2.2918e-58	transferase, transferring glycosyl groups, putative (EC:2.4.1.12)	2.4998e-46	At3g28180	-	GO:0016759	GO:0016759(molecular_function: cellulose synthase activity);
comp9775_c0_seq4	703	76	5	8	19.2194	0.695486	1.53428	95.754	3.20295	9.55059	0.0334498	-4.90186	down	1.42743e-28	7.02638e-27	0.0997409	-3.32567	down	8.60906e-20	7.58209e-18	4.45857e-77	gi|225459247|ref|XP_002285762.1|PREDICTED: hypothetical protein [Vitis vinifera]; gi|147765766|emb|CAN68978.1| hypothetical protein VITISV_040774 [Vitis vinifera]	2.67405e-77	UniRef90_A5AG33 Putative uncharacterized protein n=1 Tax=Vitis vinifera RepID=A5AG33_VITVI	6.98952e-62	AT4G08950.1 | Symbols: EXO | Phosphate-responsive 1 family protein | chr4:5740378-5741322 FORWARD LENGTH=314	9.9859e-78	hypothetical protein LOC100259041	2.12287e-61	At4g08950	-	-	-
comp16490_c0_seq4	759	15	1	0	3.51343	0.128834	0	18.8988	0.64059	0	0.0338958	-4.88275	down	1.43141e-06	4.52968e-05	0	#NAME?	down	2.86706e-06	0.000118979	7.16783e-51	gi|225469211|ref|XP_002263607.1|PREDICTED: hypothetical protein [Vitis vinifera]; gi|296083515|emb|CBI23501.3| unnamed protein product [Vitis vinifera]	4.27322e-51	UniRef90_D7SZ16 Putative uncharacterized protein n=1 Tax=Vitis vinifera RepID=D7SZ16_VITVI	6.14748e-20	AT3G54850.1 | Symbols: ATPUB14, PUB14 | plant U-box 14 | chr3:20321524-20323848 FORWARD LENGTH=632	1.58326e-51	hypothetical protein LOC100264137	1.8817e-19	At3g54850	[S] KOG0167 FOG: Armadillo/beta-catenin-like repeats	GO:0043234 GO:0032446 GO:0019787	GO:0043234(cellular_component: protein complex);GO:0032446(biological_process: protein modification by small protein conjugation);GO:0019787(molecular_function: small conjugating protein ligase activity);
comp939_c0_seq1	382	669	47	137	311.347	12.0312	48.3535	842.887	30.1077	163.554	0.0357198	-4.80713	down	1.07826e-236	6.39322e-235	0.19404	-2.36557	down	2.04992e-120	2.80965e-118	1.09682e-21	gi|255576250|ref|XP_002529018.1|Glycine-rich protein DC7.1 precursor, putative [Ricinus communis]; gi|223531498|gb|EEF33329.1| Glycine-rich protein DC7.1 precursor, putative [Ricinus communis]	6.21258e-22	UniRef90_B9SSP9 Glycine-rich protein DC7.1, putative n=1 Tax=Ricinus communis RepID=B9SSP9_RICCO	4.62428e-14	AT2G05510.1 | Symbols: | Glycine-rich protein family | chr2:2015807-2016527 FORWARD LENGTH=127	1.81887e-22	Glycine-rich protein DC7.1 precursor, putative	1.22727e-13	At2g05510	-	-	-
comp16903_c0_seq4	819	14	1	0	3.03896	0.119396	0	17.6389	0.64059	0	0.0363169	-4.78322	down	3.80394e-06	0.000111657	0	#NAME?	down	6.64756e-06	0.000260462	4.06709e-49	gi|255570451|ref|XP_002526184.1|amine oxidase, putative [Ricinus communis]; gi|223534488|gb|EEF36188.1| amine oxidase, putative [Ricinus communis]	2.41421e-49	UniRef90_B9SJL5 Amine oxidase, putative n=1 Tax=Ricinus communis RepID=B9SJL5_RICCO	3.1336e-43	AT1G65840.1 | Symbols: ATPAO4, PAO4 | polyamine oxidase 4 | chr1:24490173-24492728 FORWARD LENGTH=497	8.8982e-50	amine oxidase, putative (EC:1.4.3.4)	9.64089e-43	At1g65840	[Q] KOG0029 Amine oxidase	GO:0003824 GO:0008152	GO:0003824(molecular_function: catalytic activity);GO:0008152(biological_process: metabolic process);
comp1988_c2_seq1	246	124	9	1	89.6124	3.57751	0.548069	156.23	5.76531	1.19382	0.0369027	-4.76013	down	6.70594e-45	3.53527e-43	0.00764144	-7.03194	down	3.205e-44	3.79543e-42	2.3257e-40	gi|297836901|ref|XP_002886332.1|hypothetical protein ARALYDRAFT_474876 [Arabidopsis lyrata subsp. lyrata]; gi|297332173|gb|EFH62591.1| hypothetical protein ARALYDRAFT_474876 [Arabidopsis lyrata subsp. lyrata]	1.31882e-40	UniRef90_Q9SGV0 F1N19.22 n=5 Tax=Arabidopsis RepID=Q9SGV0_ARATH	6.66871e-43	AT1G64650.1 | Symbols: | Major facilitator superfamily protein | chr1:24023805-24026336 REVERSE LENGTH=462	8.76099e-41	hypothetical protein LOC100251359	2.11449e-42	At1g64650	[G] KOG4332 Predicted sugar transporter	-	-
comp21340_c0_seq1	776	66	5	33	15.1204	0.63006	5.73354	83.1548	3.20295	39.3962	0.0385179	-4.69833	down	2.32432e-24	1.10209e-22	0.473769	-1.07774	down	2.54076e-06	0.000106088	2.2973e-75	gi|224127272|ref|XP_002320031.1|f-box family protein [Populus trichocarpa]; gi|222860804|gb|EEE98346.1| f-box family protein [Populus trichocarpa]	1.35043e-75	UniRef90_B9IBR5 F-box family protein n=1 Tax=Populus trichocarpa RepID=B9IBR5_POPTR	1.5381e-52	AT5G43190.1 | Symbols: | Galactose oxidase/kelch repeat superfamily protein | chr5:17340300-17341511 REVERSE LENGTH=403	5.0041e-76	f-box family protein	4.71334e-52	At5g43190	-	-	-
comp22554_c0_seq2	739	52	4	17	12.5095	0.529284	3.10152	65.5159	2.56236	20.295	0.0391105	-4.6763	down	2.02664e-19	9.12455e-18	0.309772	-1.69072	down	6.1526e-08	3.11191e-06	1.35826e-34	gi|224126261|ref|XP_002319796.1|GRAS family transcription factor [Populus trichocarpa]; gi|222858172|gb|EEE95719.1| GRAS family transcription factor [Populus trichocarpa]	8.11495e-35	UniRef90_B9I7E1 GRAS family transcription factor n=2 Tax=Populus trichocarpa RepID=B9I7E1_POPTR	-	No_hits	3.0171e-35	GRAS56; GRAS family transcription factor	-	No_hits	-	-	-
comp45923_c0_seq1	412	13	1	0	5.60954	0.237343	0	16.379	0.64059	0	0.0391105	-4.6763	down	1.0072e-05	0.000272446	0	#NAME?	down	1.5413e-05	0.000566731	3.06014e-24	gi|296086666|emb|CBI32301.3|unnamed protein product [Vitis vinifera]	1.73278e-24	UniRef90_F6HQ38 Putative uncharacterized protein n=2 Tax=Vitis vinifera RepID=F6HQ38_VITVI	1.8351e-25	AT4G03010.1 | Symbols: | RNI-like superfamily protein | chr4:1329952-1331139 FORWARD LENGTH=395	6.72143e-25	serine-threonine protein kinase, plant-type, putative (EC:1.3.1.74)	5.05208e-25	At4g03010	[R] KOG0619 FOG: Leucine rich repeat	-	-
comp47298_c0_seq1	327	13	1	0	7.06768	0.299037	0	16.379	0.64059	0	0.0391105	-4.6763	down	1.0072e-05	0.000272582	0	#NAME?	down	1.5413e-05	0.000569532	3.67892e-09	gi|225452378|ref|XP_002275628.1|PREDICTED: hypothetical protein [Vitis vinifera]; gi|296087624|emb|CBI34880.3| unnamed protein product [Vitis vinifera]	2.0849e-09	UniRef90_D7TWK5 Putative uncharacterized protein n=2 Tax=Vitis vinifera RepID=D7TWK5_VITVI	-	No_hits	6.16805e-10	hypothetical protein LOC100242394	-	No_hits	-	-	-
comp43384_c0_seq1	401	13	1	1	5.76342	0.243854	0.336222	16.379	0.64059	1.19382	0.0391105	-4.6763	down	1.0072e-05	0.000272685	0.0728876	-3.77818	down	0.000138129	0.00411636	-	No_hits	-	No_hits	-	No_hits	-	No_hits	-	No_hits	-	-	-
comp5329_c0_seq1	567	220	17	85	68.9797	2.93183	20.2119	277.183	10.89	101.475	0.0392883	-4.66976	down	1.7438e-77	9.75766e-76	0.366094	-1.44971	down	1.33478e-24	1.29322e-22	7.1419e-67	gi|224079535|ref|XP_002305886.1|predicted protein [Populus trichocarpa]; gi|222848850|gb|EEE86397.1| predicted protein [Populus trichocarpa]	4.31269e-67	UniRef90_B9H3C4 Predicted protein n=1 Tax=Populus trichocarpa RepID=B9H3C4_POPTR	3.70724e-62	AT1G66180.1 | Symbols: | Eukaryotic aspartyl protease family protein | chr1:24647221-24648513 FORWARD LENGTH=430	1.67529e-67	hypothetical protein	1.09391e-61	At1g66180	[O] KOG1339 Aspartyl protease	GO:0008233	GO:0008233(molecular_function: peptidase activity);
comp15952_c0_seq1	429	64	5	2	26.5219	1.13969	0.628555	80.6349	3.20295	2.38765	0.0397216	-4.65393	down	1.5987e-23	7.51622e-22	0.0296106	-5.07774	down	2.66548e-21	2.42331e-19	4.44889e-39	gi|225446103|ref|XP_002270299.1|PREDICTED: hypothetical protein [Vitis vinifera]	2.51878e-39	UniRef90_F6GXE6 Putative uncharacterized protein n=1 Tax=Vitis vinifera RepID=F6GXE6_VITVI	6.96196e-34	AT5G57560.1 | Symbols: TCH4, XTH22 | Xyloglucan endotransglucosylase/hydrolase family protein | chr5:23307296-23308235 REVERSE LENGTH=284	4.13783e-38	hypothetical protein LOC100252949; K08235 xyloglucan:xyloglucosyl transferase [EC:2.4.1.207]	1.8997e-33	At5g57560	-	-	-
comp26700_c0_seq1	360	25	2	0	12.3458	0.543251	0	31.498	1.28118	0	0.0406749	-4.61972	down	6.5586e-10	2.44223e-08	0	#NAME?	down	6.38546e-10	3.74409e-08	2.26089e-51	gi|332356351|gb|AEE60899.1|cellulose synthase [Populus tomentosa]	2.18487e-51	UniRef90_B9H7U0 Predicted protein n=5 Tax=Populus RepID=B9H7U0_POPTR	4.32454e-34	AT5G64740.1 | Symbols: CESA6, IXR2, E112, PRC1 | cellulose synthase 6 | chr5:25881555-25886333 FORWARD LENGTH=1084	6.55241e-52	cellulose synthase A (EC:2.4.1.12); K10999 cellulose synthase A [EC:2.4.1.12]	1.37991e-33	At5g64740	-	-	-
comp11593_c0_seq1	1658	245	20	39	26.2702	1.17956	3.1714	308.681	12.8118	46.5591	0.041505	-4.59057	down	4.16498e-85	2.34632e-83	0.150833	-2.72898	down	1.57446e-51	1.93862e-49	6.4217e-71	gi|255580545|ref|XP_002531097.1|hypothetical protein RCOM_1417730 [Ricinus communis]; gi|223529343|gb|EEF31311.1| hypothetical protein RCOM_1417730 [Ricinus communis]	3.74001e-71	UniRef90_B9SYM8 Putative uncharacterized protein n=1 Tax=Ricinus communis RepID=B9SYM8_RICCO	8.23576e-32	AT3G07250.1 | Symbols: | nuclear transport factor 2 (NTF2) family protein / RNA recognition motif (RRM)-containing protein | chr3:2300579-2308305 REVERSE LENGTH=1294	1.35441e-71	hypothetical protein	7.55112e-31	At3g07250_1	-	-	-
comp23950_c0_seq1	769	61	5	26	14.1021	0.635795	4.55846	76.8552	3.20295	31.0394	0.0416751	-4.58467	down	2.86074e-22	1.33111e-20	0.403869	-1.30804	down	4.05068e-07	1.89988e-05	4.21236e-114	gi|297740273|emb|CBI30455.3|unnamed protein product [Vitis vinifera]	2.47716e-114	UniRef90_F6HKY5 Putative uncharacterized protein n=1 Tax=Vitis vinifera RepID=F6HKY5_VITVI	9.08734e-98	AT3G09220.1 | Symbols: LAC7 | laccase 7 | chr3:2827434-2830477 REVERSE LENGTH=567	9.18717e-115	hypothetical protein LOC100251157	2.78287e-97	At3g09220	[Q] KOG1263 Multicopper oxidases	GO:0005576 GO:0046914 GO:0009808 GO:0016682	GO:0005576(cellular_component: extracellular region);GO:0046914(molecular_function: transition metal ion binding);GO:0009808(biological_process: lignin metabolic process);GO:0016682(molecular_function: oxidoreductase activity, acting on diphenols and related substances as donors, oxygen as acceptor);
comp3679_c0_seq8	804	85	7	30	18.7951	0.851364	5.03079	107.093	4.48413	35.8147	0.0418712	-4.5779	down	1.85762e-30	9.25102e-29	0.334425	-1.58024	down	2.45644e-11	1.57072e-09	6.45557e-52	gi|284520994|gb|ADB93072.1|profilin-1 [Jatropha curcas]	1.11618e-51	UniRef90_Q941H7 Profilin n=3 Tax=rosids RepID=PROF_LITCN	1.11742e-45	AT2G19770.1 | Symbols: PRF5 | profilin 5 | chr2:8519885-8521119 REVERSE LENGTH=134	1.73153e-50	hypothetical protein; K05759 profilin	3.43292e-45	At2g19770	[Z] KOG1755 Profilin	GO:0007010 GO:0005856 GO:0008092	GO:0007010(biological_process: cytoskeleton organization);GO:0005856(cellular_component: cytoskeleton);GO:0008092(molecular_function: cytoskeletal protein binding);
comp19608_c0_seq1	492	48	4	14	17.3443	0.795002	3.83649	60.4762	2.56236	16.7135	0.0423697	-4.56082	down	9.50646e-18	4.17604e-16	0.276365	-1.85535	down	4.43794e-08	2.26686e-06	3.52052e-28	gi|297740065|emb|CBI30247.3|unnamed protein product [Vitis vinifera]	1.99165e-28	UniRef90_F6HKH8 Putative uncharacterized protein n=2 Tax=Vitis vinifera RepID=F6HKH8_VITVI	-	No_hits	8.13074e-29	hypothetical protein LOC100245950	-	No_hits	-	-	-
comp67864_c0_seq1	415	12	1	0	5.14061	0.235627	0	15.1191	0.64059	0	0.0423697	-4.56082	down	2.65582e-05	0.000667901	0	#NAME?	down	3.57364e-05	0.00121951	1.4683e-10	gi|255542012|ref|XP_002512070.1|RNA binding protein, putative [Ricinus communis]; gi|223549250|gb|EEF50739.1| RNA binding protein, putative [Ricinus communis]	8.31383e-11	UniRef90_B9RED1 RNA binding protein, putative n=1 Tax=Ricinus communis RepID=B9RED1_RICCO	5.12751e-07	AT1G69260.1 | Symbols: AFP1 | ABI five binding protein | chr1:26039314-26040570 FORWARD LENGTH=345	2.47254e-11	RNA binding protein, putative	1.41677e-06	At1g69260	-	-	-
comp34551_c0_seq1	217	12	1	0	9.83112	0.450623	0	15.1191	0.64059	0	0.0423697	-4.56082	down	2.65582e-05	0.000668211	0	#NAME?	down	3.57364e-05	0.00121321	-	No_hits	-	No_hits	-	No_hits	-	No_hits	-	No_hits	-	-	-
comp5377_c0_seq4	1018	12	1	1	2.09563	0.0960562	0.132441	15.1191	0.64059	1.19382	0.0423697	-4.56082	down	2.65582e-05	0.000668444	0.0789616	-3.66271	down	0.000299942	0.00811843	5.76211e-20	gi|224114075|ref|XP_002316660.1|predicted protein [Populus trichocarpa]; gi|222859725|gb|EEE97272.1| predicted protein [Populus trichocarpa]	3.38918e-20	UniRef90_B9HZ08 Predicted protein n=1 Tax=Populus trichocarpa RepID=B9HZ08_POPTR	6.90193e-09	AT4G21510.1 | Symbols: | F-box family protein | chr4:11446193-11447025 REVERSE LENGTH=225	1.23692e-20	hypothetical protein	2.15173e-08	At4g21510	-	-	-
comp4949_c0_seq2	460	82	7	28	31.6911	1.48804	8.20674	103.314	4.48413	33.4271	0.0434031	-4.52606	down	3.28398e-29	1.62387e-27	0.32355	-1.62794	down	2.5974e-11	1.65841e-09	1.32165e-27	gi|225435480|ref|XP_002285503.1|PREDICTED: similar to ADP,ATP carrier protein, mitochondrial [Vitis vinifera]	1.9065e-23	UniRef90_B9RIA7 ADP,ATP carrier protein, putative n=1 Tax=Ricinus communis RepID=B9RIA7_RICCO	7.61375e-24	AT5G13490.2 | Symbols: AAC2 | ADP/ATP carrier 2 | chr5:4336034-4337379 FORWARD LENGTH=385	2.42519e-28	similar to ADP,ATP carrier protein, mitochondrial; K05863 solute carrier family 25 (mitochondrial carrier; adenine nucleotide translocator)	2.18046e-23	At5g13490	[C] KOG0749 Mitochondrial ADP/ATP carrier proteins	-	-
comp9888_c0_seq2	283	23	2	1	14.4485	0.691062	0.476414	28.9782	1.28118	1.19382	0.0442119	-4.49942	down	4.49278e-09	1.61931e-07	0.0411973	-4.60131	down	5.0286e-08	2.56133e-06	5.5475e-18	gi|116294315|gb|ABJ98314.1|monosaccharide transporter 2 [Olea europaea]	3.26148e-18	UniRef90_Q00P85 Monosaccharide transporter 2 n=1 Tax=Olea europaea RepID=Q00P85_OLEEU	2.30797e-16	AT4G21480.1 | Symbols: STP12 | sugar transporter protein 12 | chr4:11433320-11435284 REVERSE LENGTH=502	2.18878e-15	sugar transporter, putative (EC:1.3.1.74)	7.60825e-16	At4g21480	[R] KOG0254 Predicted transporter (major facilitator superfamily)	GO:0031224 GO:0006810 GO:0022857	GO:0031224(cellular_component: intrinsic to membrane);GO:0006810(biological_process: transport);GO:0022857(molecular_function: transmembrane transporter activity);
comp177_c0_seq2	1385	363	32	143	46.5949	2.2593	13.9206	457.351	20.4989	170.717	0.0448209	-4.47969	down	3.95128e-123	2.28348e-121	0.373273	-1.4217	down	1.09751e-38	1.24986e-36	8.41231e-50	gi|213053669|gb|ACJ39155.1|LEA protein group 3 [Brassica napus]	4.91221e-50	UniRef90_B8X355 LEA protein group 3 n=1 Tax=Brassica napus RepID=B8X355_BRANA	3.85089e-48	AT2G36640.1 | Symbols: ATECP63, ECP63 | embryonic cell protein 63 | chr2:15357019-15358552 REVERSE LENGTH=448	1.27596e-48	late embryogenesis abundant, putative	1.2146e-47	At2g36640	-	-	-
comp14450_c0_seq8	2213	45	4	19	3.61504	0.176747	1.15756	56.6964	2.56236	22.6827	0.0451944	-4.46771	down	1.67803e-16	7.23069e-15	0.400072	-1.32167	down	1.22367e-05	0.000460642	8.66032e-170	gi|225440992|ref|XP_002277401.1|PREDICTED: hypothetical protein [Vitis vinifera]	5.02906e-170	UniRef90_F6HKH6 Putative uncharacterized protein n=2 Tax=Vitis vinifera RepID=F6HKH6_VITVI	4.79868e-46	AT2G36490.1 | Symbols: DML1, ROS1 | demeter-like 1 | chr2:15308259-15314272 REVERSE LENGTH=1393	1.81874e-170	hypothetical protein LOC100257983	1.52876e-45	At2g36490	-	-	-
comp1988_c2_seq2	390	111	10	9	50.5988	2.50731	3.11135	139.851	6.4059	10.7444	0.0458051	-4.44835	down	1.45901e-38	7.54314e-37	0.0768275	-3.70223	down	1.86066e-30	1.9462e-28	2.16705e-62	gi|255555719|ref|XP_002518895.1|conserved hypothetical protein [Ricinus communis]; gi|223541882|gb|EEF43428.1| conserved hypothetical protein [Ricinus communis]	1.22737e-62	UniRef90_B9RYS6 Putative uncharacterized protein n=1 Tax=Ricinus communis RepID=B9RYS6_RICCO	4.21728e-63	AT1G64650.2 | Symbols: | Major facilitator superfamily protein | chr1:24023805-24026048 REVERSE LENGTH=421	3.72908e-63	hypothetical protein	1.12543e-62	At1g64650	[G] KOG4332 Predicted sugar transporter	-	-
comp1357_c0_seq5	3016	1085	98	234	63.9558	3.17737	10.4606	1367.01	62.7778	279.355	0.0459233	-4.44463	down	0	0	0.204354	-2.29086	down	4.96946e-188	6.99697e-186	0	gi|225447711|ref|XP_002272885.1|PREDICTED: hypothetical protein [Vitis vinifera]; gi|296081251|emb|CBI17995.3| unnamed protein product [Vitis vinifera]	0	UniRef90_B9S9P8 Protein phosphatase 1 regulatory subunit, putative n=1 Tax=Ricinus communis RepID=B9S9P8_RICCO	1.19527e-159	AT4G03260.2 | Symbols: | Outer arm dynein light chain 1 protein | chr4:1429092-1431431 FORWARD LENGTH=677	0	hypothetical protein LOC100257895	1.04829e-132	At4g03260	[T] KOG0531 Protein phosphatase 1, regulatory subunit, and related proteins	-	-
comp29262_c0_seq2	387	11	1	0	5.05316	0.252675	0	13.8591	0.64059	0	0.0462215	-4.43529	down	6.9699e-05	0.00161982	0	#NAME?	down	8.28582e-05	0.00259628	5.73908e-55	gi|255586104|ref|XP_002533716.1|conserved hypothetical protein [Ricinus communis]; gi|223526390|gb|EEF28679.1| conserved hypothetical protein [Ricinus communis]	3.2506e-55	UniRef90_B9T647 Putative uncharacterized protein n=1 Tax=Ricinus communis RepID=B9T647_RICCO	1.6113e-54	AT5G54380.1 | Symbols: THE1 | protein kinase family protein | chr5:22077313-22079880 REVERSE LENGTH=855	9.86367e-56	hypothetical protein	4.29975e-54	At5g54380	[T] KOG1187 Serine/threonine protein kinase	-	-
comp3870_c0_seq1	455	131	12	7	51.1848	2.57895	2.07423	165.05	7.68708	8.35677	0.0465743	-4.42432	down	4.58084e-45	2.41612e-43	0.0506318	-4.30381	down	4.21882e-39	4.81712e-37	9.79667e-55	gi|224087891|ref|XP_002308259.1|predicted protein [Populus trichocarpa]; gi|222854235|gb|EEE91782.1| predicted protein [Populus trichocarpa]	5.54477e-55	UniRef90_B9HDK3 Predicted protein n=1 Tax=Populus trichocarpa RepID=B9HDK3_POPTR	4.22649e-51	AT3G51550.1 | Symbols: FER | Malectin/receptor-like protein kinase family protein | chr3:19117877-19120564 REVERSE LENGTH=895	1.73758e-55	hypothetical protein	1.18127e-50	At3g51550	[T] KOG1187 Serine/threonine protein kinase	GO:0004672 GO:0006464 GO:0032559	GO:0004672(molecular_function: protein kinase activity);GO:0006464(biological_process: protein modification process);GO:0032559(molecular_function: adenyl ribonucleotide binding);
comp21985_c0_seq1	1479	109	10	23	13.1021	0.661158	2.09667	137.331	6.4059	27.4579	0.0466456	-4.42212	down	9.76678e-38	5.03265e-36	0.199939	-2.32237	down	1.32183e-20	1.18338e-18	1.47603e-140	gi|146772370|gb|ABQ45487.1|unknown [Solanum lycopersicum]	8.60991e-141	UniRef90_A5JV22 Putative uncharacterized protein n=1 Tax=Solanum lycopersicum RepID=A5JV22_SOLLC	2.99319e-62	AT3G23160.1 | Symbols: | Protein of unknown function (DUF668) | chr3:8260059-8261654 REVERSE LENGTH=531	1.41387e-109	hypothetical protein LOC100247764	1.77335e-60	At3g23160	-	-	-
comp512_c0_seq3	273	681	63	107	443.472	22.5658	52.8435	858.006	40.3572	127.739	0.047036	-4.41009	down	8.76874e-227	5.19348e-225	0.148879	-2.74779	down	4.6973e-141	6.47914e-139	2.05198e-44	gi|75311075|sp|Q9LDQ7.1|METK_CAMSIRecName: Full=S-adenosylmethionine synthase; Short=AdoMet synthase; AltName: Full=Methionine adenosyltransferase; Short=MAT; gi|7340731|emb|CAB83039.1| s-adenosylmethinonine synthetase [Camellia sinensis]; gi|7594741|dbj|BAA94605.1| s-adenosylmethionine synthetase [Camellia sinensis]	9.84878e-44	UniRef90_Q56TU4 S-adenosylmethionine synthase 1 n=5 Tax=core eudicotyledons RepID=METK1_DAUCA	5.33285e-45	AT1G02500.2 | Symbols: SAM1, SAM-1, MAT1, AtSAM1 | S-adenosylmethionine synthetase 1 | chr1:519037-520218 FORWARD LENGTH=393	5.0507e-44	AdoMet_e2; s-adenosylmethionine synthetase 2 (EC:2.5.1.6); K00789 S-adenosylmethionine synthetase [EC:2.5.1.6]	1.75734e-44	At1g02500	[H] KOG1506 S-adenosylmethionine synthetase	GO:0044237 GO:0044424 GO:0016765 GO:0043169 GO:0032559	GO:0044237(biological_process: cellular metabolic process);GO:0044424(cellular_component: intracellular part);GO:0016765(molecular_function: transferase activity, transferring alkyl or aryl (other than methyl) groups);GO:0043169(molecular_function: cation binding);GO:0032559(molecular_function: adenyl ribonucleotide binding);
comp25273_c0_seq1	460	43	4	8	16.6185	0.850307	2.34478	54.1766	2.56236	9.55059	0.0472964	-4.40213	down	1.12831e-15	4.79052e-14	0.176286	-2.50401	down	1.61521e-09	9.20439e-08	1.55399e-44	gi|294847482|gb|ADF43752.1|MYB [Camellia sinensis]	8.79465e-45	UniRef90_D5LMJ1 MYB n=1 Tax=Camellia sinensis RepID=D5LMJ1_CAMSI	6.46039e-15	AT1G68320.1 | Symbols: MYB62, AtMYB62, BW62B, BW62C | myb domain protein 62 | chr1:25603842-25604884 FORWARD LENGTH=286	1.56832e-35	hypothetical protein LOC100242243; K09422 myb proto-oncogene protein, plant	1.85016e-14	At1g68320	[K] KOG0048 Transcription factor, Myb superfamily	-	-
comp21340_c0_seq2	634	32	3	9	8.97309	0.462706	1.91392	40.3175	1.92177	10.7444	0.0476659	-4.3909	down	5.70912e-12	2.25157e-10	0.266495	-1.90782	down	6.10564e-06	0.000240971	6.67316e-84	gi|224063447|ref|XP_002301149.1|predicted protein [Populus trichocarpa]; gi|222842875|gb|EEE80422.1| predicted protein [Populus trichocarpa]	3.97556e-84	UniRef90_B9GNP7 Predicted protein n=1 Tax=Populus trichocarpa RepID=B9GNP7_POPTR	2.3092e-66	AT5G43190.1 | Symbols: | Galactose oxidase/kelch repeat superfamily protein | chr5:17340300-17341511 REVERSE LENGTH=403	1.50766e-84	hypothetical protein	6.93009e-66	At5g43190	-	-	-
comp18424_c0_seq1	807	63	6	7	13.8787	0.727028	1.16949	79.375	3.84354	8.35677	0.0484225	-4.36818	down	3.1786e-22	1.47806e-20	0.105282	-3.24767	down	2.35052e-16	1.86828e-14	3.76102e-100	gi|225444706|ref|XP_002277833.1|PREDICTED: hypothetical protein [Vitis vinifera]	4.97792e-100	UniRef90_A5AJ48 Putative uncharacterized protein n=2 Tax=Vitis vinifera RepID=A5AJ48_VITVI	3.82771e-78	AT3G14070.1 | Symbols: CAX9, CCX3, ATCCX3 | cation exchanger 9 | chr3:4661143-4663074 REVERSE LENGTH=643	1.61333e-88	hypothetical protein LOC100256701; K13754 solute carrier family 24 (sodium/potassium/calcium exchanger), member 6	1.17629e-77	At3g14070_2	[P] KOG2399 K+-dependent Na+:Ca2+ antiporter	-	-
comp45438_c0_seq1	645	21	2	0	5.78817	0.30321	0	26.4583	1.28118	0	0.0484225	-4.36818	down	3.04156e-08	1.05639e-06	0	#NAME?	down	1.8454e-08	9.72866e-07	4.6261e-80	gi|224123058|ref|XP_002330430.1|predicted protein [Populus trichocarpa]; gi|222871815|gb|EEF08946.1| predicted protein [Populus trichocarpa]	1.17569e-78	UniRef90_B9I000 Predicted protein n=2 Tax=Populus trichocarpa RepID=B9I000_POPTR	3.45046e-65	AT5G54380.1 | Symbols: THE1 | protein kinase family protein | chr5:22077313-22079880 REVERSE LENGTH=855	1.05725e-80	hypothetical protein	1.03811e-64	At5g54380	[T] KOG1187 Serine/threonine protein kinase	GO:0004672 GO:0000166	GO:0004672(molecular_function: protein kinase activity);GO:0000166(molecular_function: nucleotide binding);
comp36393_c0_seq1	561	20	2	5	6.33795	0.348611	1.20165	25.1984	1.28118	5.96912	0.0508437	-4.29779	down	7.87404e-08	2.6807e-06	0.236885	-2.07774	down	0.00020048	0.00566536	-	No_hits	-	No_hits	-	No_hits	-	No_hits	-	No_hits	-	-	-
comp72680_c0_seq2	496	10	1	0	3.58426	0.197148	0	12.5992	0.64059	0	0.0508437	-4.29779	down	0.00018192	0.00387181	0	#NAME?	down	0.000192115	0.00546099	3.48369e-44	gi|255565439|ref|XP_002523710.1|transferase, putative [Ricinus communis]; gi|223537014|gb|EEF38650.1| transferase, putative [Ricinus communis]	1.97082e-44	UniRef90_B9SCJ1 Transferase, putative n=1 Tax=Ricinus communis RepID=B9SCJ1_RICCO	1.62735e-36	AT2G28110.1 | Symbols: FRA8, IRX7 | Exostosin family protein | chr2:11978024-11979641 REVERSE LENGTH=448	8.03349e-45	transferase, putative	4.75171e-36	At2g28110	[GMW] KOG1021 Acetylglucosaminyltransferase EXT1/exostosin 1	-	-
comp51487_c0_seq1	335	10	1	0	5.30685	0.291896	0	12.5992	0.64059	0	0.0508437	-4.29779	down	0.00018192	0.00387447	0	#NAME?	down	0.000192115	0.00549412	1.24154e-33	gi|225460869|ref|XP_002277314.1|PREDICTED: hypothetical protein [Vitis vinifera]	7.03537e-34	UniRef90_A5C6F3 Putative uncharacterized protein n=2 Tax=Vitis vinifera RepID=A5C6F3_VITVI	2.26966e-35	AT3G20300.1 | Symbols: | Protein of unknown function (DUF3537) | chr3:7079832-7081809 REVERSE LENGTH=452	2.08846e-34	hypothetical protein LOC100245205	7.49286e-35	At3g20300	-	-	-
comp27182_c0_seq1	290	10	1	0	6.13032	0.337191	0	12.5992	0.64059	0	0.0508437	-4.29779	down	0.00018192	0.00387637	0	#NAME?	down	0.000192115	0.00547103	9.39314e-29	gi|225428592|ref|XP_002281140.1|PREDICTED: similar to zinc finger (C3HC4-type RING finger) family protein [Vitis vinifera]	5.32487e-29	UniRef90_F6HQI8 Putative uncharacterized protein n=2 Tax=Vitis vinifera RepID=F6HQI8_VITVI	2.30047e-19	AT3G18930.2 | Symbols: | RING/U-box superfamily protein | chr3:6524110-6525345 REVERSE LENGTH=411	1.55331e-29	similar to zinc finger (C3HC4-type RING finger) family protein	7.58426e-19	At3g18930	[O] KOG0800 FOG: Predicted E3 ubiquitin ligase	-	-
comp16655_c0_seq1	787	59	6	13	13.3278	0.745504	2.2271	74.3353	3.84354	15.5197	0.0517054	-4.27354	down	1.39393e-20	6.3698e-19	0.20878	-2.25995	down	1.62963e-11	1.05197e-09	7.48302e-98	gi|225459156|ref|XP_002285711.1|PREDICTED: hypothetical protein [Vitis vinifera]; gi|302142025|emb|CBI19228.3| unnamed protein product [Vitis vinifera]	4.45212e-98	UniRef90_E0CRS4 Putative uncharacterized protein n=1 Tax=Vitis vinifera RepID=E0CRS4_VITVI	2.04003e-84	AT4G24380.1 | Symbols: | INVOLVED IN: 10-formyltetrahydrofolate biosynthetic process, folic acid and derivative biosynthetic process; EXPRESSED IN: 24 plant structures; EXPRESSED DURING: 15 growth stages; CONTAINS InterPro DOMAIN/s: Serine hydrolase (InterPro:IPR005645); BEST Arabidopsis thaliana protein match is: alpha/beta-Hydrolases superfamily protein (TAIR:AT5G65400.1); Has 30201 Blast hits …	1.64704e-98	hypothetical protein LOC100265992	4.49626e-74	At5g65400	[E] KOG2551 Phospholipase/carboxyhydrolase	-	-
comp7176_c0_seq2	890	263	27	88	52.5348	2.96652	13.331	331.359	17.2959	105.057	0.0521969	-4.25989	down	2.22618e-86	1.25508e-84	0.317047	-1.65723	down	1.23829e-33	1.34856e-31	1.29297e-38	gi|225431723|ref|XP_002268447.1|PREDICTED: hypothetical protein [Vitis vinifera]	7.55928e-39	UniRef90_F6H6Z9 Putative uncharacterized protein n=1 Tax=Vitis vinifera RepID=F6H6Z9_VITVI	1.88077e-36	AT3G06890.1 | Symbols: | unknown protein; Has 91 Blast hits to 91 proteins in 12 species: Archae - 0; Bacteria - 0; Metazoa - 0; Fungi - 0; Plants - 91; Viruses - 0; Other Eukaryotes - 0 (source: NCBI BLink). | chr3:2176949-2177335 FORWARD LENGTH=128	2.80291e-39	hypothetical protein LOC100253295	5.81954e-36	At3g06890	-	-	-
comp13486_c0_seq2	1542	214	22	85	24.6724	1.39512	7.43199	269.623	14.093	101.475	0.0522692	-4.2579	down	1.43274e-70	7.95142e-69	0.376359	-1.40982	down	2.9197e-23	2.76334e-21	0	gi|225452384|ref|XP_002273595.1|PREDICTED: hypothetical protein [Vitis vinifera]	0	UniRef90_F6HUX4 Putative uncharacterized protein n=3 Tax=Vitis vinifera RepID=F6HUX4_VITVI	2.40013e-171	AT5G14570.1 | Symbols: ATNRT2.7, NRT2.7 | high affinity nitrate transporter 2.7 | chr5:4695331-4696890 REVERSE LENGTH=493	4.57522e-159	hypothetical protein LOC100260250; K02575 MFS transporter, NNP family, nitrate/nitrite transporter	7.59212e-171	At5g14570	-	-	-
comp12827_c0_seq5	2057	315	33	64	27.2244	1.56875	4.19485	396.875	21.1395	76.4047	0.0532648	-4.23067	down	1.43601e-102	8.18538e-101	0.192516	-2.37695	down	6.80968e-58	8.58459e-56	0	gi|147798019|emb|CAN69461.1|hypothetical protein VITISV_043132 [Vitis vinifera]	0	UniRef90_A5AXB9 Putative uncharacterized protein n=2 Tax=Vitis vinifera RepID=A5AXB9_VITVI	0	AT3G23750.1 | Symbols: | Leucine-rich repeat protein kinase family protein | chr3:8558332-8561263 FORWARD LENGTH=928	0	hypothetical protein LOC100265293	0	At3g23750	-	GO:0004672 GO:0016020 GO:0000166	GO:0004672(molecular_function: protein kinase activity);GO:0016020(cellular_component: membrane);GO:0000166(molecular_function: nucleotide binding);
comp32737_c0_seq1	349	19	2	2	9.67854	0.560374	0.772637	23.9385	1.28118	2.38765	0.0535196	-4.22379	down	2.03082e-07	6.77349e-06	0.0997409	-3.32567	down	7.9656e-06	0.000309366	-	No_hits	-	No_hits	-	No_hits	-	No_hits	-	No_hits	-	-	-
comp7207_c0_seq1	187	19	2	0	18.0631	1.04583	0	23.9385	1.28118	0	0.0535196	-4.22379	down	2.03082e-07	6.77453e-06	0	#NAME?	down	9.92064e-08	4.92807e-06	-	No_hits	-	No_hits	-	No_hits	-	No_hits	-	No_hits	-	-	-
comp876_c0_seq1	429	963	103	471	399.071	23.4776	148.025	1213.3	65.9808	562.291	0.0543811	-4.20075	down	4e-308	2.39328e-306	0.463438	-1.10955	down	5.83954e-75	7.65534e-73	3.50205e-44	gi|5734440|emb|CAB52689.1|hexose transporter [Solanum lycopersicum]	3.49969e-41	UniRef90_Q94AZ2 Sugar transport protein 13 n=2 Tax=Arabidopsis RepID=STP13_ARATH	2.8742e-43	AT5G26340.1 | Symbols: MSS1, STP13, ATSTP13 | Major facilitator superfamily protein | chr5:9243851-9246994 REVERSE LENGTH=526	1.0492e-41	MSS1; MSS1; carbohydrate transmembrane transporter/ hexose:hydrogen symporter/ high-affinity hydrogen:glucose symporter/ sugar:hydrogen symporter	7.86971e-43	At5g26340	[R] KOG0254 Predicted transporter (major facilitator superfamily)	GO:0031224 GO:0006810 GO:0022857	GO:0031224(cellular_component: intrinsic to membrane);GO:0006810(biological_process: transport);GO:0022857(molecular_function: transmembrane transporter activity);
comp30111_c0_seq2	617	28	3	4	8.06779	0.475455	0.874069	35.2778	1.92177	4.7753	0.0544753	-4.19825	down	2.51768e-10	9.51562e-09	0.135363	-2.8851	down	2.4316e-07	1.16287e-05	1.30543e-25	gi|225446948|ref|XP_002267468.1|PREDICTED: similar to RAP2-like protein [Vitis vinifera]	7.94267e-26	UniRef90_F6HI93 Putative uncharacterized protein n=1 Tax=Vitis vinifera RepID=F6HI93_VITVI	-	No_hits	3.02267e-26	similar to RAP2-like protein	-	No_hits	-	-	-
comp9268_c0_seq5	389	37	4	13	16.9096	1.0055	4.50572	46.6171	2.56236	15.5197	0.0549661	-4.18531	down	3.2758e-13	1.32815e-11	0.332919	-1.58676	down	1.08623e-05	0.000411833	8.85953e-40	gi|225424289|ref|XP_002284639.1|PREDICTED: hypothetical protein [Vitis vinifera]; gi|297737674|emb|CBI26875.3| unnamed protein product [Vitis vinifera]	5.01785e-40	UniRef90_D7T8Q4 Putative uncharacterized protein n=2 Tax=Vitis vinifera RepID=D7T8Q4_VITVI	3.14944e-34	AT1G23150.1 | Symbols: | unknown protein; BEST Arabidopsis thaliana protein match is: unknown protein (TAIR:AT1G70780.1); Has 124 Blast hits to 124 proteins in 17 species: Archae - 0; Bacteria - 0; Metazoa - 0; Fungi - 0; Plants - 124; Viruses - 0; Other Eukaryotes - 0 (source: NCBI BLink). | chr1:8206948-8207461 FORWARD LENGTH=141	1.52456e-40	hypothetical protein LOC100247453	8.4046e-34	At1g23150	[R] KOG4197 FOG: PPR repeat	-	-
comp32329_c0_seq1	813	37	4	1	8.09082	0.481108	0.165837	46.6171	2.56236	1.19382	0.0549661	-4.18531	down	3.2758e-13	1.3284e-11	0.0256092	-5.2872	down	5.98154e-13	4.16233e-11	3.67282e-119	gi|225457917|ref|XP_002279471.1|PREDICTED: hypothetical protein [Vitis vinifera]	2.18111e-119	UniRef90_F6H1M6 Putative uncharacterized protein n=1 Tax=Vitis vinifera RepID=F6H1M6_VITVI	3.36159e-106	AT1G28010.1 | Symbols: PGP14, ATABCB14, ABCB14 | P-glycoprotein 14 | chr1:9763436-9767917 FORWARD LENGTH=1247	3.65322e-80	ppabcb16; ATP-binding cassette transporter, subfamily B, member 16, group MDR/PGP protein PpABCB16; K05658 ATP-binding cassette, subfamily B (MDR/TAP), member 1	1.03365e-105	At1g28010	[Q] KOG0055 Multidrug/pheromone exporter, ABC superfamily	-	-
comp5126_c0_seq2	209	162	18	23	137.8	8.4217	14.8372	204.107	11.5306	27.4579	0.0564929	-4.14579	down	1.02862e-52	5.5413e-51	0.134527	-2.89403	down	2.24156e-36	2.50278e-34	-	No_hits	-	No_hits	-	No_hits	-	No_hits	-	No_hits	-	-	-
comp30172_c0_seq1	802	36	4	6	7.98012	0.487707	1.00867	45.3572	2.56236	7.16294	0.0564929	-4.14579	down	8.36494e-13	3.35885e-11	0.157923	-2.66271	down	1.43248e-08	7.61661e-07	1.61023e-95	gi|225456842|ref|XP_002278889.1|PREDICTED: hypothetical protein [Vitis vinifera]; gi|297733664|emb|CBI14911.3| unnamed protein product [Vitis vinifera]	3.63701e-95	UniRef90_B9IF13 Predicted protein n=1 Tax=Populus trichocarpa RepID=B9IF13_POPTR	3.8e-62	AT3G57520.1 | Symbols: AtSIP2, SIP2 | seed imbibition 2 | chr3:21288982-21292694 REVERSE LENGTH=773	3.5353e-96	hypothetical protein LOC100245094	1.16708e-61	At3g57520	-	-	-
comp23403_c0_seq3	552	36	4	2	11.5943	0.708589	0.488497	45.3572	2.56236	2.38765	0.0564929	-4.14579	down	8.36494e-13	3.35947e-11	0.052641	-4.24767	down	1.5298e-11	9.88994e-10	3.69111e-70	gi|224123058|ref|XP_002330430.1|predicted protein [Populus trichocarpa]; gi|222871815|gb|EEF08946.1| predicted protein [Populus trichocarpa]	8.70601e-70	UniRef90_F6H283 Putative uncharacterized protein n=1 Tax=Vitis vinifera RepID=F6H283_VITVI	3.51004e-62	AT5G54380.1 | Symbols: THE1 | protein kinase family protein | chr5:22077313-22079880 REVERSE LENGTH=855	8.95095e-71	hypothetical protein	1.03031e-61	At5g54380	[T] KOG1187 Serine/threonine protein kinase	GO:0004672 GO:0006464 GO:0032559	GO:0004672(molecular_function: protein kinase activity);GO:0006464(biological_process: protein modification process);GO:0032559(molecular_function: adenyl ribonucleotide binding);
comp58484_c0_seq1	840	18	2	1	3.80956	0.232822	0.160506	22.6786	1.28118	1.19382	0.0564929	-4.14579	down	5.21626e-07	1.69649e-05	0.052641	-4.24767	down	2.71546e-06	0.000112991	1.64121e-26	gi|147822139|emb|CAN77045.1|hypothetical protein VITISV_035256 [Vitis vinifera]	9.71922e-27	UniRef90_A5BLY2 Putative uncharacterized protein n=1 Tax=Vitis vinifera RepID=A5BLY2_VITVI	-	No_hits	3.95245e-24	hypothetical protein LOC100263371	6.60001e-18	At4g07850	[R] KOG0017 FOG: Transposon-encoded proteins with TYA, reverse transcriptase, integrase domains in various combinations	-	-
comp3650_c0_seq2	2056	880	98	352	76.0924	4.66097	23.0829	1108.73	62.7778	420.226	0.0566213	-4.14251	down	1.61786e-278	9.65066e-277	0.379015	-1.39967	down	1.16311e-89	1.55486e-87	1.94963e-160	gi|224116114|ref|XP_002332000.1|predicted protein [Populus trichocarpa]; gi|222874768|gb|EEF11899.1| predicted protein [Populus trichocarpa]	1.13289e-160	UniRef90_B9N9R5 Predicted protein n=1 Tax=Populus trichocarpa RepID=B9N9R5_POPTR	1.20698e-152	AT1G30080.1 | Symbols: | Glycosyl hydrolase superfamily protein | chr1:10551231-10553167 REVERSE LENGTH=408	4.10161e-161	hypothetical protein	9.81216e-140	At1g30080	-	GO:0016798 GO:0044238 GO:0043167	GO:0016798(molecular_function: hydrolase activity, acting on glycosyl bonds);GO:0044238(biological_process: primary metabolic process);GO:0043167(molecular_function: ion binding);
comp8555_c0_seq1	780	215	24	34	49.0033	3.00878	5.87699	270.883	15.3742	40.59	0.0567557	-4.13909	down	2.43522e-69	1.35046e-67	0.149843	-2.73847	down	1.48551e-45	1.77762e-43	4.50336e-39	gi|225449036|ref|XP_002273502.1|PREDICTED: hypothetical protein [Vitis vinifera]	2.68137e-39	UniRef90_F6HNF8 Putative uncharacterized protein n=1 Tax=Vitis vinifera RepID=F6HNF8_VITVI	7.98577e-33	AT3G54810.1 | Symbols: BME3-ZF, BME3, GATA8 | Plant-specific GATA-type zinc finger transcription factor family protein | chr3:20296957-20298236 FORWARD LENGTH=322	9.93179e-40	hypothetical protein LOC100242832	2.44796e-32	At3g54810	[K] KOG1601 GATA-4/5/6 transcription factors	-	-
comp22515_c0_seq1	1173	53	6	27	8.03266	0.50018	3.10339	66.7758	3.84354	32.2332	0.0575589	-4.11882	down	3.87038e-18	1.71164e-16	0.482708	-1.05078	down	3.30066e-05	0.00113763	1.46844e-81	gi|225423787|ref|XP_002277470.1|PREDICTED: hypothetical protein [Vitis vinifera]	8.52727e-82	UniRef90_F6HF35 Putative uncharacterized protein n=1 Tax=Vitis vinifera RepID=F6HF35_VITVI	1.77972e-35	AT3G25590.1 | Symbols: | unknown protein; Has 149 Blast hits to 140 proteins in 44 species: Archae - 0; Bacteria - 6; Metazoa - 40; Fungi - 6; Plants - 39; Viruses - 0; Other Eukaryotes - 58 (source: NCBI BLink). | chr3:9302271-9303542 FORWARD LENGTH=423	3.12489e-82	hypothetical protein LOC100245743	2.34526e-33	At3g25590	-	-	-
comp24527_c0_seq2	426	26	3	7	10.8504	0.688629	2.21544	32.7579	1.92177	8.35677	0.0586658	-4.09134	down	1.64315e-09	6.0326e-08	0.255107	-1.97083	down	3.4876e-05	0.0011956	1.70166e-30	gi|225447429|ref|XP_002281878.1|PREDICTED: hypothetical protein [Vitis vinifera]	9.63444e-31	UniRef90_F6GXP8 Putative uncharacterized protein n=1 Tax=Vitis vinifera RepID=F6GXP8_VITVI	1.68572e-24	AT5G54490.1 | Symbols: PBP1 | pinoid-binding protein 1 | chr5:22121458-22121841 FORWARD LENGTH=127	2.8805e-31	hypothetical protein LOC100265313	4.70453e-24	At5g54490	[ZD] KOG0028 Ca2+-binding protein (centrin/caltractin), EF-Hand superfamily protein	-	-
comp20842_c0_seq1	327	17	2	3	9.24236	0.598075	1.23693	21.4187	1.28118	3.58147	0.0598161	-4.06332	down	1.33381e-06	4.23009e-05	0.167213	-2.58024	down	0.000147317	0.00435545	-	No_hits	-	No_hits	-	No_hits	-	No_hits	-	No_hits	-	-	-
comp21191_c0_seq1	201	17	2	3	15.0361	0.972988	2.01231	21.4187	1.28118	3.58147	0.0598161	-4.06332	down	1.33381e-06	4.23071e-05	0.167213	-2.58024	down	0.000147317	0.00435961	-	No_hits	-	No_hits	-	No_hits	-	No_hits	-	No_hits	-	-	-
comp6554_c0_seq1	942	385	46	65	72.6593	4.77508	9.30322	485.07	29.4671	77.5986	0.0607483	-4.04101	down	2.02512e-120	1.16815e-118	0.159974	-2.64409	down	8.91684e-78	1.17179e-75	3.54091e-122	gi|225442729|ref|XP_002284941.1|PREDICTED: hypothetical protein isoform 2 [Vitis vinifera]; gi|225442731|ref|XP_002284936.1| PREDICTED: hypothetical protein isoform 1 [Vitis vinifera]	2.08824e-122	UniRef90_F6HX44 Putative uncharacterized protein n=1 Tax=Vitis vinifera RepID=F6HX44_VITVI	2.53224e-119	AT1G64980.1 | Symbols: | Nucleotide-diphospho-sugar transferases superfamily protein | chr1:24137840-24138619 REVERSE LENGTH=259	7.64152e-123	hypothetical protein LOC100258273	7.86339e-119	At1g64980	-	-	-
comp31919_c0_seq1	1346	50	6	19	6.60399	0.435893	1.90318	62.9961	3.84354	22.6827	0.0610124	-4.03475	down	6.30098e-17	2.73359e-15	0.360065	-1.47367	down	9.05462e-07	4.09025e-05	0	gi|225470800|ref|XP_002263341.1|PREDICTED: hypothetical protein [Vitis vinifera]	0	UniRef90_A5BAV8 Putative uncharacterized protein n=2 Tax=Vitis vinifera RepID=A5BAV8_VITVI	2.31757e-175	AT1G53700.1 | Symbols: WAG1, PK3AT | WAG 1 | chr1:20048604-20050034 FORWARD LENGTH=476	0	hypothetical protein LOC100257743	7.30342e-175	At1g53700	[R] KOG0610 Putative serine/threonine protein kinase	-	-
comp44996_c0_seq1	828	25	3	0	5.36774	0.354294	0	31.498	1.92177	0	0.0610124	-4.03475	down	4.17668e-09	1.50813e-07	0	#NAME?	down	6.38546e-10	3.74511e-08	8.97321e-68	gi|225462448|ref|XP_002269088.1|PREDICTED: hypothetical protein [Vitis vinifera]	5.81494e-67	UniRef90_A5AQN8 Putative uncharacterized protein n=1 Tax=Vitis vinifera RepID=A5AQN8_VITVI	2.17054e-07	ATMG00710.1 | Symbols: ORF120 | Polynucleotidyl transferase, ribonuclease H-like superfamily protein | chrM:207553-207915 REVERSE LENGTH=120	1.93997e-68	hypothetical protein LOC100259021	8.93121e-44	At4g17450	[R] KOG0017 FOG: Transposon-encoded proteins with TYA, reverse transcriptase, integrase domains in various combinations	-	-
comp20968_c0_seq2	641	41	5	18	11.3712	0.762756	3.78604	51.6568	3.20295	21.4888	0.0620045	-4.01148	down	4.62912e-14	1.91152e-12	0.415993	-1.26537	down	4.73294e-05	0.00156895	-	No_hits	-	No_hits	-	No_hits	-	No_hits	-	No_hits	-	-	-
comp8656_c0_seq1	1319	81	10	8	10.9175	0.741359	0.817741	102.054	6.4059	9.55059	0.0627699	-3.99378	down	2.45026e-26	1.18249e-24	0.0935841	-3.41759	down	2.05924e-21	1.87529e-19	2.13619e-156	gi|225450157|ref|XP_002279882.1|PREDICTED: hypothetical protein [Vitis vinifera]	1.99332e-154	UniRef90_F6HBE0 Putative uncharacterized protein n=2 Tax=Vitis vinifera RepID=F6HBE0_VITVI	1.65421e-117	AT3G08505.1 | Symbols: | zinc finger (CCCH-type/C3HC4-type RING finger) family protein | chr3:2580603-2582043 REVERSE LENGTH=323	4.53247e-157	hypothetical protein LOC100243143	5.62185e-63	Hs8850223	[O] KOG1039 Predicted E3 ubiquitin ligase	-	-
comp9775_c0_seq6	696	48	6	7	12.2606	0.842976	1.356	60.4762	3.84354	8.35677	0.0635546	-3.97586	down	4.00804e-16	1.71752e-14	0.138183	-2.85535	down	1.26584e-11	8.21774e-10	2.56106e-77	gi|225459247|ref|XP_002285762.1|PREDICTED: hypothetical protein [Vitis vinifera]; gi|147765766|emb|CAN68978.1| hypothetical protein VITISV_040774 [Vitis vinifera]	1.53723e-77	UniRef90_A5AG33 Putative uncharacterized protein n=1 Tax=Vitis vinifera RepID=A5AG33_VITVI	6.88749e-62	AT4G08950.1 | Symbols: EXO | Phosphate-responsive 1 family protein | chr4:5740378-5741322 FORWARD LENGTH=314	5.74784e-78	hypothetical protein LOC100259041	2.08996e-61	At4g08950	-	-	-
comp15941_c0_seq1	956	102	13	0	18.9681	1.32972	0	128.512	8.32767	0	0.0648007	-3.94785	down	1.79064e-32	8.98556e-31	0	#NAME?	down	4.81842e-38	5.46149e-36	2.28442e-100	gi|302142134|emb|CBI19337.3|unnamed protein product [Vitis vinifera]	1.34655e-100	UniRef90_A5AE90 Putative uncharacterized protein n=5 Tax=Vitis vinifera RepID=A5AE90_VITVI	1.79888e-96	AT1G10020.1 | Symbols: | Protein of unknown function (DUF1005) | chr1:3269939-3271732 REVERSE LENGTH=461	4.92341e-101	hypothetical protein LOC100245533	5.59007e-96	At1g10020	-	-	-
comp7163_c0_seq2	2093	47	6	0	3.99218	0.280321	0	59.2163	3.84354	0	0.0649068	-3.94549	down	1.00769e-15	4.28343e-14	0	#NAME?	down	5.89186e-18	4.9383e-16	1.33072e-172	gi|225458179|ref|XP_002281188.1|PREDICTED: hypothetical protein [Vitis vinifera]	7.73127e-173	UniRef90_F6H1J7 Putative uncharacterized protein n=1 Tax=Vitis vinifera RepID=F6H1J7_VITVI	1.8625e-108	AT1G75400.1 | Symbols: | RING/U-box superfamily protein | chr1:28297609-28299464 FORWARD LENGTH=455	2.79833e-173	hypothetical protein LOC100242078	5.89873e-108	At1g75400	-	-	-
comp7558_c0_seq4	738	289	37	101	69.6182	4.90251	18.4517	364.117	23.7018	120.576	0.0650939	-3.94133	down	6.08646e-89	3.44039e-87	0.331147	-1.59446	down	2.7155e-35	2.99646e-33	6.64879e-50	gi|225453160|ref|XP_002274476.1|PREDICTED: hypothetical protein [Vitis vinifera]; gi|147800616|emb|CAN68471.1| hypothetical protein VITISV_028194 [Vitis vinifera]	3.97361e-50	UniRef90_A5BZ57 Putative uncharacterized protein n=1 Tax=Vitis vinifera RepID=A5BZ57_VITVI	4.55643e-43	AT5G37770.1 | Symbols: TCH2, CML24 | EF hand calcium-binding protein family | chr5:14999075-14999560 REVERSE LENGTH=161	1.47812e-50	hypothetical protein LOC100253496; K13448 calcium-binding protein CML	1.38977e-42	At5g37770	[T] KOG0027 Calmodulin and related proteins (EF-Hand superfamily)	GO:0046872	GO:0046872(molecular_function: metal ion binding);
comp512_c0_seq1	256	210	27	22	145.835	10.3133	11.5865	264.583	17.2959	26.2641	0.0653704	-3.93522	down	5.23194e-65	2.8859e-63	0.099266	-3.33256	down	2.93902e-52	3.63117e-50	1.19544e-23	gi|297744048|emb|CBI37018.3|unnamed protein product [Vitis vinifera]	9.78851e-23	UniRef90_P23686 S-adenosylmethionine synthase 1 n=114 Tax=Spermatophyta RepID=METK1_ARATH	4.77439e-25	AT4G01850.2 | Symbols: SAM-2, MAT2, SAM2, AtSAM2 | S-adenosylmethionine synthetase 2 | chr4:796298-797479 REVERSE LENGTH=393	7.4139e-24	METK5; S-adenosylmethionine synthetase 5; K00789 S-adenosylmethionine synthetase [EC:2.5.1.6]	1.57246e-24	At4g01850	[H] KOG1506 S-adenosylmethionine synthetase	GO:0044237 GO:0016765 GO:0032559	GO:0044237(biological_process: cellular metabolic process);GO:0016765(molecular_function: transferase activity, transferring alkyl or aryl (other than methyl) groups);GO:0032559(molecular_function: adenyl ribonucleotide binding);
comp5329_c0_seq3	374	93	12	21	44.2072	3.1375	7.57039	117.173	7.68708	25.0703	0.0656047	-3.93006	down	1.24521e-29	6.17282e-28	0.21396	-2.22458	down	4.19434e-17	3.42935e-15	-	No_hits	-	No_hits	-	No_hits	-	No_hits	-	No_hits	-	-	-
comp19598_c0_seq1	403	31	4	12	13.6753	0.970573	4.01464	39.0576	2.56236	14.3259	0.0656047	-3.93006	down	8.72564e-11	3.34097e-09	0.366789	-1.44698	down	0.00013507	0.00404746	-	No_hits	-	No_hits	-	No_hits	-	No_hits	-	No_hits	-	-	-
comp5440_c2_seq4	1652	115	15	19	12.3757	0.887881	1.55065	144.891	9.60885	22.6827	0.0663178	-3.91446	down	3.66542e-36	1.87536e-34	0.15655	-2.67531	down	1.40776e-24	1.3621e-22	7.93495e-130	gi|225454432|ref|XP_002279966.1|PREDICTED: hypothetical protein [Vitis vinifera]	1.34466e-129	UniRef90_D7UCK3 Putative uncharacterized protein n=3 Tax=Vitis vinifera RepID=D7UCK3_VITVI	3.38136e-94	AT2G46270.1 | Symbols: GBF3 | G-box binding factor 3 | chr2:19000859-19002901 FORWARD LENGTH=382	1.67379e-130	hypothetical protein LOC100248302; K09060 plant G-box-binding factor	1.06545e-93	At2g46270	-	-	-
comp26204_c0_seq1	298	23	3	0	13.7212	0.984415	0	28.9782	1.92177	0	0.0663178	-3.91446	down	2.66836e-08	9.28705e-07	0	#NAME?	down	3.43274e-09	1.9154e-07	4.89272e-54	gi|13925881|gb|AAK49454.1|AF304374_1cellulose synthase catalytic subunit [Nicotiana alata]	2.7734e-54	UniRef90_Q93XQ1 Cellulose synthase catalytic subunit n=2 Tax=Solanaceae RepID=Q93XQ1_NICAL	7.76515e-52	AT4G39350.1 | Symbols: CESA2, ATH-A, ATCESA2 | cellulose synthase A2 | chr4:18297078-18301890 FORWARD LENGTH=1084	1.05998e-54	Cellulose synthase A catalytic subunit 6 [UDP-forming], putative (EC:2.4.1.12); K10999 cellulose synthase A [EC:2.4.1.12]	2.56076e-51	At4g39350	-	GO:0045229 GO:0016759 GO:0046914 GO:0031224 GO:0009250	GO:0045229(biological_process: external encapsulating structure organization);GO:0016759(molecular_function: cellulose synthase activity);GO:0046914(molecular_function: transition metal ion binding);GO:0031224(cellular_component: intrinsic to membrane);GO:0009250(biological_process: glucan biosynthetic process);
comp20170_c0_seq4	902	23	3	0	4.53318	0.325228	0	28.9782	1.92177	0	0.0663178	-3.91446	down	2.66836e-08	9.28854e-07	0	#NAME?	down	3.43274e-09	1.91639e-07	1.03831e-75	gi|296089208|emb|CBI38911.3|unnamed protein product [Vitis vinifera]	6.06762e-76	UniRef90_D7U7Y2 Putative uncharacterized protein n=1 Tax=Vitis vinifera RepID=D7U7Y2_VITVI	1.55547e-70	AT2G45140.1 | Symbols: PVA12 | plant VAP homolog 12 | chr2:18611029-18612971 FORWARD LENGTH=239	1.22223e-74	vesicle-associated membrane protein, putative	4.81708e-70	At2g45140	[U] KOG0439 VAMP-associated protein involved in inositol metabolism	-	-
comp20931_c0_seq2	566	23	3	6	7.22425	0.518296	1.42924	28.9782	1.92177	7.16294	0.0663178	-3.91446	down	2.66836e-08	9.29003e-07	0.247184	-2.01634	down	8.35622e-05	0.00260366	-	No_hits	-	No_hits	-	No_hits	-	No_hits	-	No_hits	-	-	-
comp1988_c2_seq3	906	651	85	92	127.742	9.17411	13.6908	820.209	54.4501	109.832	0.0663857	-3.91298	down	7.6306e-197	4.49606e-195	0.133907	-2.9007	down	1.63232e-141	2.25295e-139	3.08057e-144	gi|225455290|ref|XP_002274807.1|PREDICTED: hypothetical protein [Vitis vinifera]; gi|302143948|emb|CBI23053.3| unnamed protein product [Vitis vinifera]	1.80001e-144	UniRef90_E0CV92 Putative uncharacterized protein n=1 Tax=Vitis vinifera RepID=E0CV92_VITVI	4.45439e-142	AT4G27720.1 | Symbols: | Major facilitator superfamily protein | chr4:13831203-13833521 FORWARD LENGTH=460	6.60623e-145	hypothetical protein LOC100267516	2.6021e-140	At1g64650	[G] KOG4332 Predicted sugar transporter	-	-
comp6583_c1_seq8	616	83	11	34	23.954	1.74617	7.44164	104.573	7.04649	40.59	0.0673832	-3.89147	down	2.16686e-26	1.04665e-24	0.388148	-1.36532	down	1.3251e-09	7.60921e-08	-	No_hits	-	No_hits	-	No_hits	-	No_hits	-	No_hits	-	-	-
comp13805_c0_seq1	819	158	21	13	34.2969	2.50731	2.14008	199.068	13.4524	15.5197	0.067577	-3.88732	down	8.30742e-49	4.42799e-47	0.077962	-3.68108	down	1.37091e-42	1.60853e-40	3.00352e-84	gi|225469542|ref|XP_002270331.1|PREDICTED: hypothetical protein [Vitis vinifera]	1.76125e-84	UniRef90_F6I727 Putative uncharacterized protein n=5 Tax=Vitis vinifera RepID=F6I727_VITVI	2.23781e-73	AT5G65550.1 | Symbols: | UDP-Glycosyltransferase superfamily protein | chr5:26198410-26199810 REVERSE LENGTH=466	6.56763e-85	hypothetical protein LOC100248139	6.88682e-73	At5g65550	[GC] KOG1192 UDP-glucuronosyl and UDP-glucosyl transferase	-	-
comp18907_c0_seq1	566	45	6	17	14.1344	1.03659	4.04952	56.6964	3.84354	20.295	0.0677915	-3.88275	down	6.32694e-15	2.65251e-13	0.357959	-1.48213	down	2.9797e-06	0.000122925	3.90075e-81	gi|224065423|ref|XP_002301810.1|predicted protein [Populus trichocarpa]; gi|222843536|gb|EEE81083.1| predicted protein [Populus trichocarpa]	2.3555e-81	UniRef90_B9GQP0 Predicted protein n=1 Tax=Populus trichocarpa RepID=B9GQP0_POPTR	2.17339e-62	AT3G07360.3 | Symbols: PUB9, ATPUB9 | plant U-box 9 | chr3:2355636-2356613 FORWARD LENGTH=325	9.15006e-82	hypothetical protein	6.41313e-62	At3g07360	[S] KOG0167 FOG: Armadillo/beta-catenin-like repeats	GO:0043234 GO:0032446 GO:0019787	GO:0043234(cellular_component: protein complex);GO:0032446(biological_process: protein modification by small protein conjugation);GO:0019787(molecular_function: small conjugating protein ligase activity);
comp17963_c0_seq1	332	30	4	12	16.0644	1.17814	4.8732	37.7976	2.56236	14.3259	0.0677915	-3.88275	down	2.1904e-10	8.29167e-09	0.379015	-1.39967	down	0.000230214	0.00643682	-	No_hits	-	No_hits	-	No_hits	-	No_hits	-	No_hits	-	-	-
comp27547_c0_seq1	405	15	2	0	6.58442	0.48289	0	18.8988	1.28118	0	0.0677915	-3.88275	down	8.5876e-06	0.000235942	0	#NAME?	down	2.86706e-06	0.000118616	-	No_hits	-	No_hits	-	No_hits	-	No_hits	-	No_hits	-	-	-
comp9818_c0_seq5	701	97	13	22	24.6	1.81342	4.23132	122.212	8.32767	26.2641	0.068141	-3.87533	down	1.74339e-30	8.68416e-29	0.214906	-2.21822	down	9.90798e-18	8.25974e-16	3.83074e-105	gi|3759184|dbj|BAA33810.1|phi-1 [Nicotiana tabacum]	2.29841e-105	UniRef90_O82161 Phi-1 protein n=1 Tax=Nicotiana tabacum RepID=O82161_TOBAC	6.41937e-100	AT4G08950.1 | Symbols: EXO | Phosphate-responsive 1 family protein | chr4:5740378-5741322 FORWARD LENGTH=314	5.5669e-105	hypothetical protein LOC100259041	1.94881e-99	At4g08950	-	-	-
comp13332_c0_seq1	1713	371	50	42	38.5033	2.85421	3.30569	467.431	32.0295	50.1406	0.0685224	-3.86728	down	8.03758e-112	4.61301e-110	0.107269	-3.2207	down	1.02976e-88	1.37575e-86	0	gi|225452541|ref|XP_002280124.1|PREDICTED: hypothetical protein [Vitis vinifera]	0	UniRef90_F6HV20 Putative uncharacterized protein n=1 Tax=Vitis vinifera RepID=F6HV20_VITVI	0	AT3G28180.1 | Symbols: ATCSLC04, CSLC04, ATCSLC4, CSLC4 | Cellulose-synthase-like C4 | chr3:10506110-10509067 FORWARD LENGTH=673	0	hypothetical protein LOC100244115	0	At3g28180	-	-	-
comp6583_c1_seq14	599	88	12	16	26.1178	1.95897	3.60134	110.873	7.68708	19.1012	0.0693323	-3.85033	down	1.20361e-27	5.87263e-26	0.17228	-2.53717	down	2.70426e-18	2.28871e-16	-	No_hits	-	No_hits	-	No_hits	-	No_hits	-	No_hits	-	-	-
comp15388_c0_seq1	223	22	3	5	17.5388	1.3155	3.02298	27.7183	1.92177	5.96912	0.0693323	-3.85033	down	6.70278e-08	2.28949e-06	0.21535	-2.21525	down	5.486e-05	0.00180069	1.7765e-27	gi|326514514|dbj|BAJ96244.1|predicted protein [Hordeum vulgare subsp. vulgare]	1.00758e-27	UniRef90_Q8LGN7 Multidrug resistance-associated protein MRP1 (Fragment) n=1 Tax=Triticum aestivum RepID=Q8LGN7_WHEAT	1.7962e-24	AT2G47800.1 | Symbols: ATMRP4, EST3, MRP4, ABCC4 | multidrug resistance-associated protein 4 | chr2:19574944-19580383 FORWARD LENGTH=1516	8.67527e-28	hypothetical protein	5.91131e-24	At2g47800	[Q] KOG0054 Multidrug resistance-associated protein/mitoxantrone resistance protein, ABC superfamily	-	-
comp29689_c0_seq1	610	35	5	7	10.2005	0.801519	1.54717	44.0972	3.20295	8.35677	0.0726338	-3.78322	down	1.14492e-11	4.48032e-10	0.189508	-2.39967	down	1.02497e-07	5.08454e-06	1.06449e-56	gi|225428558|ref|XP_002281050.1|PREDICTED: hypothetical protein [Vitis vinifera]	6.48647e-57	UniRef90_UPI0001982E63 PREDICTED: hypothetical protein n=1 Tax=Vitis vinifera RepID=UPI0001982E63	5.55815e-54	AT4G34320.1 | Symbols: | Protein of unknown function (DUF677) | chr4:16422436-16423824 FORWARD LENGTH=374	2.47413e-57	hypothetical protein LOC100253828	1.65991e-53	At4g34320	-	-	-
comp35873_c0_seq3	839	35	5	9	7.4163	0.582749	1.44628	44.0972	3.20295	10.7444	0.0726338	-3.78322	down	1.14492e-11	4.48113e-10	0.243653	-2.0371	down	9.5552e-07	4.30472e-05	4.05657e-76	gi|255539761|ref|XP_002510945.1|trehalose-6-phosphate synthase, putative [Ricinus communis]; gi|223550060|gb|EEF51547.1| trehalose-6-phosphate synthase, putative [Ricinus communis]	2.40513e-76	UniRef90_B9R9S0 Trehalose-6-phosphate synthase, putative n=1 Tax=Ricinus communis RepID=B9R9S0_RICCO	1.11539e-59	AT5G51460.2 | Symbols: ATTPPA | Haloacid dehalogenase-like hydrolase (HAD) superfamily protein | chr5:20902266-20904292 FORWARD LENGTH=384	8.86289e-77	trehalose-6-phosphate synthase, putative	8.46838e-58	At5g51460	[G] KOG1050 Trehalose-6-phosphate synthase component TPS1 and related subunits	GO:0005991	GO:0005991(biological_process: trehalose metabolic process);
comp17365_c0_seq2	370	28	4	4	13.4536	1.05714	1.45757	35.2778	2.56236	4.7753	0.0726338	-3.78322	down	1.36588e-09	5.02484e-08	0.135363	-2.8851	down	2.4316e-07	1.16262e-05	1.78328e-11	gi|255571656|ref|XP_002526773.1|conserved hypothetical protein [Ricinus communis]; gi|223533900|gb|EEF35627.1| conserved hypothetical protein [Ricinus communis]	1.01021e-11	UniRef90_B9SLA4 Putative uncharacterized protein n=1 Tax=Ricinus communis RepID=B9SLA4_RICCO	-	No_hits	2.94308e-12	hypothetical protein	-	No_hits	-	-	-
comp37954_c0_seq1	295	14	2	1	8.43699	0.662951	0.457034	17.6389	1.28118	1.19382	0.0726338	-3.78322	down	2.1598e-05	0.000555793	0.0676813	-3.8851	down	6.3355e-05	0.00205219	1.70345e-22	gi|147841524|emb|CAN75320.1|hypothetical protein VITISV_003762 [Vitis vinifera]	9.65617e-23	UniRef90_A5C5D6 Putative uncharacterized protein n=2 Tax=Vitis vinifera RepID=A5C5D6_VITVI	1.48588e-10	AT1G60610.3 | Symbols: | SBP (S-ribonuclease binding protein) family protein | chr1:22327999-22329186 REVERSE LENGTH=340	1.40091e-22	hypothetical protein LOC100262147	4.8996e-10	At1g60610	[O] KOG1100 Predicted E3 ubiquitin ligase	-	-
comp40648_c0_seq1	394	14	2	1	6.31704	0.496372	0.342196	17.6389	1.28118	1.19382	0.0726338	-3.78322	down	2.1598e-05	0.000555859	0.0676813	-3.8851	down	6.3355e-05	0.00204851	2.45078e-69	gi|208611514|gb|ABW75772.2|lipoxygenase [Camellia sinensis]	1.38802e-69	UniRef90_A8W7J7 Lipoxygenase n=1 Tax=Camellia sinensis RepID=A8W7J7_CAMSI	1.29139e-54	AT1G55020.1 | Symbols: LOX1, ATLOX1 | lipoxygenase 1 | chr1:20525798-20530143 FORWARD LENGTH=859	5.93402e-53	LOX1; LOX1; lipoxygenase (EC:1.13.11.12); K00454 lipoxygenase [EC:1.13.11.12]	3.48101e-54	At1g55020	-	GO:0006633 GO:0046914 GO:0016702	GO:0006633(biological_process: fatty acid biosynthetic process);GO:0046914(molecular_function: transition metal ion binding);GO:0016702(molecular_function: oxidoreductase activity, acting on single donors with incorporation of molecular oxygen, incorporation of two atoms of oxygen);
comp32112_c0_seq1	469	14	2	0	5.30685	0.416995	0	17.6389	1.28118	0	0.0726338	-3.78322	down	2.1598e-05	0.000556057	0	#NAME?	down	6.64756e-06	0.000259945	2.88904e-54	gi|223452393|gb|ACM89524.1|FERONIA receptor-like kinase [Glycine max]	1.63496e-54	UniRef90_C6ZRT0 FERONIA receptor-like kinase n=2 Tax=Glycine max RepID=C6ZRT0_SOYBN	1.12499e-54	AT3G51550.1 | Symbols: FER | Malectin/receptor-like protein kinase family protein | chr3:19117877-19120564 REVERSE LENGTH=895	1.03211e-53	hypothetical protein	3.23504e-54	At3g51550	[T] KOG1187 Serine/threonine protein kinase	GO:0004871 GO:0006464 GO:0004672 GO:0032559	GO:0004871(molecular_function: signal transducer activity);GO:0006464(biological_process: protein modification process);GO:0004672(molecular_function: protein kinase activity);GO:0032559(molecular_function: adenyl ribonucleotide binding);
comp7982_c0_seq1	2662	779	112	48	52.0249	4.11418	2.43111	981.478	71.7461	57.3035	0.0731	-3.77399	down	1.10052e-227	6.52163e-226	0.0583849	-4.09826	down	1.12047e-218	1.60154e-216	0	gi|255556280|ref|XP_002519174.1|sensor histidine kinase, putative [Ricinus communis]; gi|223541489|gb|EEF43038.1| sensor histidine kinase, putative [Ricinus communis]	0	UniRef90_B9RZK5 Sensor histidine kinase, putative n=1 Tax=Ricinus communis RepID=B9RZK5_RICCO	1.45106e-169	AT4G16110.1 | Symbols: ARR2, RR2 | response regulator 2 | chr4:9112979-9115785 FORWARD LENGTH=664	0	sensor histidine kinase, putative; K14491 two-component response regulator ARR-B family	5.15957e-144	At3g16857	[K] KOG1601 GATA-4/5/6 transcription factors	GO:0006351 GO:0004871 GO:0003676 GO:0043231 GO:0007165 GO:0006796 GO:0016772	GO:0006351(biological_process: transcription, DNA-dependent);GO:0004871(molecular_function: signal transducer activity);GO:0003676(molecular_function: nucleic acid binding);GO:0043231(cellular_component: intracellular membrane-bounded organelle);GO:0007165(biological_process: signal transduction);GO:0006796(biological_process: phosphate metabolic process);GO:0016772(molecular_function: transferas…
comp14639_c0_seq1	959	139	20	20	25.7678	2.03932	2.81179	175.129	12.8118	23.8765	0.0731563	-3.77287	down	4.94872e-42	2.58501e-40	0.136336	-2.87476	down	2.98276e-31	3.14723e-29	8.26565e-58	gi|225447390|ref|XP_002275300.1|PREDICTED: hypothetical protein [Vitis vinifera]	4.87161e-58	UniRef90_UPI000198461C PREDICTED: hypothetical protein n=1 Tax=Vitis vinifera RepID=UPI000198461C	1.90954e-21	AT3G22100.1 | Symbols: | basic helix-loop-helix (bHLH) DNA-binding superfamily protein | chr3:7783711-7784469 REVERSE LENGTH=252	1.78085e-58	hypothetical protein LOC100246563	5.93496e-21	At3g22100	-	-	-
comp2254_c0_seq1	2025	284	41	64	24.933	1.97985	4.26114	357.818	26.2642	76.4047	0.073401	-3.76806	down	4.71644e-84	2.65353e-82	0.21353	-2.22749	down	3.68282e-49	4.49128e-47	0	gi|7672732|gb|AAF66615.1|LRR receptor-like protein kinase [Nicotiana tabacum]	0	UniRef90_Q9M7A8 LRR receptor-like protein kinase n=1 Tax=Nicotiana tabacum RepID=Q9M7A8_TOBAC	1.25623e-178	AT1G66150.1 | Symbols: TMK1 | transmembrane kinase 1 | chr1:24631503-24634415 FORWARD LENGTH=942	6.85853e-177	TMK1; TMK1 (TRANSMEMBRANE KINASE 1); transmembrane receptor protein serine/threonine kinase; K00924 [EC:2.7.1.-]	3.9963e-178	At1g66150	-	GO:0004672 GO:0016020 GO:0000166	GO:0004672(molecular_function: protein kinase activity);GO:0016020(cellular_component: membrane);GO:0000166(molecular_function: nucleotide binding);
comp15113_c0_seq2	1152	41	6	8	6.32722	0.509298	0.936285	51.6568	3.84354	9.55059	0.0744053	-3.74845	down	2.42166e-13	9.83869e-12	0.184886	-2.4353	down	6.23764e-09	3.41371e-07	5.80763e-75	gi|255575369|ref|XP_002528587.1|DNA binding protein, putative [Ricinus communis]; gi|223531983|gb|EEF33795.1| DNA binding protein, putative [Ricinus communis]	3.40416e-75	UniRef90_B9SRG8 DNA binding protein, putative n=1 Tax=Ricinus communis RepID=B9SRG8_RICCO	5.21622e-40	AT5G03720.1 | Symbols: AT-HSFA3, HSFA3 | heat shock transcription factor A3 | chr5:971913-973683 REVERSE LENGTH=412	1.2374e-75	DNA binding protein, putative	1.63491e-39	At5g03720	[K] KOG0627 Heat shock transcription factor	-	-
comp26497_c0_seq1	796	41	6	7	9.15698	0.737075	1.18565	51.6568	3.84354	8.35677	0.0744053	-3.74845	down	2.42166e-13	9.84238e-12	0.161775	-2.62794	down	1.7207e-09	9.79009e-08	5.44365e-11	gi|225446948|ref|XP_002267468.1|PREDICTED: similar to RAP2-like protein [Vitis vinifera]	3.23642e-11	UniRef90_F6HI93 Putative uncharacterized protein n=1 Tax=Vitis vinifera RepID=F6HI93_VITVI	-	No_hits	1.1959e-11	similar to RAP2-like protein	-	No_hits	-	-	-
comp27944_c0_seq1	516	27	4	9	9.30241	0.758025	2.3516	34.0179	2.56236	10.7444	0.0753239	-3.73075	down	3.39138e-09	1.23052e-07	0.315846	-1.66271	down	0.000118838	0.00360237	-	No_hits	-	No_hits	-	No_hits	-	No_hits	-	No_hits	-	-	-
comp9785_c0_seq1	308	87	13	19	50.2169	4.1273	8.31713	109.613	8.32767	22.6827	0.0759733	-3.71836	down	1.50939e-26	7.30052e-25	0.206934	-2.27276	down	2.06586e-16	1.64383e-14	-	No_hits	-	No_hits	-	No_hits	-	No_hits	-	No_hits	-	-	-
comp3870_c0_seq8	434	127	19	11	52.023	4.28092	3.41723	160.01	12.1712	13.1321	0.0760653	-3.71662	down	4.93744e-38	2.54539e-36	0.0820703	-3.607	down	4.79226e-34	5.23481e-32	2.59216e-31	gi|224139388|ref|XP_002323088.1|predicted protein [Populus trichocarpa]; gi|222867718|gb|EEF04849.1| predicted protein [Populus trichocarpa]	1.46746e-31	UniRef90_B9IGV4 Predicted protein n=1 Tax=Populus trichocarpa RepID=B9IGV4_POPTR	1.42859e-26	AT3G51550.1 | Symbols: FER | Malectin/receptor-like protein kinase family protein | chr3:19117877-19120564 REVERSE LENGTH=895	4.40551e-32	hypothetical protein	4.01105e-26	At3g51550	[T] KOG1187 Serine/threonine protein kinase	GO:0004672 GO:0000166	GO:0004672(molecular_function: protein kinase activity);GO:0000166(molecular_function: nucleotide binding);
comp22140_c0_seq1	791	60	9	5	13.4852	1.1126	0.852245	75.5953	5.76531	5.96912	0.0762655	-3.71283	down	9.76942e-19	4.34883e-17	0.0789616	-3.66271	down	5.95638e-17	4.84262e-15	5.99046e-87	gi|225457917|ref|XP_002279471.1|PREDICTED: hypothetical protein [Vitis vinifera]	3.56323e-87	UniRef90_F6H1M6 Putative uncharacterized protein n=1 Tax=Vitis vinifera RepID=F6H1M6_VITVI	4.42874e-79	AT1G28010.1 | Symbols: PGP14, ATABCB14, ABCB14 | P-glycoprotein 14 | chr1:9763436-9767917 FORWARD LENGTH=1247	1.31768e-87	hypothetical protein LOC100259227	1.35931e-78	At1g28010	[Q] KOG0055 Multidrug/pheromone exporter, ABC superfamily	-	-
comp25704_c0_seq1	274	20	3	5	12.9766	1.07064	2.46031	25.1984	1.92177	5.96912	0.0762655	-3.71283	down	4.17014e-07	1.36588e-05	0.236885	-2.07774	down	0.00020048	0.00566757	-	No_hits	-	No_hits	-	No_hits	-	No_hits	-	No_hits	-	-	-
comp2358_c0_seq1	911	1011	152	428	197.294	16.3154	63.3426	1273.78	97.3697	510.957	0.0764415	-3.7095	down	3.0434e-290	1.81792e-288	0.401134	-1.31784	down	7.17188e-96	9.65292e-94	3.79667e-118	gi|225461808|ref|XP_002285634.1|PREDICTED: hypothetical protein [Vitis vinifera]	4.9956e-118	UniRef90_B9N7S0 Predicted protein n=4 Tax=rosids RepID=B9N7S0_POPTR	5.35127e-119	AT3G14790.1 | Symbols: RHM3, ATRHM3 | rhamnose biosynthesis 3 | chr3:4964791-4966875 FORWARD LENGTH=664	8.22596e-119	hypothetical protein LOC100260586; K12450 UDP-glucose 4,6-dehydratase [EC:4.2.1.76]	1.65824e-118	At3g14790	[G] KOG0747 Putative NAD+-dependent epimerases	-	-
comp3793_c0_seq2	477	249	38	89	92.8031	7.79002	25.156	313.72	24.3424	106.25	0.0775927	-3.68793	down	1.76675e-72	9.83282e-71	0.338678	-1.56201	down	5.80518e-30	6.05747e-28	1.78993e-32	gi|60459371|gb|AAX20031.1|RING-finger protein [Capsicum annuum]	1.01278e-32	UniRef90_Q08ET6 RING-finger protein n=1 Tax=Capsicum annuum RepID=Q08ET6_CAPAN	2.51209e-28	AT5G14420.2 | Symbols: RGLG2 | RING domain ligase2 | chr5:4648355-4650563 REVERSE LENGTH=468	8.01246e-28	copine, putative	7.13421e-28	At5g14420	[T] KOG1327 Copine	-	-
comp3870_c0_seq4	428	222	34	25	92.2127	7.76799	7.8753	279.702	21.7801	29.8456	0.0778687	-3.68281	down	1.00856e-64	5.55464e-63	0.106705	-3.2283	down	7.8243e-54	9.72235e-52	1.8605e-53	gi|155242200|gb|ABT18100.1|FERONIA receptor-like kinase [Arabidopsis thaliana]	1.3757e-53	UniRef90_Q9SCZ4 Receptor-like protein kinase FERONIA n=3 Tax=Arabidopsis RepID=FERON_ARATH	1.10379e-55	AT3G51550.1 | Symbols: FER | Malectin/receptor-like protein kinase family protein | chr3:19117877-19120564 REVERSE LENGTH=895	4.11868e-54	FER; FER (FERONIA); kinase/ protein kinase	3.01189e-55	At3g51550	[T] KOG1187 Serine/threonine protein kinase	-	-
comp15704_c0_seq2	1710	52	8	11	5.40616	0.457475	0.867296	65.5159	5.12472	13.1321	0.078221	-3.6763	down	2.73176e-16	1.17363e-14	0.200441	-2.31875	down	1.55101e-10	9.44152e-09	2.73365e-173	gi|297744421|emb|CBI37683.3|unnamed protein product [Vitis vinifera]	1.59143e-173	UniRef90_D7U4L4 Putative uncharacterized protein n=2 Tax=Vitis vinifera RepID=D7U4L4_VITVI	4.20701e-164	AT2G21520.1 | Symbols: | Sec14p-like phosphatidylinositol transfer family protein | chr2:9215956-9218953 FORWARD LENGTH=633	4.56324e-171	hypothetical protein LOC100252199	1.38371e-152	At4g39170	[I] KOG1471 Phosphatidylinositol transfer protein SEC14 and related proteins	GO:0051234 GO:0044464	GO:0051234(biological_process: establishment of localization);GO:0044464(cellular_component: cell part);
comp19669_c0_seq2	1190	116	18	28	17.3298	1.4791	3.17236	146.151	11.5306	33.4271	0.0788953	-3.66392	down	1.96444e-34	9.9638e-33	0.228716	-2.12837	down	4.11724e-20	3.6543e-18	4.4155e-134	gi|225455598|ref|XP_002270309.1|PREDICTED: hypothetical protein [Vitis vinifera]	2.58629e-134	UniRef90_F6HAJ1 Putative uncharacterized protein n=1 Tax=Vitis vinifera RepID=F6HAJ1_VITVI	9.69545e-130	AT5G62220.1 | Symbols: ATGT18, GT18 | glycosyltransferase 18 | chr5:24988456-24990009 REVERSE LENGTH=517	9.40623e-135	hypothetical protein LOC100263561	3.02237e-129	At5g62220	[GMW] KOG1021 Acetylglucosaminyltransferase EXT1/exostosin 1	-	-
comp19144_c0_seq1	1013	103	16	14	18.0763	1.54449	1.86333	129.772	10.2494	16.7135	0.0789804	-3.66236	down	9.7832e-31	4.87655e-29	0.128792	-2.95689	down	4.46082e-24	4.28363e-22	1.61786e-107	gi|225438325|ref|XP_002272045.1|PREDICTED: hypothetical protein [Vitis vinifera]	9.51791e-108	UniRef90_F6H4G6 Putative uncharacterized protein n=2 Tax=Vitis vinifera RepID=F6H4G6_VITVI	2.99472e-97	AT5G63770.1 | Symbols: ATDGK2, DGK2 | diacylglycerol kinase 2 | chr5:25519293-25522404 FORWARD LENGTH=712	3.47483e-108	hypothetical protein LOC100247408; K00901 diacylglycerol kinase [EC:2.7.1.107]	9.33352e-97	At5g63770	[IT] KOG1169 Diacylglycerol kinase	-	-
comp5282_c0_seq3	216	102	16	46	83.9514	7.24335	28.7128	128.512	10.2494	54.9159	0.0797547	-3.64829	down	2.39144e-30	1.18985e-28	0.427321	-1.22661	down	2.66906e-10	1.60314e-08	-	No_hits	-	No_hits	-	No_hits	-	No_hits	-	No_hits	-	-	-
comp4323_c0_seq1	1699	852	134	142	89.1513	7.71232	11.2685	1073.45	85.839	169.523	0.0799654	-3.64448	down	7.16318e-241	4.25068e-239	0.157923	-2.66271	down	4.83356e-171	6.77045e-169	1.14824e-131	gi|225449036|ref|XP_002273502.1|PREDICTED: hypothetical protein [Vitis vinifera]	6.68535e-132	UniRef90_F6HNF8 Putative uncharacterized protein n=1 Tax=Vitis vinifera RepID=F6HNF8_VITVI	7.55337e-65	AT3G54810.1 | Symbols: BME3-ZF, BME3, GATA8 | Plant-specific GATA-type zinc finger transcription factor family protein | chr3:20296957-20298236 FORWARD LENGTH=322	2.41979e-132	hypothetical protein LOC100242832	2.39469e-64	At3g54810	[K] KOG1601 GATA-4/5/6 transcription factors	-	-
comp3846_c0_seq1	289	25	4	8	15.3788	1.35343	3.73218	31.498	2.56236	9.55059	0.0813498	-3.61972	down	2.06446e-08	7.22698e-07	0.303212	-1.7216	down	0.000161731	0.004723	-	No_hits	-	No_hits	-	No_hits	-	No_hits	-	No_hits	-	-	-
comp873_c0_seq1	765	1810	291	341	420.628	37.1967	60.0985	2280.46	186.412	407.094	0.0817431	-3.61276	down	0	0	0.178514	-2.48589	down	0	0	7.95807e-49	gi|6901654|gb|AAF31152.1|AF078680_1calcium-binding protein [Olea europaea]	4.68183e-49	UniRef90_Q9M7R0 Calcium-binding allergen Ole e 8 n=1 Tax=Olea europaea RepID=ALL8_OLEEU	3.70233e-43	AT1G18210.2 | Symbols: | Calcium-binding EF-hand family protein | chr1:6268273-6268785 REVERSE LENGTH=170	5.11158e-49	hypothetical protein LOC100264572; K13448 calcium-binding protein CML	1.13301e-42	At1g18210	[T] KOG0027 Calmodulin and related proteins (EF-Hand superfamily)	-	-
comp10071_c0_seq2	835	254	41	34	54.079	4.80143	5.48988	320.02	26.2642	40.59	0.0820705	-3.60699	down	2.16822e-72	1.2061e-70	0.126836	-2.97897	down	1.59791e-57	2.01206e-55	1.04386e-55	gi|37572443|dbj|BAC98491.1|AG-motif binding protein-1 [Nicotiana tabacum]	6.11645e-56	UniRef90_Q76DY3 AG-motif binding protein-1 n=2 Tax=Nicotiana tabacum RepID=Q76DY3_TOBAC	1.23779e-26	AT3G54810.1 | Symbols: BME3-ZF, BME3, GATA8 | Plant-specific GATA-type zinc finger transcription factor family protein | chr3:20296957-20298236 FORWARD LENGTH=322	6.55996e-56	hypothetical protein LOC100242832	3.81441e-26	At3g54810	[K] KOG1601 GATA-4/5/6 transcription factors	GO:0006351 GO:0003677	GO:0006351(biological_process: transcription, DNA-dependent);GO:0003677(molecular_function: DNA binding);
comp18654_c0_seq1	1208	129	21	51	18.9847	1.69991	5.69212	162.53	13.4524	60.885	0.0827687	-3.59477	down	1.84939e-37	9.52053e-36	0.374608	-1.41655	down	1.07235e-14	8.01233e-13	1.17635e-57	gi|255572654|ref|XP_002527260.1|conserved hypothetical protein [Ricinus communis]; gi|223533353|gb|EEF35104.1| conserved hypothetical protein [Ricinus communis]	6.88777e-58	UniRef90_B9SMP1 Putative uncharacterized protein n=1 Tax=Ricinus communis RepID=B9SMP1_RICCO	7.4598e-45	AT3G07470.1 | Symbols: | Protein of unknown function, DUF538 | chr3:2387291-2388343 REVERSE LENGTH=169	2.50355e-58	hypothetical protein	2.34232e-44	At3g07470	-	-	-
comp23482_c0_seq1	684	55	9	18	14.2951	1.28665	3.54803	69.2957	5.76531	21.4888	0.0831987	-3.5873	down	8.59836e-17	3.72506e-15	0.310104	-1.68918	down	2.5927e-08	1.34912e-06	4.29762e-66	gi|225455598|ref|XP_002270309.1|PREDICTED: hypothetical protein [Vitis vinifera]	2.58513e-66	UniRef90_F6HAJ1 Putative uncharacterized protein n=1 Tax=Vitis vinifera RepID=F6HAJ1_VITVI	5.25516e-59	AT5G62220.1 | Symbols: ATGT18, GT18 | glycosyltransferase 18 | chr5:24988456-24990009 REVERSE LENGTH=517	9.69865e-67	hypothetical protein LOC100263561	1.59078e-58	At5g62220	[GMW] KOG1021 Acetylglucosaminyltransferase EXT1/exostosin 1	-	-
comp25110_c0_seq1	1053	67	11	11	11.3117	1.0215	1.40843	84.4147	7.04649	13.1321	0.0834747	-3.58252	down	4.03766e-20	1.83387e-18	0.155566	-2.6844	down	6.03496e-15	4.55154e-13	3.35801e-111	gi|225432838|ref|XP_002279864.1|PREDICTED: hypothetical protein [Vitis vinifera]	1.36641e-112	UniRef90_F6HDU7 Putative uncharacterized protein n=3 Tax=Vitis vinifera RepID=F6HDU7_VITVI	3.26976e-94	AT3G63380.1 | Symbols: | ATPase E1-E2 type family protein / haloacid dehalogenase-like hydrolase family protein | chr3:23407112-23410213 REVERSE LENGTH=1033	7.18869e-112	hypothetical protein LOC100264868	1.02094e-93	At3g63380	[P] KOG0204 Calcium transporting ATPase	-	-
comp30743_c0_seq1	1108	66	11	2	10.5897	0.970792	0.243367	83.1548	7.04649	2.38765	0.0847394	-3.56082	down	9.8076e-20	4.43132e-18	0.0287133	-5.12214	down	5.25742e-22	4.84682e-20	1.35745e-33	gi|255585261|ref|XP_002533331.1|conserved hypothetical protein [Ricinus communis]; gi|223526836|gb|EEF29052.1| conserved hypothetical protein [Ricinus communis]	7.9653e-34	UniRef90_B9T512 Putative uncharacterized protein n=1 Tax=Ricinus communis RepID=B9T512_RICCO	9.06157e-18	AT2G46630.1 | Symbols: | unknown protein; LOCATED IN: chloroplast; EXPRESSED IN: 22 plant structures; EXPRESSED DURING: 13 growth stages; Has 110095 Blast hits to 59224 proteins in 2216 species: Archae - 177; Bacteria - 15429; Metazoa - 38345; Fungi - 18843; Plants - 13341; Viruses - 3084; Other Eukaryotes - 20876 (source: NCBI BLink). | chr2:19145529-19146713 FORWARD LENGTH=394	2.90056e-34	hypothetical protein	2.83546e-17	At2g46630	-	-	-
comp32312_c0_seq1	569	36	6	0	11.2479	1.03113	0	45.3572	3.84354	0	0.0847394	-3.56082	down	2.16096e-11	8.38817e-10	0	#NAME?	down	6.1337e-14	4.43769e-12	1.05182e-57	gi|225458615|ref|XP_002282788.1|PREDICTED: hypothetical protein [Vitis vinifera]	6.346e-58	UniRef90_F6H1D3 Putative uncharacterized protein n=1 Tax=Vitis vinifera RepID=F6H1D3_VITVI	4.68565e-49	AT3G19270.1 | Symbols: CYP707A4 | cytochrome P450, family 707, subfamily A, polypeptide 4 | chr3:6673885-6676400 REVERSE LENGTH=468	2.46091e-58	hypothetical protein LOC100245540; K09843 (+)-abscisic acid 8'-hydroxylase [EC:1.14.13.93]	1.40315e-48	At3g19270	[QI] KOG0157 Cytochrome P450 CYP4/CYP19/CYP26 subfamilies	-	-
comp20174_c0_seq1	240	30	5	1	22.2224	2.03719	0.561771	37.7976	3.20295	1.19382	0.0847394	-3.56082	down	1.03611e-09	3.82465e-08	0.0315846	-4.98463	down	1.77533e-10	1.07798e-08	-	No_hits	-	No_hits	-	No_hits	-	No_hits	-	No_hits	-	-	-
comp41029_c0_seq1	748	24	4	5	5.70415	0.522916	0.901237	30.2381	2.56236	5.96912	0.0847394	-3.56082	down	5.05844e-08	1.73631e-06	0.197404	-2.34078	down	1.46048e-05	0.000542443	7.50105e-73	gi|147853851|emb|CAN81700.1|hypothetical protein VITISV_012409 [Vitis vinifera]	4.4787e-73	UniRef90_A5C187 Putative uncharacterized protein n=3 Tax=Vitis vinifera RepID=A5C187_VITVI	3.13316e-23	AT4G21380.1 | Symbols: ARK3, RK3 | receptor kinase 3 | chr4:11389219-11393090 REVERSE LENGTH=850	3.70589e-73	hypothetical protein LOC100252314	7.32561e-23	At4g21370	-	GO:0004672 GO:0009987 GO:0000166	GO:0004672(molecular_function: protein kinase activity);GO:0009987(biological_process: cellular process);GO:0000166(molecular_function: nucleotide binding);
comp24861_c0_seq4	348	24	4	8	12.2606	1.12397	3.09943	30.2381	2.56236	9.55059	0.0847394	-3.56082	down	5.05844e-08	1.73686e-06	0.315846	-1.66271	down	0.000289644	0.00789786	-	No_hits	-	No_hits	-	No_hits	-	No_hits	-	No_hits	-	-	-
comp53304_c0_seq1	620	12	2	0	3.44089	0.315436	0	15.1191	1.28118	0	0.0847394	-3.56082	down	0.000133719	0.00293496	0	#NAME?	down	3.57364e-05	0.00121435	2.22129e-81	gi|225461304|ref|XP_002281704.1|PREDICTED: hypothetical protein [Vitis vinifera]; gi|302143087|emb|CBI20382.3| unnamed protein product [Vitis vinifera]	1.35054e-81	UniRef90_E0CST3 Putative uncharacterized protein n=1 Tax=Vitis vinifera RepID=E0CST3_VITVI	2.20368e-74	AT5G54240.1 | Symbols: | Protein of unknown function (DUF1223) | chr5:22023339-22024461 REVERSE LENGTH=282	5.13398e-82	hypothetical protein LOC100267563	6.67659e-74	At5g54240	-	-	-
comp63530_c0_seq1	651	12	2	1	3.27704	0.300416	0.207105	15.1191	1.28118	1.19382	0.0847394	-3.56082	down	0.000133719	0.00293644	0.0789616	-3.66271	down	0.000299942	0.00810932	-	No_hits	-	No_hits	-	No_hits	-	No_hits	-	No_hits	-	-	-
comp46238_c0_seq1	397	12	2	0	5.37369	0.492621	0	15.1191	1.28118	0	0.0847394	-3.56082	down	0.000133719	0.00293733	0	#NAME?	down	3.57364e-05	0.00121245	-	No_hits	-	No_hits	-	No_hits	-	No_hits	-	No_hits	-	-	-
comp68763_c0_seq1	547	12	2	1	3.9001	0.357533	0.246481	15.1191	1.28118	1.19382	0.0847394	-3.56082	down	0.000133719	0.00293912	0.0789616	-3.66271	down	0.000299942	0.00813162	6.05117e-41	gi|224096894|ref|XP_002310777.1|predicted protein [Populus trichocarpa]; gi|222853680|gb|EEE91227.1| predicted protein [Populus trichocarpa]	3.67546e-41	UniRef90_B9HEM3 Predicted protein n=1 Tax=Populus trichocarpa RepID=B9HEM3_POPTR	8.80674e-34	AT2G23770.1 | Symbols: | protein kinase family protein / peptidoglycan-binding LysM domain-containing protein | chr2:10120242-10122080 REVERSE LENGTH=612	1.44188e-41	hypothetical protein	2.5792e-33	At2g23770	-	GO:0016301 GO:0006464 GO:0032559	GO:0016301(molecular_function: kinase activity);GO:0006464(biological_process: protein modification process);GO:0032559(molecular_function: adenyl ribonucleotide binding);
comp37156_c0_seq1	228	12	2	1	9.35681	0.857765	0.591338	15.1191	1.28118	1.19382	0.0847394	-3.56082	down	0.000133719	0.00293942	0.0789616	-3.66271	down	0.000299942	0.00812045	6.75932e-11	gi|225463305|ref|XP_002267201.1|PREDICTED: hypothetical protein [Vitis vinifera]	1.11541e-10	UniRef90_B6EWY2 UDP-glucose:glucosyltransferase n=1 Tax=Lycium barbarum RepID=B6EWY2_LYCBA	3.06963e-08	AT4G14090.1 | Symbols: | UDP-Glycosyltransferase superfamily protein | chr4:8122434-8123804 REVERSE LENGTH=456	1.13551e-11	hypothetical protein LOC100252126	1.0103e-07	At4g14090	[GC] KOG1192 UDP-glucuronosyl and UDP-glucosyl transferase	-	-
comp12827_c0_seq2	1288	244	42	51	33.6787	3.18865	5.33857	307.421	26.9048	60.885	0.0875178	-3.51428	down	6.67234e-68	3.69545e-66	0.198051	-2.33606	down	1.78726e-44	2.12115e-42	7.89178e-164	gi|225433632|ref|XP_002263741.1|PREDICTED: hypothetical protein [Vitis vinifera]; gi|296089594|emb|CBI39413.3| unnamed protein product [Vitis vinifera]	1.47194e-162	UniRef90_A5AXB9 Putative uncharacterized protein n=2 Tax=Vitis vinifera RepID=A5AXB9_VITVI	4.47089e-152	AT3G23750.1 | Symbols: | Leucine-rich repeat protein kinase family protein | chr3:8558332-8561263 FORWARD LENGTH=928	1.67314e-164	hypothetical protein LOC100265293	1.40702e-151	At3g23750	-	GO:0006464 GO:0004672 GO:0031224 GO:0032559	GO:0006464(biological_process: protein modification process);GO:0004672(molecular_function: protein kinase activity);GO:0031224(cellular_component: intrinsic to membrane);GO:0032559(molecular_function: adenyl ribonucleotide binding);
comp11569_c0_seq1	1189	174	30	48	26.0165	2.46725	5.4429	219.226	19.2177	57.3035	0.0876615	-3.51191	down	7.1086e-49	3.78993e-47	0.26139	-1.93572	down	9.41938e-27	9.46877e-25	9.66113e-81	gi|224064945|ref|XP_002301611.1|predicted protein [Populus trichocarpa]; gi|222843337|gb|EEE80884.1| predicted protein [Populus trichocarpa]	5.65882e-81	UniRef90_B9GTV4 Predicted protein n=1 Tax=Populus trichocarpa RepID=B9GTV4_POPTR	3.76198e-57	AT4G15417.1 | Symbols: ATRTL1, RTL1 | RNAse II-like 1 | chr4:8821759-8822991 FORWARD LENGTH=264	2.05809e-81	hypothetical protein	1.39174e-41	At4g15420_1	[A] KOG0701 dsRNA-specific nuclease Dicer and related ribonucleases	-	-
comp16199_c0_seq1	627	58	10	28	16.4453	1.55957	6.0209	73.0754	6.4059	33.4271	0.0876615	-3.51191	down	2.65054e-17	1.15568e-15	0.457432	-1.12837	down	5.9004e-06	0.00023488	-	No_hits	-	No_hits	-	No_hits	-	No_hits	-	No_hits	-	-	-
comp25726_c0_seq1	571	29	5	9	9.02908	0.856263	2.12509	36.5377	3.20295	10.7444	0.0876615	-3.51191	down	2.52158e-09	9.17685e-08	0.294064	-1.7658	down	3.69924e-05	0.001249	8.49742e-47	gi|255547774|ref|XP_002514944.1|ubiquitin-protein ligase, putative [Ricinus communis]; gi|223545995|gb|EEF47498.1| ubiquitin-protein ligase, putative [Ricinus communis]	5.12253e-47	UniRef90_B9RMH5 Ubiquitin-protein ligase, putative n=1 Tax=Ricinus communis RepID=B9RMH5_RICCO	1.42582e-45	AT1G67530.2 | Symbols: | ARM repeat superfamily protein | chr1:25308229-25311081 FORWARD LENGTH=782	1.98317e-47	ubiquitin-protein ligase, putative	4.27332e-45	At1g67530	[S] KOG0167 FOG: Armadillo/beta-catenin-like repeats	GO:0043234 GO:0032446 GO:0019787	GO:0043234(cellular_component: protein complex);GO:0032446(biological_process: protein modification by small protein conjugation);GO:0019787(molecular_function: small conjugating protein ligase activity);
comp6583_c1_seq11	771	46	8	9	10.6068	1.01463	1.57383	57.9564	5.12472	10.7444	0.0884237	-3.49942	down	5.71842e-14	2.35683e-12	0.185388	-2.43138	down	7.48244e-10	4.36958e-08	-	No_hits	-	No_hits	-	No_hits	-	No_hits	-	No_hits	-	-	-
comp15538_c1_seq3	1088	188	33	5	30.7192	2.96591	0.619601	236.865	21.1395	5.96912	0.0892468	-3.48606	down	2.66804e-52	1.43481e-50	0.0252005	-5.3104	down	2.47748e-61	3.15811e-59	3.75704e-113	gi|171854681|dbj|BAG16530.1|putative phosphate-induced protein [Capsicum chinense]	1.58064e-111	UniRef90_B9H713 Predicted protein n=1 Tax=Populus trichocarpa RepID=B9H713_POPTR	9.22472e-108	AT5G64260.1 | Symbols: EXL2 | EXORDIUM like 2 | chr5:25703980-25704897 FORWARD LENGTH=305	5.76041e-112	hypothetical protein	2.88445e-107	At5g64260	-	-	-
comp2088_c0_seq1	2999	3210	564	286	190.287	18.3898	12.8576	4044.35	361.293	341.434	0.0893328	-3.48467	down	0	0	0.0844224	-3.56623	down	0	0	0	gi|225459284|ref|XP_002285786.1|PREDICTED: hypothetical protein [Vitis vinifera]	0	UniRef90_A5AKV2 Putative uncharacterized protein n=2 Tax=Vitis vinifera RepID=A5AKV2_VITVI	5.37256e-136	AT1G78230.1 | Symbols: | Outer arm dynein light chain 1 protein | chr1:29430226-29432516 FORWARD LENGTH=681	0	hypothetical protein LOC100252301	6.529e-135	At1g78230	[T] KOG0531 Protein phosphatase 1, regulatory subunit, and related proteins	-	-
comp29704_c1_seq1	574	17	3	2	5.26524	0.511073	0.469774	21.4187	1.92177	2.38765	0.0897241	-3.47836	down	6.20692e-06	0.000173726	0.111475	-3.16521	down	3.54884e-05	0.00121391	-	No_hits	-	No_hits	-	No_hits	-	No_hits	-	No_hits	-	-	-
comp5924_c0_seq1	1677	492	87	54	52.1571	5.07294	4.34142	619.881	55.7313	64.4665	0.0899065	-3.47543	down	1.2664e-133	7.34602e-132	0.103998	-3.26537	down	2.2887e-118	3.13098e-116	0	gi|225458956|ref|XP_002285542.1|PREDICTED: hypothetical protein isoform 1 [Vitis vinifera]	0	UniRef90_A5AE90 Putative uncharacterized protein n=5 Tax=Vitis vinifera RepID=A5AE90_VITVI	1.7233e-178	AT1G10020.1 | Symbols: | Protein of unknown function (DUF1005) | chr1:3269939-3271732 REVERSE LENGTH=461	0	hypothetical protein LOC100245533	5.43202e-178	At1g10020	-	-	-
comp3047_c0_seq1	491	155	28	74	56.1218	5.57635	20.3199	195.288	17.9365	88.343	0.0918466	-3.44463	down	6.52112e-43	3.41789e-41	0.452373	-1.14441	down	7.48146e-14	5.39479e-12	8.19132e-09	gi|225441736|ref|XP_002283124.1|PREDICTED: hypothetical protein [Vitis vinifera]	4.63424e-09	UniRef90_F6HL53 Putative uncharacterized protein n=2 Tax=Vitis vinifera RepID=F6HL53_VITVI	-	No_hits	1.84222e-09	hypothetical protein LOC100250444	-	No_hits	-	-	-
comp8899_c0_seq9	1369	22	4	5	2.85694	0.285713	0.492422	27.7183	2.56236	5.96912	0.092443	-3.43529	down	2.99008e-07	9.88326e-06	0.21535	-2.21525	down	5.486e-05	0.00179933	2.06211e-125	gi|225462739|ref|XP_002267968.1|PREDICTED: hypothetical protein [Vitis vinifera]	1.20437e-125	UniRef90_UPI00015CCD47 PREDICTED: hypothetical protein n=1 Tax=Vitis vinifera RepID=UPI00015CCD47	1.06015e-74	AT5G53150.1 | Symbols: | DNAJ heat shock N-terminal domain-containing protein | chr5:21554935-21557202 FORWARD LENGTH=726	4.36677e-126	hypothetical protein LOC100263793	5.15704e-75	At5g53150	-	-	-
comp33819_c0_seq1	566	22	4	5	6.91015	0.691062	1.19103	27.7183	2.56236	5.96912	0.092443	-3.43529	down	2.99008e-07	9.88477e-06	0.21535	-2.21525	down	5.486e-05	0.00180042	9.37097e-51	gi|255541144|ref|XP_002511636.1|LIGULELESS1 protein, putative [Ricinus communis]; gi|223548816|gb|EEF50305.1| LIGULELESS1 protein, putative [Ricinus communis]	5.65873e-51	UniRef90_B9RD47 LIGULELESS1 protein, putative n=1 Tax=Ricinus communis RepID=B9RD47_RICCO	1.51563e-39	AT1G02065.1 | Symbols: SPL8 | squamosa promoter binding protein-like 8 | chr1:365625-367149 FORWARD LENGTH=333	2.19816e-51	LIGULELESS1 protein, putative	4.64957e-20	At3g60030	-	GO:0043231 GO:0003676	GO:0043231(cellular_component: intracellular membrane-bounded organelle);GO:0003676(molecular_function: nucleic acid binding);
comp46493_c0_seq1	337	11	2	0	5.80289	0.580328	0	13.8591	1.28118	0	0.092443	-3.43529	down	0.000328544	0.00660595	0	#NAME?	down	8.28582e-05	0.00258284	1.08856e-13	gi|58259743|ref|XP_567284.1|hypothetical protein [Cryptococcus neoformans var. neoformans JEC21]; gi|57229334|gb|AAW45767.1| expressed protein [Cryptococcus neoformans var. neoformans JEC21]	6.16828e-14	UniRef90_Q5KAW1 Expressed protein n=2 Tax=Cryptococcus neoformans var. neoformans RepID=Q5KAW1_CRYNJ	-	No_hits	1.83317e-14	hypothetical protein	-	No_hits	-	-	-
comp3870_c0_seq7	1508	1080	197	200	127.322	12.7743	17.8813	1360.71	126.196	238.765	0.0927426	-3.43062	down	3.26716e-287	1.95104e-285	0.17547	-2.5107	down	1.05204e-204	1.49485e-202	0	gi|225440294|ref|XP_002279218.1|PREDICTED: hypothetical protein, partial [Vitis vinifera]	0	UniRef90_B9SRU2 Kinase, putative n=2 Tax=rosids RepID=B9SRU2_RICCO	0	AT3G51550.1 | Symbols: FER | Malectin/receptor-like protein kinase family protein | chr3:19117877-19120564 REVERSE LENGTH=895	0	hypothetical protein LOC100261909	0	At3g51550	[T] KOG1187 Serine/threonine protein kinase	-	-
comp4741_c0_seq10	1481	65	12	16	7.80261	0.792318	1.45658	81.8949	7.68708	19.1012	0.0938652	-3.41327	down	1.00593e-18	4.47601e-17	0.23324	-2.10011	down	9.55322e-12	6.25244e-10	4.03831e-122	gi|224074155|ref|XP_002304277.1|predicted protein [Populus trichocarpa]; gi|222841709|gb|EEE79256.1| predicted protein [Populus trichocarpa]	2.3556e-122	UniRef90_B9GYB6 Predicted protein n=1 Tax=Populus trichocarpa RepID=B9GYB6_POPTR	6.0171e-71	AT5G47480.1 | Symbols: | RGPR-related | chr5:19257420-19263132 FORWARD LENGTH=1350	8.53799e-123	hypothetical protein	1.89028e-70	At5g47480	[K] KOG1913 Regucalcin gene promoter region-related protein (RGPR)	-	-
comp2822_c0_seq1	696	243	45	33	62.0695	6.32232	6.39257	306.161	28.8265	39.3962	0.0941549	-3.40882	down	1.21881e-65	6.73144e-64	0.128678	-2.95816	down	8.81052e-55	1.10046e-52	9.48172e-16	gi|225443962|ref|XP_002280109.1|PREDICTED: hypothetical protein [Vitis vinifera]	5.6936e-16	UniRef90_F6HLU8 Putative uncharacterized protein n=2 Tax=Vitis vinifera RepID=F6HLU8_VITVI	1.0695e-14	AT1G30360.1 | Symbols: ERD4 | Early-responsive to dehydration stress protein (ERD4) | chr1:10715892-10718799 FORWARD LENGTH=724	2.13027e-16	hypothetical protein LOC100260008	3.24378e-14	At1g30360	[R] KOG1134 Uncharacterized conserved protein	-	-
comp16084_c0_seq3	1467	16	3	0	1.93897	0.19997	0	20.1587	1.92177	0	0.0953318	-3.3909	down	1.50665e-05	0.000395555	0	#NAME?	down	1.23655e-06	5.49545e-05	1.31284e-149	gi|297739449|emb|CBI29631.3|unnamed protein product [Vitis vinifera]	7.65925e-150	UniRef90_D7TGK9 Putative uncharacterized protein n=1 Tax=Vitis vinifera RepID=D7TGK9_VITVI	1.09705e-141	AT5G49820.1 | Symbols: EMB1879, RUS6 | Protein of unknown function, DUF647 | chr5:20246753-20249432 REVERSE LENGTH=497	3.62675e-150	hypothetical protein	3.44533e-141	At5g49820	[S] KOG4249 Uncharacterized conserved protein	-	-
comp41623_c0_seq1	554	16	3	3	5.13442	0.529523	0.7301	20.1587	1.92177	3.58147	0.0953318	-3.3909	down	1.50665e-05	0.000395651	0.177663	-2.49278	down	0.000294772	0.00801049	-	No_hits	-	No_hits	-	No_hits	-	No_hits	-	No_hits	-	-	-
comp40492_c0_seq1	422	16	3	0	6.74045	0.695156	0	20.1587	1.92177	0	0.0953318	-3.3909	down	1.50665e-05	0.000395699	0	#NAME?	down	1.23655e-06	5.51467e-05	8.79659e-19	gi|297734563|emb|CBI16614.3|unnamed protein product [Vitis vinifera]	4.98063e-19	UniRef90_F6GV73 Putative uncharacterized protein n=1 Tax=Vitis vinifera RepID=F6GV73_VITVI	8.24022e-08	AT1G02065.1 | Symbols: SPL8 | squamosa promoter binding protein-like 8 | chr1:365625-367149 FORWARD LENGTH=333	1.43788e-19	hypothetical protein LOC100266738	-	No_hits	-	-	-
comp18589_c0_seq1	847	74	14	8	15.5321	1.61629	1.27344	93.2342	8.96826	9.55059	0.0961907	-3.37796	down	6.58564e-21	3.02024e-19	0.102437	-3.2872	down	3.80148e-19	3.29843e-17	2.5134e-73	gi|225458916|ref|XP_002285486.1|PREDICTED: hypothetical protein [Vitis vinifera]	1.48933e-73	UniRef90_F6H171 Putative uncharacterized protein n=1 Tax=Vitis vinifera RepID=F6H171_VITVI	8.10785e-66	AT4G07960.1 | Symbols: ATCSLC12, CSLC12 | Cellulose-synthase-like C12 | chr4:4802628-4805114 REVERSE LENGTH=699	5.48305e-74	hypothetical protein LOC100242055	2.50109e-65	At4g07960	-	-	-
comp15156_c0_seq1	1184	116	22	52	17.4176	1.81696	5.92137	146.151	14.093	62.0788	0.0964276	-3.37441	down	7.07064e-32	3.54236e-30	0.424759	-1.23528	down	1.326e-11	8.59805e-10	1.13488e-73	gi|224110568|ref|XP_002315561.1|predicted protein [Populus trichocarpa]; gi|222864601|gb|EEF01732.1| predicted protein [Populus trichocarpa]	6.64814e-74	UniRef90_B9HSC2 Predicted protein n=1 Tax=Populus trichocarpa RepID=B9HSC2_POPTR	3.05656e-59	AT1G09070.1 | Symbols: SRC2, (AT)SRC2 | soybean gene regulated by cold-2 | chr1:2927767-2928741 FORWARD LENGTH=324	2.4184e-74	hypothetical protein	9.52616e-59	At1g09070	-	-	-
comp6697_c0_seq1	3188	982	187	39	54.7614	5.73584	1.64937	1237.24	119.79	46.5591	0.0968204	-3.36855	down	1.65786e-256	9.85676e-255	0.0376314	-4.73192	down	3.01454e-298	4.36929e-296	0	gi|225441712|ref|XP_002282962.1|PREDICTED: hypothetical protein [Vitis vinifera]	0	UniRef90_F6HL60 Putative uncharacterized protein n=2 Tax=Vitis vinifera RepID=F6HL60_VITVI	0	AT2G42320.2 | Symbols: | nucleolar protein gar2-related | chr2:17628102-17630657 FORWARD LENGTH=669	0	hypothetical protein LOC100253823	0	At2g42320	-	-	-
comp27900_c0_seq1	437	21	4	2	8.54318	0.89506	0.617048	26.4583	2.56236	2.38765	0.0968451	-3.36818	down	7.2076e-07	2.32219e-05	0.0902418	-3.47006	down	1.75936e-06	7.7208e-05	2.65252e-52	gi|296089920|emb|CBI39739.3|unnamed protein product [Vitis vinifera]	2.16827e-51	UniRef90_F6I557 Putative uncharacterized protein n=2 Tax=Vitis vinifera RepID=F6I557_VITVI	6.50343e-43	AT5G55730.2 | Symbols: FLA1 | FASCICLIN-like arabinogalactan 1 | chr5:22558375-22560392 REVERSE LENGTH=424	6.5185e-52	hypothetical protein LOC100266865	1.83111e-42	At5g55730	-	-	-
comp10517_c0_seq2	1814	276	53	36	27.0491	2.85701	2.67569	347.738	33.9513	42.9777	0.0976345	-3.35646	down	3.60458e-73	2.00922e-71	0.123592	-3.01634	down	5.18012e-63	6.63836e-61	0	gi|224067154|ref|XP_002302382.1|predicted protein [Populus trichocarpa]; gi|222844108|gb|EEE81655.1| predicted protein [Populus trichocarpa]	0	UniRef90_B9GNL0 Predicted protein n=2 Tax=Populus trichocarpa RepID=B9GNL0_POPTR	0	AT4G07960.1 | Symbols: ATCSLC12, CSLC12 | Cellulose-synthase-like C12 | chr4:4802628-4805114 REVERSE LENGTH=699	0	hypothetical protein	0	At4g07960	-	GO:0016740	GO:0016740(molecular_function: transferase activity);
comp18332_c0_seq1	769	88	17	19	20.3441	2.1617	3.33118	110.873	10.89	22.6827	0.0982207	-3.34783	down	2.27734e-24	1.08005e-22	0.204582	-2.28925	down	1.07897e-16	8.68746e-15	7.52225e-71	gi|255583253|ref|XP_002532391.1|UDP-glucosyltransferase, putative [Ricinus communis]; gi|223527915|gb|EEF30003.1| UDP-glucosyltransferase, putative [Ricinus communis]	4.4236e-71	UniRef90_B9T2C2 UDP-glucosyltransferase, putative n=1 Tax=Ricinus communis RepID=B9T2C2_RICCO	1.04942e-61	AT2G22590.1 | Symbols: | UDP-Glycosyltransferase superfamily protein | chr2:9593012-9594424 FORWARD LENGTH=470	1.6406e-71	UDP-glucosyltransferase, putative (EC:2.4.1.115)	3.21369e-61	At2g22590	[GC] KOG1192 UDP-glucuronosyl and UDP-glucosyl transferase	GO:0016758	GO:0016758(molecular_function: transferase activity, transferring hexosyl groups);
comp40317_c0_seq1	856	31	6	9	6.43827	0.685411	1.41755	39.0576	3.84354	10.7444	0.0984071	-3.34509	down	1.7635e-09	6.46788e-08	0.275092	-1.86201	down	1.12013e-05	0.000424095	7.67174e-94	gi|225435104|ref|XP_002281519.1|PREDICTED: hypothetical protein [Vitis vinifera]	4.54343e-94	UniRef90_A5AIG4 Putative uncharacterized protein n=2 Tax=Vitis vinifera RepID=A5AIG4_VITVI	1.77405e-68	AT5G59730.2 | Symbols: ATEXO70H7, EXO70H7 | exocyst subunit exo70 family protein H7 | chr5:24064096-24066004 REVERSE LENGTH=632	8.60289e-83	hypothetical protein LOC100241639; K07195 exocyst complex component 7	2.08109e-67	At5g59730	[U] KOG2344 Exocyst component protein and related proteins	-	-
comp9802_c0_seq1	436	98	19	9	39.9596	4.26128	2.78309	123.472	12.1712	10.7444	0.0985744	-3.34264	down	6.34762e-27	3.08117e-25	0.0870189	-3.52253	down	3.6353e-26	3.61747e-24	-	No_hits	-	No_hits	-	No_hits	-	No_hits	-	No_hits	-	-	-
comp5340_c0_seq1	654	41	8	2	11.1452	1.19615	0.412309	51.6568	5.12472	2.38765	0.0992071	-3.33341	down	4.53276e-12	1.79155e-10	0.0462214	-4.4353	down	2.90118e-13	2.05309e-11	2.40314e-47	gi|224111864|ref|XP_002316007.1|cytochrome P450 [Populus trichocarpa]; gi|222865047|gb|EEF02178.1| cytochrome P450 [Populus trichocarpa]	1.45122e-47	UniRef90_B9HWV5 Cytochrome P450 n=1 Tax=Populus trichocarpa RepID=B9HWV5_POPTR	4.2274e-26	AT2G46960.2 | Symbols: CYP709B1 | cytochrome P450, family 709, subfamily B, polypeptide 1 | chr2:19292295-19294212 REVERSE LENGTH=519	5.46868e-48	CYP749A5; cytochrome P450	1.27412e-25	At2g46960	[QI] KOG0157 Cytochrome P450 CYP4/CYP19/CYP26 subfamilies	GO:0016491 GO:0005506	GO:0016491(molecular_function: oxidoreductase activity);GO:0005506(molecular_function: iron ion binding);
comp10043_c0_seq1	372	80	16	32	38.2321	4.20582	11.5979	100.794	10.2494	38.2024	0.101687	-3.29779	down	5.72476e-22	2.65406e-20	0.379015	-1.39967	down	1.54402e-09	8.81031e-08	5.47066e-45	gi|225433491|ref|XP_002265088.1|PREDICTED: hypothetical protein [Vitis vinifera]	3.09897e-45	UniRef90_A5BN70 Putative uncharacterized protein n=2 Tax=Vitis vinifera RepID=A5BN70_VITVI	1.01129e-31	AT3G23820.1 | Symbols: GAE6 | UDP-D-glucuronate 4-epimerase 6 | chr3:8603645-8605027 FORWARD LENGTH=460	9.03937e-46	hypothetical protein LOC100241904; K08679 UDP-glucuronate 4-epimerase [EC:5.1.3.6]	2.93438e-31	At3g23820	[M] KOG1371 UDP-glucose 4-epimerase/UDP-sulfoquinovose synthase	-	-
comp2130_c0_seq1	218	65	13	32	53.0076	5.83123	19.7908	81.8949	8.32767	38.2024	0.101687	-3.29779	down	3.97946e-18	1.75845e-16	0.466481	-1.10011	down	2.29304e-06	9.6301e-05	2.25292e-19	gi|224082422|ref|XP_002306688.1|predicted protein [Populus trichocarpa]; gi|222856137|gb|EEE93684.1| predicted protein [Populus trichocarpa]	1.32792e-19	UniRef90_B9H7Q5 Predicted protein n=1 Tax=Populus trichocarpa RepID=B9H7Q5_POPTR	1.7534e-11	AT1G21310.1 | Symbols: ATEXT3, RSH, EXT3 | extensin 3 | chr1:7453693-7454988 REVERSE LENGTH=431	3.9223e-20	hypothetical protein	5.7695e-11	At1g21310	-	-	-
comp15312_c0_seq4	2146	25	5	5	2.07106	0.227831	0.314131	31.498	3.20295	5.96912	0.101687	-3.29779	down	8.439e-08	2.86808e-06	0.189508	-2.39967	down	7.467e-06	0.000290939	0	gi|297743091|emb|CBI35958.3|unnamed protein product [Vitis vinifera]	0	UniRef90_D7U012 Beta-galactosidase n=2 Tax=Vitis vinifera RepID=D7U012_VITVI	0	AT1G72990.1 | Symbols: BGAL17 | beta-galactosidase 17 | chr1:27457480-27462168 REVERSE LENGTH=697	0	hypothetical protein LOC100251499; K12309 beta-galactosidase [EC:3.2.1.23]	0	At1g72990	[G] KOG0496 Beta-galactosidase	GO:0015925 GO:0044238 GO:0043167	GO:0015925(molecular_function: galactosidase activity);GO:0044238(biological_process: primary metabolic process);GO:0043167(molecular_function: ion binding);
comp22184_c0_seq2	297	20	4	2	11.9717	1.31697	0.907913	25.1984	2.56236	2.38765	0.101687	-3.29779	down	1.72643e-06	5.43552e-05	0.0947539	-3.39967	down	3.75048e-06	0.00015338	-	No_hits	-	No_hits	-	No_hits	-	No_hits	-	No_hits	-	-	-
comp28094_c0_seq2	619	15	3	0	4.30806	0.473919	0	18.8988	1.92177	0	0.101687	-3.29779	down	3.62884e-05	0.0008906	0	#NAME?	down	2.86706e-06	0.000118503	1.793e-14	gi|225438573|ref|XP_002276232.1|PREDICTED: hypothetical protein [Vitis vinifera]	1.09013e-14	UniRef90_UPI0001983A1B PREDICTED: hypothetical protein n=1 Tax=Vitis vinifera RepID=UPI0001983A1B	1.50583e-06	AT5G64880.1 | Symbols: | unknown protein; Has 30201 Blast hits to 17322 proteins in 780 species: Archae - 12; Bacteria - 1396; Metazoa - 17338; Fungi - 3422; Plants - 5037; Viruses - 0; Other Eukaryotes - 2996 (source: NCBI BLink). | chr5:25932353-25933874 FORWARD LENGTH=171	4.14408e-15	hypothetical protein LOC100261215	4.56227e-06	At5g64880	-	-	-
comp38342_c0_seq1	353	15	3	1	7.55437	0.831036	0.381941	18.8988	1.92177	1.19382	0.101687	-3.29779	down	3.62884e-05	0.000890902	0.0631692	-3.98463	down	2.89552e-05	0.0010068	-	No_hits	-	No_hits	-	No_hits	-	No_hits	-	No_hits	-	-	-
comp12950_c0_seq1	1675	134	27	16	14.2224	1.57624	1.28788	168.829	17.2959	19.1012	0.102446	-3.28706	down	1.23437e-35	6.29911e-34	0.113139	-3.14383	down	1.99354e-32	2.13673e-30	0	gi|225440560|ref|XP_002276415.1|PREDICTED: hypothetical protein [Vitis vinifera]	0	UniRef90_F6HKY5 Putative uncharacterized protein n=1 Tax=Vitis vinifera RepID=F6HKY5_VITVI	0	AT3G09220.1 | Symbols: LAC7 | laccase 7 | chr3:2827434-2830477 REVERSE LENGTH=567	0	hypothetical protein LOC100251157	0	At3g09220	[Q] KOG1263 Multicopper oxidases	-	-
comp2422_c0_seq1	1778	1220	246	516	121.986	13.5293	39.1281	1537.1	157.585	616.013	0.102521	-3.28601	down	0	0	0.400762	-1.31918	down	1.98076e-115	2.7012e-113	2.79777e-152	gi|225449529|ref|XP_002283647.1|PREDICTED: hypothetical protein isoform 1 [Vitis vinifera]	1.61626e-152	UniRef90_F6HNY2 Putative uncharacterized protein n=2 Tax=Vitis vinifera RepID=F6HNY2_VITVI	8.3489e-147	AT3G55430.1 | Symbols: | O-Glycosyl hydrolases family 17 protein | chr3:20549806-20552004 REVERSE LENGTH=449	5.8869e-153	hypothetical protein LOC100256478	2.64951e-146	At3g55430	-	-	-
comp6262_c0_seq1	1759	577	117	219	58.3165	6.50419	16.7861	726.974	74.949	261.447	0.103097	-3.27792	down	2.6598e-147	1.55076e-145	0.359638	-1.47538	down	4.7723e-63	6.11935e-61	0	gi|225438325|ref|XP_002272045.1|PREDICTED: hypothetical protein [Vitis vinifera]	0	UniRef90_F6H4G6 Putative uncharacterized protein n=2 Tax=Vitis vinifera RepID=F6H4G6_VITVI	0	AT5G63770.2 | Symbols: ATDGK2, DGK2 | diacylglycerol kinase 2 | chr5:25519755-25522404 FORWARD LENGTH=558	0	hypothetical protein LOC100247408; K00901 diacylglycerol kinase [EC:2.7.1.107]	0	At5g63770	[IT] KOG1169 Diacylglycerol kinase	-	-
comp1192_c0_seq7	1235	197	40	14	28.3583	3.16713	1.52838	248.204	25.6236	16.7135	0.103236	-3.27598	down	1.94989e-51	1.04627e-49	0.0673378	-3.89244	down	1.03867e-54	1.29658e-52	5.86085e-161	gi|7105717|gb|AAB84202.2|plasma membrane proton ATPase [Kosteletzkya virginica]	2.90359e-160	UniRef90_B9ILW8 Autoinhibited H+ ATPase n=9 Tax=rosids RepID=B9ILW8_POPTR	1.6572e-156	AT4G30190.2 | Symbols: HA2 | H(+)-ATPase 2 | chr4:14770820-14775920 REVERSE LENGTH=981	1.62685e-161	hypothetical protein LOC100254244; K01535 H+-transporting ATPase [EC:3.6.3.6]	5.20766e-156	At4g30190	[P] KOG0205 Plasma membrane H+-transporting ATPase	GO:0031224 GO:0042625 GO:0009206 GO:0006811 GO:0009207 GO:0032559	GO:0031224(cellular_component: intrinsic to membrane);GO:0042625(molecular_function: ATPase activity, coupled to transmembrane movement of ions);GO:0009206(biological_process: purine ribonucleoside triphosphate biosynthetic process);GO:0006811(biological_process: ion transport);GO:0009207(biological_process: purine ribonucleoside triphosphate catabolic process);GO:0032559(molecular_function: aden…
comp8524_c0_seq4	1179	88	18	45	13.2694	1.4929	5.146	110.873	11.5306	53.7221	0.103998	-3.26537	down	8.79294e-24	4.14835e-22	0.484537	-1.04532	down	9.37586e-08	4.68644e-06	8.38579e-85	gi|255554648|ref|XP_002518362.1|zinc binding dehydrogenase, putative [Ricinus communis]; gi|223542457|gb|EEF43998.1| zinc binding dehydrogenase, putative [Ricinus communis]	4.8692e-85	UniRef90_B9RX93 Zinc binding dehydrogenase, putative n=1 Tax=Ricinus communis RepID=B9RX93_RICCO	1.10954e-77	AT3G15090.1 | Symbols: | GroES-like zinc-binding alcohol dehydrogenase family protein | chr3:5076847-5078870 FORWARD LENGTH=366	1.78393e-85	zinc binding dehydrogenase, putative (EC:1.6.5.5)	3.48079e-77	At3g15090	[CR] KOG1198 Zinc-binding oxidoreductase	GO:0016655 GO:0008152 GO:0046914	GO:0016655(molecular_function: oxidoreductase activity, acting on NADH or NADPH, quinone or similar compound as acceptor);GO:0008152(biological_process: metabolic process);GO:0046914(molecular_function: transition metal ion binding);
comp27707_c0_seq1	795	39	8	6	8.72125	0.984003	1.01755	49.1369	5.12472	7.16294	0.104295	-3.26126	down	2.54366e-11	9.86133e-10	0.145775	-2.77818	down	1.74926e-09	9.94216e-08	4.587e-26	gi|224118596|ref|XP_002331401.1|predicted protein [Populus trichocarpa]; gi|222873615|gb|EEF10746.1| predicted protein [Populus trichocarpa]	2.72711e-26	UniRef90_B9N832 Predicted protein n=1 Tax=Populus trichocarpa RepID=B9N832_POPTR	5.00236e-14	AT1G16120.1 | Symbols: WAKL1 | wall associated kinase-like 1 | chr1:5522639-5524983 FORWARD LENGTH=730	1.0077e-26	hypothetical protein	1.55054e-13	At1g16120	-	-	-
comp2262_c0_seq1	241	146	30	48	107.7	12.1724	26.8531	183.948	19.2177	57.3035	0.104473	-3.25879	down	2.41312e-38	1.24551e-36	0.31152	-1.68261	down	1.12537e-19	9.89923e-18	1.42069e-37	gi|224118402|ref|XP_002331473.1|ABC transporter family protein [Populus trichocarpa]; gi|222873551|gb|EEF10682.1| ABC transporter family protein [Populus trichocarpa]	8.05661e-38	UniRef90_B9N856 ABC transporter family protein n=6 Tax=rosids RepID=B9N856_POPTR	1.44177e-34	AT5G60790.1 | Symbols: ATGCN1, GCN1 | ABC transporter family protein | chr5:24453760-24455767 REVERSE LENGTH=595	2.39776e-38	ABC transporter family protein; K06185 ATP-binding cassette, sub-family F, member 2	4.74729e-34	At5g60790	[R] KOG0927 Predicted transporter (ABC superfamily)	GO:0009207 GO:0017111 GO:0032559	GO:0009207(biological_process: purine ribonucleoside triphosphate catabolic process);GO:0017111(molecular_function: nucleoside-triphosphatase activity);GO:0032559(molecular_function: adenyl ribonucleotide binding);
comp3511_c0_seq1	920	512	106	200	98.9381	11.2666	29.3098	645.08	67.9025	238.765	0.105262	-3.24794	down	1.16177e-129	6.73011e-128	0.370132	-1.43389	down	2.22718e-54	2.77541e-52	2.46122e-64	gi|225433007|ref|XP_002284580.1|PREDICTED: hypothetical protein [Vitis vinifera]	1.45305e-64	UniRef90_F6H8I3 Putative uncharacterized protein n=1 Tax=Vitis vinifera RepID=F6H8I3_VITVI	1.19092e-57	AT4G14420.1 | Symbols: | HR-like lesion-inducing protein-related | chr4:8302171-8303738 REVERSE LENGTH=158	5.32652e-65	hypothetical protein LOC100245894	3.69261e-57	At4g14420	-	-	-
comp35886_c0_seq1	526	24	5	8	8.11161	0.929518	2.05057	30.2381	3.20295	9.55059	0.105924	-3.23889	down	2.00282e-07	6.69349e-06	0.315846	-1.66271	down	0.000289644	0.00789191	-	No_hits	-	No_hits	-	No_hits	-	No_hits	-	No_hits	-	-	-
comp3043_c0_seq1	765	589	123	235	136.879	15.7223	41.4169	742.093	78.7926	280.549	0.106176	-3.23547	down	2.88192e-148	1.68117e-146	0.37805	-1.40335	down	8.53302e-61	1.08517e-58	1.96014e-47	gi|255574066|ref|XP_002527949.1|acyltransferase, putative [Ricinus communis]; gi|223532653|gb|EEF34438.1| acyltransferase, putative [Ricinus communis]	1.15317e-47	UniRef90_B9SPN0 Acyltransferase, putative n=1 Tax=Ricinus communis RepID=B9SPN0_RICCO	6.76291e-37	AT3G51970.1 | Symbols: ATSAT1, ASAT1, ATASAT1 | acyl-CoA sterol acyl transferase 1 | chr3:19284420-19285457 FORWARD LENGTH=345	4.32721e-48	acyltransferase, putative	2.06963e-36	At3g51970	-	-	-
comp24967_c0_seq1	915	38	8	11	7.38319	0.854953	1.62085	47.877	5.12472	13.1321	0.107039	-3.22379	down	5.9908e-11	2.29991e-09	0.274288	-1.86624	down	1.07596e-06	4.82325e-05	6.32555e-105	gi|156049243|ref|XP_001590588.1|hypothetical protein SS1G_08328 [Sclerotinia sclerotiorum 1980]; gi|154692727|gb|EDN92465.1| hypothetical protein SS1G_08328 [Sclerotinia sclerotiorum 1980 UF-70]	3.73552e-105	UniRef90_A7ESM3 Putative uncharacterized protein n=1 Tax=Sclerotinia sclerotiorum 1980 UF-70 RepID=A7ESM3_SCLS1	7.78951e-09	AT5G27870.1 | Symbols: | Plant invertase/pectin methylesterase inhibitor superfamily | chr5:9878991-9881806 REVERSE LENGTH=732	1.36999e-105	hypothetical protein ; K02429 MFS transporter, FHS family, L-fucose permease	5.19843e-11	SPBC215.13	-	GO:0006810	GO:0006810(biological_process: transport);
comp1604_c6_seq6	1904	397	84	178	37.0685	4.31406	12.6044	500.189	53.8095	212.501	0.107579	-3.21654	down	6.32604e-100	3.59738e-98	0.424841	-1.23501	down	5.25702e-36	5.85157e-34	0	gi|257781218|gb|ACV65036.1|3-hydroxy-3-methylglutaryl coenzyme A reductase [Panax quinquefolius]	0	UniRef90_D3U313 3-hydroxy-3-methylglutaryl coenzyme A reductase n=2 Tax=asterids RepID=D3U313_PANQU	0	AT1G76490.1 | Symbols: HMG1, HMGR1, AtHMGR1 | hydroxy methylglutaryl CoA reductase 1 | chr1:28695801-28698206 FORWARD LENGTH=642	0	hypothetical protein LOC100243051; K00021 hydroxymethylglutaryl-CoA reductase (NADPH) [EC:1.1.1.34]	0	At1g76490	[I] KOG2480 3-hydroxy-3-methylglutaryl-CoA (HMG-CoA) reductase	GO:0006720 GO:0006732 GO:0031224 GO:0016616 GO:0048037 GO:0000166	GO:0006720(biological_process: isoprenoid metabolic process);GO:0006732(biological_process: coenzyme metabolic process);GO:0031224(cellular_component: intrinsic to membrane);GO:0016616(molecular_function: oxidoreductase activity, acting on the CH-OH group of donors, NAD or NADP as acceptor);GO:0048037(molecular_function: cofactor binding);GO:0000166(molecular_function: nucleotide binding);
comp4973_c0_seq1	322	75	16	38	41.4083	4.85889	15.911	94.4941	10.2494	45.3653	0.108466	-3.20468	down	4.07614e-20	1.85096e-18	0.480086	-1.05863	down	6.90588e-07	3.1551e-05	3.08287e-56	gi|224064446|ref|XP_002301480.1|predicted protein [Populus trichocarpa]; gi|222843206|gb|EEE80753.1| predicted protein [Populus trichocarpa]	3.89226e-56	UniRef90_Q6I683 Os05g0363200 protein n=3 Tax=Oryza sativa Japonica Group RepID=Q6I683_ORYSJ	2.52227e-58	AT3G62830.2 | Symbols: UXS2, ATUXS2 | NAD(P)-binding Rossmann-fold superfamily protein | chr3:23232539-23235353 FORWARD LENGTH=445	5.16308e-57	UDP-glucuronate decarboxylase (EC:4.1.1.35)	8.03162e-58	At3g62830	[GM] KOG1429 dTDP-glucose 4-6-dehydratase/UDP-glucuronic acid decarboxylase	GO:0048037 GO:0008152	GO:0048037(molecular_function: cofactor binding);GO:0008152(biological_process: metabolic process);
comp14933_c0_seq2	1150	112	24	40	17.3142	2.04074	4.68957	141.111	15.3742	47.753	0.108951	-3.19825	down	3.16504e-29	1.56577e-27	0.338407	-1.56317	down	2.51686e-14	1.85876e-12	1.00447e-127	gi|224059532|ref|XP_002299893.1|aquaporin, MIP family, TIP subfamily [Populus trichocarpa]; gi|222847151|gb|EEE84698.1| aquaporin, MIP family, TIP subfamily [Populus trichocarpa]	3.57219e-125	UniRef90_A9P8W9 Aquaporin, MIP family, TIP subfamily n=3 Tax=Malpighiales RepID=A9P8W9_POPTR	1.99706e-116	AT4G01470.1 | Symbols: GAMMA-TIP3, TIP1;3, ATTIP1.3 | tonoplast intrinsic protein 1;3 | chr4:625092-625850 REVERSE LENGTH=252	2.14055e-128	aquaporin, MIP family, TIP subfamily	6.25869e-116	At4g01470	[G] KOG0223 Aquaporin (major intrinsic protein family)	GO:0006810 GO:0031224	GO:0006810(biological_process: transport);GO:0031224(cellular_component: intrinsic to membrane);
comp14904_c0_seq1	466	28	6	11	10.682	1.25904	3.18257	35.2778	3.84354	13.1321	0.108951	-3.19825	down	2.34524e-08	8.18084e-07	0.372247	-1.42567	down	0.000325054	0.00871436	3.82608e-06	gi|154304439|ref|XP_001552624.1|predicted protein [Botryotinia fuckeliana B05.10]; gi|150854075|gb|EDN29267.1| predicted protein [Botryotinia fuckeliana B05.10]	4.36282e-07	UniRef90_F7DST3 Uncharacterized protein (Fragment) n=1 Tax=Callithrix jacchus RepID=F7DST3_CALJA	-	No_hits	7.24775e-07	hypothetical protein	-	No_hits	-	-	-
comp3870_c0_seq2	263	14	3	1	9.46354	1.11542	0.512643	17.6389	1.92177	1.19382	0.108951	-3.19825	down	8.665e-05	0.00197357	0.0676813	-3.8851	down	6.3355e-05	0.00204821	2.72732e-20	gi|223452393|gb|ACM89524.1|FERONIA receptor-like kinase [Glycine max]	1.54641e-20	UniRef90_C6ZRT0 FERONIA receptor-like kinase n=2 Tax=Glycine max RepID=C6ZRT0_SOYBN	1.24867e-17	AT3G51550.1 | Symbols: FER | Malectin/receptor-like protein kinase family protein | chr3:19117877-19120564 REVERSE LENGTH=895	1.34861e-20	hypothetical protein	4.11365e-17	At3g51550	[T] KOG1187 Serine/threonine protein kinase	GO:0016301	GO:0016301(molecular_function: kinase activity);
comp10625_c0_seq1	823	14	3	0	3.02419	0.356447	0	17.6389	1.92177	0	0.108951	-3.19825	down	8.665e-05	0.00197399	0	#NAME?	down	6.64756e-06	0.000260227	8.25865e-74	gi|147866196|emb|CAN79837.1|hypothetical protein VITISV_007520 [Vitis vinifera]	4.84207e-74	UniRef90_A5C9T4 Putative uncharacterized protein n=1 Tax=Vitis vinifera RepID=A5C9T4_VITVI	2.5751e-69	AT4G16490.1 | Symbols: | ARM repeat superfamily protein | chr4:9293891-9295530 REVERSE LENGTH=472	3.07867e-74	ubiquitin-protein ligase, putative	8.78467e-60	At4g16490	[S] KOG0167 FOG: Armadillo/beta-catenin-like repeats	-	-
comp14203_c0_seq4	1520	191	41	93	22.3394	2.63763	8.24917	240.645	26.2642	111.026	0.109141	-3.19574	down	1.18006e-48	6.28835e-47	0.461367	-1.11601	down	2.80344e-16	2.22582e-14	4.29463e-151	gi|225423891|ref|XP_002281658.1|PREDICTED: hypothetical protein [Vitis vinifera]	2.5041e-151	UniRef90_F6HF08 Putative uncharacterized protein n=1 Tax=Vitis vinifera RepID=F6HF08_VITVI	5.11373e-150	AT1G13250.1 | Symbols: GATL3 | galacturonosyltransferase-like 3 | chr1:4528965-4530002 REVERSE LENGTH=345	9.06995e-152	hypothetical protein LOC100245676	1.61702e-149	At1g13250	-	-	-
comp23403_c0_seq1	1644	130	28	3	14.058	1.66544	0.246031	163.79	17.9365	3.58147	0.109509	-3.19087	down	1.37648e-33	6.95235e-32	0.0218663	-5.51515	down	2.09972e-43	2.469e-41	0	gi|224123058|ref|XP_002330430.1|predicted protein [Populus trichocarpa]; gi|222871815|gb|EEF08946.1| predicted protein [Populus trichocarpa]	0	UniRef90_B9I000 Predicted protein n=2 Tax=Populus trichocarpa RepID=B9I000_POPTR	0	AT5G54380.1 | Symbols: THE1 | protein kinase family protein | chr5:22077313-22079880 REVERSE LENGTH=855	0	hypothetical protein	0	At5g54380	[T] KOG1187 Serine/threonine protein kinase	GO:0004672 GO:0006464 GO:0032559	GO:0004672(molecular_function: protein kinase activity);GO:0006464(biological_process: protein modification process);GO:0032559(molecular_function: adenyl ribonucleotide binding);
comp512_c0_seq4	1012	2360	516	407	414.584	49.8589	54.2231	2973.41	330.544	485.886	0.111167	-3.1692	down	0	0	0.16341	-2.61343	down	0	0	7.19519e-140	gi|223635291|sp|A7L2Z6.1|METK_GOSHIRecName: Full=S-adenosylmethionine synthase; Short=AdoMet synthase; AltName: Full=Methionine adenosyltransferase; Short=MAT; gi|153805700|gb|ABS52575.1| S-adenosylmethionine synthetase [Gossypium hirsutum]	1.66456e-136	UniRef90_P23686 S-adenosylmethionine synthase 1 n=114 Tax=Spermatophyta RepID=METK1_ARATH	1.20182e-138	AT1G02500.2 | Symbols: SAM1, SAM-1, MAT1, AtSAM1 | S-adenosylmethionine synthetase 1 | chr1:519037-520218 FORWARD LENGTH=393	2.01832e-140	s-adenosylmethionine synthetase, putative (EC:2.5.1.6); K00789 S-adenosylmethionine synthetase [EC:2.5.1.6]	3.74567e-138	At1g02500	[H] KOG1506 S-adenosylmethionine synthetase	GO:0044237 GO:0044424 GO:0016765 GO:0043169 GO:0032559	GO:0044237(biological_process: cellular metabolic process);GO:0044424(cellular_component: intracellular part);GO:0016765(molecular_function: transferase activity, transferring alkyl or aryl (other than methyl) groups);GO:0043169(molecular_function: cation binding);GO:0032559(molecular_function: adenyl ribonucleotide binding);
comp15879_c0_seq2	1549	91	20	36	10.4441	1.26256	3.13344	114.653	12.8118	42.9777	0.111744	-3.16173	down	9.28018e-24	4.37727e-22	0.37485	-1.41561	down	8.81774e-11	5.45028e-09	7.51045e-159	gi|147765315|emb|CAN66947.1|hypothetical protein VITISV_020094 [Vitis vinifera]	4.37789e-159	UniRef90_A5ANK4 Putative uncharacterized protein n=1 Tax=Vitis vinifera RepID=A5ANK4_VITVI	1.98814e-40	AT1G10340.1 | Symbols: | Ankyrin repeat family protein | chr1:3390475-3392481 REVERSE LENGTH=578	9.63757e-149	hypothetical protein	6.28984e-40	At1g10340	[R] KOG0504 FOG: Ankyrin repeat	-	-
comp4259_c0_seq1	1010	45	10	8	7.92087	0.968171	1.06792	56.6964	6.4059	9.55059	0.112986	-3.14579	down	2.0166e-12	8.02756e-11	0.168451	-2.5696	down	4.12808e-10	2.45097e-08	1.22108e-139	gi|225442892|ref|XP_002263706.1|PREDICTED: hypothetical protein [Vitis vinifera]; gi|297743495|emb|CBI36362.3| unnamed protein product [Vitis vinifera]	7.18439e-140	UniRef90_D7U166 Putative uncharacterized protein n=1 Tax=Vitis vinifera RepID=D7U166_VITVI	4.26628e-128	AT1G52510.1 | Symbols: | alpha/beta-Hydrolases superfamily protein | chr1:19563039-19565260 REVERSE LENGTH=380	2.62334e-140	hypothetical protein LOC100250971	5.62456e-102	At1g52510	[R] KOG1454 Predicted hydrolase/acyltransferase (alpha/beta hydrolase superfamily)	-	-
comp17187_c0_seq9	1675	27	6	0	2.8657	0.350276	0	34.0179	3.84354	0	0.112986	-3.14579	down	5.49822e-08	1.88398e-06	0	#NAME?	down	1.1878e-10	7.27342e-09	0	gi|297739808|emb|CBI29990.3|unnamed protein product [Vitis vinifera]	0	UniRef90_D7TIB4 Putative uncharacterized protein n=1 Tax=Vitis vinifera RepID=D7TIB4_VITVI	0	AT3G12020.1 | Symbols: | P-loop containing nucleoside triphosphate hydrolases superfamily protein | chr3:3827016-3834146 FORWARD LENGTH=965	0	kinesin heavy chain, putative	0	At3g12020	[Z] KOG0242 Kinesin-like protein	GO:0007017 GO:0003774 GO:0032559 GO:0015630	GO:0007017(biological_process: microtubule-based process);GO:0003774(molecular_function: motor activity);GO:0032559(molecular_function: adenyl ribonucleotide binding);GO:0015630(cellular_component: microtubule cytoskeleton);
comp3870_c0_seq6	315	18	4	0	10.1588	1.24172	0	22.6786	2.56236	0	0.112986	-3.14579	down	9.6976e-06	0.000265665	0	#NAME?	down	2.3002e-07	1.10344e-05	6.28726e-41	gi|155242084|gb|ABT18094.1|FERONIA receptor-like kinase [Brassica oleracea]	3.56339e-41	UniRef90_A7U517 FERONIA receptor-like kinase n=1 Tax=Brassica oleracea RepID=A7U517_BRAOL	6.47268e-43	AT3G51550.1 | Symbols: FER | Malectin/receptor-like protein kinase family protein | chr3:19117877-19120564 REVERSE LENGTH=895	3.99265e-41	FER; FER (FERONIA); kinase/ protein kinase	2.13577e-42	At3g51550	[T] KOG1187 Serine/threonine protein kinase	GO:0004871 GO:0006464 GO:0004672 GO:0032559	GO:0004871(molecular_function: signal transducer activity);GO:0006464(biological_process: protein modification process);GO:0004672(molecular_function: protein kinase activity);GO:0032559(molecular_function: adenyl ribonucleotide binding);
comp25498_c0_seq1	1176	76	17	12	11.4891	1.41356	1.37577	95.754	10.89	14.3259	0.113729	-3.13633	down	6.27114e-20	2.84116e-18	0.149611	-2.74071	down	4.63446e-17	3.78064e-15	3.23849e-122	gi|37993671|gb|AAR06921.1|UDP-glycosyltransferase 89B2 [Stevia rebaudiana]	1.88038e-122	UniRef90_Q6VAA5 UDP-glycosyltransferase 89B2 n=1 Tax=Stevia rebaudiana RepID=Q6VAA5_STERE	4.85611e-107	AT1G73880.1 | Symbols: UGT89B1 | UDP-glucosyl transferase 89B1 | chr1:27785143-27786564 FORWARD LENGTH=473	9.08784e-120	hypothetical protein LOC100261118	1.52219e-106	At1g73880	[GC] KOG1192 UDP-glucuronosyl and UDP-glucosyl transferase	GO:0016740	GO:0016740(molecular_function: transferase activity);
comp19225_c0_seq2	1176	76	17	11	11.4891	1.41356	1.26112	95.754	10.89	13.1321	0.113729	-3.13633	down	6.27114e-20	2.84175e-18	0.137144	-2.86624	down	1.087e-17	9.0582e-16	2.63137e-155	gi|225437336|ref|XP_002265012.1|PREDICTED: hypothetical protein [Vitis vinifera]	5.43452e-153	UniRef90_B9SAP4 Multidrug resistance-associated protein 2, 6 (Mrp2, 6), abc-transoprter, putative n=1 Tax=Ricinus communis RepID=B9SAP4_RICCO	6.19187e-121	AT3G62700.1 | Symbols: ATMRP10, MRP10, ABCC14 | multidrug resistance-associated protein 10 | chr3:23190428-23195727 REVERSE LENGTH=1539	5.5987e-156	hypothetical protein LOC100253698	1.94228e-120	At3g62700	[Q] KOG0054 Multidrug resistance-associated protein/mitoxantrone resistance protein, ABC superfamily	-	-
comp26601_c0_seq1	838	49	11	19	10.3952	1.28358	3.05689	61.7361	7.04649	22.6827	0.114139	-3.13114	down	2.42692e-13	9.85821e-12	0.367413	-1.44453	down	1.5403e-06	6.79109e-05	1.44615e-65	gi|225426130|ref|XP_002272759.1|PREDICTED: hypothetical protein [Vitis vinifera]; gi|297742251|emb|CBI34400.3| unnamed protein product [Vitis vinifera]	8.57416e-66	UniRef90_D7TV75 Putative uncharacterized protein n=1 Tax=Vitis vinifera RepID=D7TV75_VITVI	1.84707e-46	AT5G41590.1 | Symbols: | Protein of unknown function (DUF567) | chr5:16632221-16633896 REVERSE LENGTH=221	3.15957e-66	hypothetical protein LOC100253460	5.69346e-46	At5g41590	-	-	-
comp3365_c1_seq3	1035	173	39	12	29.7158	3.68466	1.56319	217.966	24.983	14.3259	0.114619	-3.12509	down	3.38054e-43	1.7744e-41	0.0657252	-3.92741	down	1.69869e-48	2.06462e-46	3.69875e-155	gi|224139094|ref|XP_002326766.1|predicted protein [Populus trichocarpa]; gi|118486237|gb|ABK94960.1| unknown [Populus trichocarpa]; gi|222834088|gb|EEE72565.1| predicted protein [Populus trichocarpa]	2.17429e-155	UniRef90_A9PF07 Predicted protein n=2 Tax=Populus trichocarpa RepID=A9PF07_POPTR	4.56277e-141	AT1G31850.2 | Symbols: | S-adenosyl-L-methionine-dependent methyltransferases superfamily protein | chr1:11431165-11433443 FORWARD LENGTH=603	7.92775e-156	hypothetical protein	1.4237e-140	At1g31850	-	GO:0006730 GO:0016741	GO:0006730(biological_process: one-carbon metabolic process);GO:0016741(molecular_function: transferase activity, transferring one-carbon groups);
comp2072_c1_seq4	374	97	22	45	46.1086	5.75207	16.2223	122.212	14.093	53.7221	0.115315	-3.11634	down	7.49572e-25	3.57681e-23	0.43958	-1.1858	down	1.55825e-09	8.88446e-08	2.83583e-09	gi|302142044|emb|CBI19247.3|unnamed protein product [Vitis vinifera]	1.60642e-09	UniRef90_F6H118 Putative uncharacterized protein n=2 Tax=Vitis vinifera RepID=F6H118_VITVI	2.58965e-11	AT2G22500.1 | Symbols: UCP5, ATPUMP5, DIC1 | uncoupling protein 5 | chr2:9563531-9564472 REVERSE LENGTH=313	4.68575e-10	hypothetical protein LOC100245527	7.51421e-11	At2g22500	[C] KOG0759 Mitochondrial oxoglutarate/malate carrier proteins	-	-
comp28806_c0_seq1	386	22	5	6	10.1325	1.26665	2.09573	27.7183	3.20295	7.16294	0.115554	-3.11336	down	1.10717e-06	3.52577e-05	0.25842	-1.95221	down	0.000156304	0.0045824	3.16741e-28	gi|12325153|gb|AAG52529.1|AC016662_23putative glucosyltransferase; 88035-86003 [Arabidopsis thaliana]	1.7988e-28	UniRef90_Q9C9B0 UDP-glycosyltransferase 89B1 n=2 Tax=Arabidopsis RepID=U89B1_ARATH	1.12299e-30	AT1G73880.1 | Symbols: UGT89B1 | UDP-glucosyl transferase 89B1 | chr1:27785143-27786564 FORWARD LENGTH=473	5.46251e-29	UGT89B1 (UDP-GLUCOSYL TRANSFERASE 89B1); UDP-glycosyltransferase/ quercetin 3-O-glucosyltransferase/ quercetin 4'-O-glucosyltransferase/ quercetin 7-O-glucosyltransferase/ transferase, transferring glycosyl groups / transferase, transferring hexosyl groups (EC:2.4.1.237)	2.99607e-30	At1g73880	[GC] KOG1192 UDP-glucuronosyl and UDP-glucosyl transferase	-	-
comp4032_c0_seq2	501	22	5	5	7.80668	0.975901	1.34556	27.7183	3.20295	5.96912	0.115554	-3.11336	down	1.10717e-06	3.52681e-05	0.21535	-2.21525	down	5.486e-05	0.00179851	-	No_hits	-	No_hits	-	No_hits	-	No_hits	-	No_hits	-	-	-
comp6939_c0_seq1	545	202	46	80	65.8926	8.25343	19.7908	254.504	29.4671	95.5059	0.115783	-3.11051	down	6.61972e-50	3.53973e-48	0.375263	-1.41403	down	4.08328e-22	3.77079e-20	2.20662e-67	gi|1143381|emb|CAA88846.1|polygalacturonase inhibitor [Actinidia deliciosa]	1.3403e-67	UniRef90_Q38695 Polygalacturonase inhibitor n=1 Tax=Actinidia deliciosa RepID=Q38695_ACTDE	1.54376e-54	AT5G06860.1 | Symbols: PGIP1, ATPGIP1 | polygalacturonase inhibiting protein 1 | chr5:2132373-2133434 FORWARD LENGTH=330	2.00266e-59	PGIG, pgip; polygalacturonase inhibiting protein	4.52116e-54	At5g06860	-	-	-
comp6802_c0_seq3	3359	180	41	12	9.52673	1.19357	0.481662	226.786	26.2642	14.3259	0.115811	-3.11016	down	1.19553e-44	6.29498e-43	0.0631692	-3.98463	down	7.4301e-51	9.14345e-49	0	gi|224061172|ref|XP_002300362.1|multidrug resistance protein ABC transporter family [Populus trichocarpa]; gi|222847620|gb|EEE85167.1| multidrug resistance protein ABC transporter family [Populus trichocarpa]	0	UniRef90_F6I526 Putative uncharacterized protein n=1 Tax=Vitis vinifera RepID=F6I526_VITVI	0	AT3G13080.1 | Symbols: ATMRP3, MRP3, ABCC3 | multidrug resistance-associated protein 3 | chr3:4196019-4201250 REVERSE LENGTH=1514	0	multidrug resistance protein ABC transporter family	0	At3g13080	[Q] KOG0054 Multidrug resistance-associated protein/mitoxantrone resistance protein, ABC superfamily	GO:0031224 GO:0017111 GO:0006810 GO:0009207 GO:0015405 GO:0032559	GO:0031224(cellular_component: intrinsic to membrane);GO:0017111(molecular_function: nucleoside-triphosphatase activity);GO:0006810(biological_process: transport);GO:0009207(biological_process: purine ribonucleoside triphosphate catabolic process);GO:0015405(molecular_function: P-P-bond-hydrolysis-driven transmembrane transporter activity);GO:0032559(molecular_function: adenyl ribonucleotide bind…
comp220_c0_seq3	2441	4671	1072	2100	340.192	42.9438	115.99	5885.09	686.712	2507.03	0.116687	-3.09929	down	0	0	0.425997	-1.23109	down	0	0	0	gi|38325815|gb|AAR17080.1|heat shock protein 70-3 [Nicotiana tabacum]	0	UniRef90_Q9LHA8 Heat shock cognate 70 kDa protein 4 n=12 Tax=Embryophyta RepID=HSP74_ARATH	0	AT3G12580.1 | Symbols: HSP70, ATHSP70 | heat shock protein 70 | chr3:3991487-3993689 REVERSE LENGTH=650	0	similar to HSC70-1 (heat shock cognate 70 kDa protein 1); ATP binding; K03283 heat shock 70kDa protein 1/8	0	At3g12580	[O] KOG0101 Molecular chaperones HSP70/HSC70, HSP70 superfamily	GO:0032559 GO:0050896	GO:0032559(molecular_function: adenyl ribonucleotide binding);GO:0050896(biological_process: response to stimulus);
comp6977_c0_seq9	271	26	6	2	17.0563	2.16499	0.995019	32.7579	3.84354	2.38765	0.117332	-3.09134	down	1.28155e-07	4.31827e-06	0.0728876	-3.77818	down	3.81734e-08	1.96748e-06	-	No_hits	-	No_hits	-	No_hits	-	No_hits	-	No_hits	-	-	-
comp40985_c0_seq2	440	13	3	1	5.25257	0.666718	0.306421	16.379	1.92177	1.19382	0.117332	-3.09134	down	0.000204918	0.0043009	0.0728876	-3.77818	down	0.000138129	0.0041141	-	No_hits	-	No_hits	-	No_hits	-	No_hits	-	No_hits	-	-	-
comp9741_c1_seq4	1223	13	3	0	1.88972	0.239866	0	16.379	1.92177	0	0.117332	-3.09134	down	0.000204918	0.00430215	0	#NAME?	down	1.5413e-05	0.000567019	1.12025e-134	gi|225469228|ref|XP_002264243.1|PREDICTED: DNA binding protein WRKY2 [Vitis vinifera]	1.11662e-134	UniRef90_Q5IY47 DNA binding protein WRKY2 n=4 Tax=Vitis vinifera RepID=Q5IY47_VITVI	1.47453e-106	AT2G03340.1 | Symbols: WRKY3 | WRKY DNA-binding protein 3 | chr2:1014724-1016936 REVERSE LENGTH=513	2.38184e-135	WRKY2; DNA binding protein WRKY2	4.63282e-106	At2g03340	-	-	-
comp2577_c0_seq3	2344	146	34	62	11.0733	1.41839	3.56619	183.948	21.7801	74.0171	0.118403	-3.07822	down	3.96464e-36	2.02797e-34	0.402379	-1.31337	down	3.52412e-15	2.68401e-13	0	gi|225445541|ref|XP_002285283.1|PREDICTED: hypothetical protein isoform 1 [Vitis vinifera]	0	UniRef90_F6HH98 Putative uncharacterized protein n=2 Tax=Vitis vinifera RepID=F6HH98_VITVI	0	AT2G25430.1 | Symbols: | epsin N-terminal homology (ENTH) domain-containing protein / clathrin assembly protein-related | chr2:10822716-10824677 FORWARD LENGTH=653	0	hypothetical protein LOC100252580	0	At2g25430	[TU] KOG0251 Clathrin assembly protein AP180 and related proteins, contain ENTH domain	-	-
comp4410_c0_seq1	312	64	15	6	36.4676	4.70121	2.59279	80.6349	9.60885	7.16294	0.119165	-3.06897	down	1.19768e-16	5.17523e-15	0.0888317	-3.49278	down	1.89393e-17	1.56742e-15	4.09495e-29	gi|255576268|ref|XP_002529027.1|glycerophosphoryl diester phosphodiesterase, putative [Ricinus communis]; gi|223531507|gb|EEF33338.1| glycerophosphoryl diester phosphodiesterase, putative [Ricinus communis]	2.40469e-29	UniRef90_B9SSQ8 Glycerophosphoryl diester phosphodiesterase, putative n=1 Tax=Ricinus communis RepID=B9SSQ8_RICCO	2.39501e-29	AT4G26690.1 | Symbols: SHV3, MRH5, GPDL2 | PLC-like phosphodiesterase family protein | chr4:13456793-13459890 REVERSE LENGTH=759	7.08266e-30	glycerophosphoryl diester phosphodiesterase, putative	7.90196e-29	At4g26690	[C] KOG2258 Glycerophosphoryl diester phosphodiesterase	GO:0019400 GO:0008081	GO:0019400(biological_process: alditol metabolic process);GO:0008081(molecular_function: phosphoric diester hydrolase activity);
comp14383_c0_seq1	1186	34	8	9	5.09654	0.659597	1.02312	42.8373	5.12472	10.7444	0.119632	-3.06332	down	1.76548e-09	6.47295e-08	0.250819	-1.99528	down	1.78277e-06	7.80772e-05	2.32286e-135	gi|255553403|ref|XP_002517743.1|conserved hypothetical protein [Ricinus communis]; gi|223543141|gb|EEF44675.1| conserved hypothetical protein [Ricinus communis]	1.40488e-140	UniRef90_F6GUH3 Putative uncharacterized protein n=1 Tax=Vitis vinifera RepID=F6GUH3_VITVI	6.05957e-116	AT5G58410.1 | Symbols: | HEAT/U-box domain-containing protein | chr5:23609663-23617343 FORWARD LENGTH=1873	4.94997e-136	hypothetical protein	1.88855e-115	At5g58410	[O] KOG0803 Predicted E3 ubiquitin ligase	GO:0046914	GO:0046914(molecular_function: transition metal ion binding);
comp390_c0_seq4	1875	34	8	0	3.22373	0.417217	0	42.8373	5.12472	0	0.119632	-3.06332	down	1.76548e-09	6.47405e-08	0	#NAME?	down	3.2974e-13	2.32665e-11	0	gi|225461001|ref|XP_002280601.1|PREDICTED: hypothetical protein [Vitis vinifera]	0	UniRef90_F6HEJ3 Putative uncharacterized protein n=2 Tax=Vitis vinifera RepID=F6HEJ3_VITVI	4.89226e-145	AT4G27000.1 | Symbols: ATRBP45C | RNA-binding (RRM/RBD/RNP motifs) family protein | chr4:13554983-13557763 REVERSE LENGTH=415	0	hypothetical protein LOC100250363	1.5461e-144	At4g27000	[R] KOG0118 FOG: RRM domain	-	-
comp586_c0_seq1	1328	4717	1111	755	631.465	81.8068	76.6513	5943.05	711.695	901.337	0.119753	-3.06187	down	0	0	0.151662	-2.72106	down	0	0	1.36418e-126	gi|171854681|dbj|BAG16530.1|putative phosphate-induced protein [Capsicum chinense]	1.50349e-125	UniRef90_Q7Y0S8 Erg-1 n=2 Tax=Solanoideae RepID=Q7Y0S8_SOLTU	2.94602e-114	AT5G64260.1 | Symbols: EXL2 | EXORDIUM like 2 | chr5:25703980-25704897 FORWARD LENGTH=305	6.24333e-122	hypothetical protein	9.22238e-114	At5g64260	-	-	-
comp13822_c0_seq1	618	55	13	23	15.8218	2.05697	5.01776	69.2957	8.32767	27.4579	0.120176	-3.05678	down	1.87908e-14	7.82039e-13	0.396243	-1.33554	down	1.12751e-06	5.04496e-05	-	No_hits	-	No_hits	-	No_hits	-	No_hits	-	No_hits	-	-	-
comp11254_c1_seq1	358	76	18	6	37.7409	4.91658	2.25964	95.754	11.5306	7.16294	0.120419	-3.05386	down	2.1523e-19	9.6883e-18	0.0748057	-3.74071	down	2.04518e-21	1.86327e-19	6.42604e-30	gi|330318676|gb|AEC10998.1|hypothetical protein [Camellia sinensis]	3.64075e-30	UniRef90_F4YFD7 Putative uncharacterized protein n=1 Tax=Camellia sinensis RepID=F4YFD7_CAMSI	4.07662e-13	AT5G24105.1 | Symbols: AGP41 | arabinogalactan protein 41 | chr5:8152097-8152656 FORWARD LENGTH=63	9.5759e-19	hypothetical protein LOC100249036	4.33251e-11	At5g53250	-	-	-
comp17894_c0_seq1	227	38	9	4	29.7604	3.87695	2.37577	47.877	5.76531	4.7753	0.120419	-3.05386	down	2.09284e-10	7.92789e-09	0.0997409	-3.32567	down	1.59101e-10	9.67418e-09	-	No_hits	-	No_hits	-	No_hits	-	No_hits	-	No_hits	-	-	-
comp15077_c0_seq1	244	21	5	5	15.3007	2.0038	2.76281	26.4583	3.20295	5.96912	0.121056	-3.04625	down	2.57646e-06	7.66438e-05	0.225604	-2.14813	down	0.000105261	0.00322099	1.32517e-35	gi|225435417|ref|XP_002285398.1|PREDICTED: hypothetical protein [Vitis vinifera]; gi|297746302|emb|CBI16358.3| unnamed protein product [Vitis vinifera]	7.51473e-36	UniRef90_D7SL30 Putative uncharacterized protein n=1 Tax=Vitis vinifera RepID=D7SL30_VITVI	1.07014e-32	AT5G04590.1 | Symbols: SIR | sulfite reductase | chr5:1319404-1322298 FORWARD LENGTH=642	2.23866e-36	hypothetical protein LOC100245032; K00392 sulfite reductase (ferredoxin) [EC:1.8.7.1]	3.39291e-32	At5g04590	[P] KOG0560 Sulfite reductase (ferredoxin)	GO:0016673 GO:0008152 GO:0005506 GO:0051536	GO:0016673(molecular_function: oxidoreductase activity, acting on a sulfur group of donors, iron-sulfur protein as acceptor);GO:0008152(biological_process: metabolic process);GO:0005506(molecular_function: iron ion binding);GO:0051536(molecular_function: iron-sulfur cluster binding);
comp4001_c0_seq2	2646	1129	270	417	75.8552	9.97809	21.2479	1422.45	172.959	497.825	0.121592	-3.03987	down	1.23053e-263	7.32811e-262	0.349977	-1.51467	down	2.83272e-125	3.88994e-123	0	gi|225455868|ref|XP_002274587.1|PREDICTED: hypothetical protein [Vitis vinifera]	0	UniRef90_F6GTJ0 Putative uncharacterized protein n=1 Tax=Vitis vinifera RepID=F6GTJ0_VITVI	0	AT1G73920.1 | Symbols: | alpha/beta-Hydrolases superfamily protein | chr1:27791194-27794698 FORWARD LENGTH=704	0	hypothetical protein LOC100252671	0	At1g18460	[I] KOG2624 Triglyceride lipase-cholesterol esterase	-	-
comp9605_c0_seq1	225	29	7	4	22.9138	3.04221	2.39689	36.5377	4.48413	4.7753	0.122726	-3.02649	down	3.45922e-08	1.19895e-06	0.130695	-2.93572	down	1.18454e-07	5.82152e-06	-	No_hits	-	No_hits	-	No_hits	-	No_hits	-	No_hits	-	-	-
comp9318_c2_seq2	693	33	8	0	8.46569	1.12883	0	41.5774	5.12472	0	0.123257	-3.02025	down	4.065e-09	1.46952e-07	0	#NAME?	down	7.64534e-13	5.29632e-11	9.1413e-27	gi|147827594|emb|CAN61976.1|hypothetical protein VITISV_038566 [Vitis vinifera]	5.48918e-27	UniRef90_A5C0M6 Putative uncharacterized protein n=2 Tax=Vitis vinifera RepID=A5C0M6_VITVI	7.89483e-26	AT4G38500.1 | Symbols: | Protein of unknown function (DUF616) | chr4:18008418-18010693 FORWARD LENGTH=499	3.50322e-27	hypothetical protein LOC100255620	1.00268e-07	At4g38500	-	-	-
comp1604_c6_seq22	501	358	87	179	127.036	16.9807	48.171	451.052	55.7313	213.694	0.123559	-3.01673	down	3.42818e-84	1.92924e-82	0.473769	-1.07774	down	4.98532e-28	5.08932e-26	2.65845e-44	gi|1763234|gb|AAB69727.1|3-hydroxy-3-methylglutaryl coenzyme A reductase [Camptotheca acuminata]	1.59574e-44	UniRef90_P93081 3-hydroxy-3-methylglutaryl coenzyme A reductase n=1 Tax=Camptotheca acuminata RepID=P93081_CAMAC	1.44339e-37	AT1G76490.1 | Symbols: HMG1, HMGR1, AtHMGR1 | hydroxy methylglutaryl CoA reductase 1 | chr1:28695801-28698206 FORWARD LENGTH=642	1.77897e-39	hypothetical protein LOC100265082; K00021 hydroxymethylglutaryl-CoA reductase (NADPH) [EC:1.1.1.34]	4.2219e-37	At1g76490	[I] KOG2480 3-hydroxy-3-methylglutaryl-CoA (HMG-CoA) reductase	GO:0006720 GO:0006732 GO:0031224 GO:0016616 GO:0048037 GO:0000166	GO:0006720(biological_process: isoprenoid metabolic process);GO:0006732(biological_process: coenzyme metabolic process);GO:0031224(cellular_component: intrinsic to membrane);GO:0016616(molecular_function: oxidoreductase activity, acting on the CH-OH group of donors, NAD or NADP as acceptor);GO:0048037(molecular_function: cofactor binding);GO:0000166(molecular_function: nucleotide binding);
comp14602_c0_seq4	1368	86	21	28	11.1762	1.50109	2.75958	108.353	13.4524	33.4271	0.124153	-3.00981	down	2.03546e-21	9.38445e-20	0.308501	-1.69665	down	2.75086e-12	1.84952e-10	1.22696e-178	gi|224068414|ref|XP_002302739.1|glycosyltransferase, CAZy family GT8 [Populus trichocarpa]; gi|222844465|gb|EEE82012.1| glycosyltransferase, CAZy family GT8 [Populus trichocarpa]	7.16631e-179	UniRef90_B9GSE6 Glycosyltransferase, CAZy family GT8 n=1 Tax=Populus trichocarpa RepID=B9GSE6_POPTR	3.19602e-172	AT3G62660.1 | Symbols: GATL7 | galacturonosyltransferase-like 7 | chr3:23173419-23174504 FORWARD LENGTH=361	2.59852e-179	glycosyltransferase, CAZy family GT8	2.10108e-169	At3g62660	-	GO:0016740	GO:0016740(molecular_function: transferase activity);
comp9614_c0_seq2	664	94	23	45	25.1676	3.38714	9.13724	118.433	14.7336	53.7221	0.124405	-3.00689	down	3.0396e-23	1.42658e-21	0.453609	-1.14048	down	6.28862e-09	3.43988e-07	-	No_hits	-	No_hits	-	No_hits	-	No_hits	-	No_hits	-	-	-
comp28962_c0_seq1	838	49	12	2	10.3952	1.40027	0.321778	61.7361	7.68708	2.38765	0.124515	-3.00561	down	8.1877e-13	3.2889e-11	0.038675	-4.69245	down	4.84206e-16	3.80954e-14	3.31849e-78	gi|147799284|emb|CAN76998.1|hypothetical protein VITISV_007763 [Vitis vinifera]	1.96752e-78	UniRef90_A5BKV1 Putative uncharacterized protein n=4 Tax=Vitis vinifera RepID=A5BKV1_VITVI	1.71682e-68	AT5G55830.1 | Symbols: | Concanavalin A-like lectin protein kinase family protein | chr5:22594655-22596700 FORWARD LENGTH=681	1.6152e-78	hypothetical protein LOC100241177	5.29197e-68	At5g55830	-	GO:0046914 GO:0006464 GO:0030246 GO:0004672 GO:0032559	GO:0046914(molecular_function: transition metal ion binding);GO:0006464(biological_process: protein modification process);GO:0030246(molecular_function: carbohydrate binding);GO:0004672(molecular_function: protein kinase activity);GO:0032559(molecular_function: adenyl ribonucleotide binding);
comp14602_c0_seq3	836	102	25	45	21.6908	2.9242	7.25733	128.512	16.0147	53.7221	0.124617	-3.00443	down	4.5548e-25	2.17682e-23	0.418032	-1.25832	down	1.4337e-10	8.74709e-09	3.35798e-54	gi|225437483|ref|XP_002274175.1|PREDICTED: hypothetical protein [Vitis vinifera]	1.96759e-54	UniRef90_F6HZ79 Putative uncharacterized protein n=2 Tax=Vitis vinifera RepID=F6HZ79_VITVI	6.11467e-42	AT3G62660.1 | Symbols: GATL7 | galacturonosyltransferase-like 7 | chr3:23173419-23174504 FORWARD LENGTH=361	7.25289e-55	hypothetical protein LOC100265777	1.14317e-38	At3g62660	-	-	-
comp4861_c0_seq1	2138	519	128	246	43.156	5.85431	15.5131	653.899	81.9955	293.681	0.125395	-2.99545	down	2.99846e-120	1.72915e-118	0.449122	-1.15482	down	3.93434e-43	4.62378e-41	0	gi|225430726|ref|XP_002265804.1|PREDICTED: hypothetical protein [Vitis vinifera]	0	UniRef90_F6GWV6 Putative uncharacterized protein n=1 Tax=Vitis vinifera RepID=F6GWV6_VITVI	1.14531e-145	AT2G18280.2 | Symbols: AtTLP2, TLP2 | tubby like protein 2 | chr2:7946754-7948176 FORWARD LENGTH=394	0	hypothetical protein LOC100261485	4.02132e-136	At2g18280	[R] KOG2502 Tub family proteins	-	-
comp3909_c0_seq3	2005	93	23	8	8.24613	1.12173	0.537955	117.173	14.7336	9.55059	0.125742	-2.99146	down	6.907e-23	3.23467e-21	0.0815087	-3.6169	down	2.39022e-25	2.34832e-23	4.33246e-173	gi|225461722|ref|XP_002285510.1|PREDICTED: hypothetical protein [Vitis vinifera]	2.78409e-172	UniRef90_A5BP35 Putative uncharacterized protein n=2 Tax=Vitis vinifera RepID=A5BP35_VITVI	9.30371e-142	AT1G53380.3 | Symbols: | Plant protein of unknown function (DUF641) | chr1:19913341-19914702 REVERSE LENGTH=453	9.16639e-174	hypothetical protein LOC100255640	2.95923e-141	At1g53380	-	-	-
comp10926_c0_seq2	681	40	10	6	10.4423	1.43591	1.18789	50.3968	6.4059	7.16294	0.127109	-2.97586	down	1.30596e-10	4.97753e-09	0.142131	-2.81471	down	8.6242e-10	5.00936e-08	2.00096e-55	gi|225437830|ref|XP_002262985.1|PREDICTED: hypothetical protein [Vitis vinifera]; gi|297744115|emb|CBI37085.3| unnamed protein product [Vitis vinifera]	1.20363e-55	UniRef90_D7U2W9 Putative uncharacterized protein n=1 Tax=Vitis vinifera RepID=D7U2W9_VITVI	2.07133e-47	AT3G58170.1 | Symbols: ATBS14A, ATBET11, BET11, BS14A | BET1P/SFT1P-like protein 14A | chr3:21542632-21543775 REVERSE LENGTH=122	4.51566e-56	hypothetical protein LOC100266980; K08504 blocked early in transport 1	6.27006e-47	At3g58170	[U] KOG3385 V-SNARE	-	-
comp19491_c0_seq6	1005	36	9	4	6.36822	0.875689	0.536617	45.3572	5.76531	4.7753	0.127109	-2.97586	down	1.09962e-09	4.05564e-08	0.105282	-3.24767	down	7.04766e-10	4.12234e-08	1.20862e-139	gi|225461943|ref|XP_002266112.1|PREDICTED: hypothetical protein [Vitis vinifera]; gi|296089930|emb|CBI39749.3| unnamed protein product [Vitis vinifera]	7.11255e-140	UniRef90_D7UAI4 Putative uncharacterized protein n=2 Tax=Vitis vinifera RepID=D7UAI4_VITVI	3.46033e-130	AT3G13180.1 | Symbols: | NOL1/NOP2/sun family protein / antitermination NusB domain-containing protein | chr3:4236326-4239966 REVERSE LENGTH=523	2.59799e-140	hypothetical protein LOC100253242; K03500 ribosomal RNA small subunit methyltransferase B [EC:2.1.1.-]	3.71357e-122	At3g13180	[A] KOG1122 tRNA and rRNA cytosine-C5-methylase (nucleolar protein NOL1/NOP2)	GO:0006351 GO:0003676	GO:0006351(biological_process: transcription, DNA-dependent);GO:0003676(molecular_function: nucleic acid binding);
comp21257_c0_seq2	434	28	7	1	11.4696	1.57718	0.310657	35.2778	4.48413	1.19382	0.127109	-2.97586	down	7.93948e-08	2.70128e-06	0.0338407	-4.8851	down	8.96126e-10	5.19818e-08	2.61026e-07	gi|147838199|emb|CAN67499.1|hypothetical protein VITISV_019679 [Vitis vinifera]	1.47771e-07	UniRef90_A5B3Z6 Putative uncharacterized protein n=1 Tax=Vitis vinifera RepID=A5B3Z6_VITVI	-	No_hits	1.29076e-07	hypothetical protein LOC100267610	-	No_hits	-	-	-
comp4410_c0_seq15	251	28	7	2	19.832	2.72708	1.0743	35.2778	4.48413	2.38765	0.127109	-2.97586	down	7.93948e-08	2.7017e-06	0.0676813	-3.8851	down	8.10356e-09	4.38947e-07	1.27766e-22	gi|147811111|emb|CAN61355.1|hypothetical protein VITISV_027762 [Vitis vinifera]	9.46223e-23	UniRef90_D7T860 Putative uncharacterized protein n=2 Tax=Vitis vinifera RepID=D7T860_VITVI	4.95466e-22	AT1G66970.2 | Symbols: SVL2 | SHV3-like 2 | chr1:24992746-24996005 REVERSE LENGTH=785	2.82435e-23	hypothetical protein LOC100246982	4.44353e-19	At4g26690	[C] KOG2258 Glycerophosphoryl diester phosphodiesterase	-	-
comp25672_c0_seq2	644	12	3	0	3.31266	0.455521	0	15.1191	1.92177	0	0.127109	-2.97586	down	0.00047939	0.00931839	0	#NAME?	down	3.57364e-05	0.00121683	2.54222e-30	gi|297737566|emb|CBI26767.3|unnamed protein product [Vitis vinifera]	1.5387e-30	UniRef90_F6HF97 Putative uncharacterized protein n=2 Tax=Vitis vinifera RepID=F6HF97_VITVI	2.74261e-22	AT1G59960.1 | Symbols: | NAD(P)-linked oxidoreductase superfamily protein | chr1:22071410-22073067 REVERSE LENGTH=326	5.81868e-31	hypothetical protein LOC100264447	8.24643e-22	At1g59960	[R] KOG1577 Aldo/keto reductase family proteins	GO:0003824 GO:0008152	GO:0003824(molecular_function: catalytic activity);GO:0008152(biological_process: metabolic process);
comp23809_c0_seq1	1269	67	17	3	9.38631	1.30997	0.318735	84.4147	10.89	3.58147	0.129006	-2.95449	down	1.08486e-16	4.69057e-15	0.0424271	-4.55887	down	3.17592e-21	2.88013e-19	1.44274e-69	gi|225424083|ref|XP_002282898.1|PREDICTED: hypothetical protein [Vitis vinifera]	8.4384e-70	UniRef90_F6HEV5 Putative uncharacterized protein n=1 Tax=Vitis vinifera RepID=F6HEV5_VITVI	4.08751e-41	AT1G73760.1 | Symbols: | RING/U-box superfamily protein | chr1:27739366-27741161 REVERSE LENGTH=367	3.06159e-70	hypothetical protein LOC100252628	1.28566e-40	At1g73760	[O] KOG0800 FOG: Predicted E3 ubiquitin ligase	-	-
comp512_c0_seq5	523	1083	275	181	368.136	51.4167	46.6603	1364.49	176.162	216.082	0.129104	-2.95339	down	9.19084e-245	5.45839e-243	0.158361	-2.65871	down	1.34616e-216	1.91906e-214	7.20078e-83	gi|189345252|gb|ACD92982.1|S-adenosylmethionine synthetase [Panax ginseng]	2.48424e-81	UniRef90_A5LGL5 S-adenosyl-L-methionine synthetase (Fragment) n=1 Tax=Potamogeton distinctus RepID=A5LGL5_POTDI	2.13467e-82	AT4G01850.2 | Symbols: SAM-2, MAT2, SAM2, AtSAM2 | S-adenosylmethionine synthetase 2 | chr4:796298-797479 REVERSE LENGTH=393	5.23289e-83	METK5; S-adenosylmethionine synthetase 5; K00789 S-adenosylmethionine synthetase [EC:2.5.1.6]	6.20462e-82	At4g01850	[H] KOG1506 S-adenosylmethionine synthetase	GO:0044237 GO:0016765 GO:0043169 GO:0032559	GO:0044237(biological_process: cellular metabolic process);GO:0016765(molecular_function: transferase activity, transferring alkyl or aryl (other than methyl) groups);GO:0043169(molecular_function: cation binding);GO:0032559(molecular_function: adenyl ribonucleotide binding);
comp8996_c0_seq1	1817	307	78	65	30.0376	4.19772	4.82313	386.796	49.966	77.5986	0.129179	-2.95255	down	1.00817e-70	5.59657e-69	0.200619	-2.31747	down	4.21246e-55	5.26451e-53	0	gi|225432848|ref|XP_002279944.1|PREDICTED: hypothetical protein [Vitis vinifera]	0	UniRef90_F6HDV8 Putative uncharacterized protein n=2 Tax=Vitis vinifera RepID=F6HDV8_VITVI	0	AT3G55760.3 | Symbols: | unknown protein; EXPRESSED IN: 16 plant structures; EXPRESSED DURING: 10 growth stages; BEST Arabidopsis thaliana protein match is: unknown protein (TAIR:AT1G42430.2). | chr3:20700648-20702886 FORWARD LENGTH=578	0	hypothetical protein LOC100256346	0	At3g55760	-	-	-
comp23495_c0_seq1	845	43	11	21	9.04676	1.27294	3.35068	54.1766	7.04649	25.0703	0.130065	-2.94269	down	3.53986e-11	1.36599e-09	0.462751	-1.11169	down	0.000111947	0.00340538	2.37308e-132	gi|255575031|ref|XP_002528421.1|multicopper oxidase, putative [Ricinus communis]; gi|223532157|gb|EEF33963.1| multicopper oxidase, putative [Ricinus communis]	1.40645e-132	UniRef90_B9SR02 Multicopper oxidase, putative n=1 Tax=Ricinus communis RepID=B9SR02_RICCO	4.21657e-115	AT1G21850.1 | Symbols: sks8 | SKU5 similar 8 | chr1:7667803-7670530 REVERSE LENGTH=551	5.17951e-133	multicopper oxidase, putative (EC:1.10.3.3)	1.30039e-114	At1g21850	[Q] KOG1263 Multicopper oxidases	GO:0016682 GO:0008152 GO:0046914	GO:0016682(molecular_function: oxidoreductase activity, acting on diphenols and related substances as donors, oxygen as acceptor);GO:0008152(biological_process: metabolic process);GO:0046914(molecular_function: transition metal ion binding);
comp21643_c0_seq5	638	43	11	6	11.982	1.68595	1.26795	54.1766	7.04649	7.16294	0.130065	-2.94269	down	3.53986e-11	1.36648e-09	0.132215	-2.91905	down	1.01611e-10	6.25389e-09	9.24122e-41	gi|224061567|ref|XP_002300544.1|predicted protein [Populus trichocarpa]; gi|222847802|gb|EEE85349.1| predicted protein [Populus trichocarpa]	5.50291e-41	UniRef90_B9GJZ3 Predicted protein n=1 Tax=Populus trichocarpa RepID=B9GJZ3_POPTR	1.01978e-37	AT1G76490.1 | Symbols: HMG1, HMGR1, AtHMGR1 | hydroxy methylglutaryl CoA reductase 1 | chr1:28695801-28698206 FORWARD LENGTH=642	2.08486e-41	hypothetical protein; K00021 hydroxymethylglutaryl-CoA reductase (NADPH) [EC:1.1.1.34]	3.06243e-37	At1g76490	[I] KOG2480 3-hydroxy-3-methylglutaryl-CoA (HMG-CoA) reductase	GO:0006720 GO:0006732 GO:0031224 GO:0016616 GO:0048037 GO:0000166	GO:0006720(biological_process: isoprenoid metabolic process);GO:0006732(biological_process: coenzyme metabolic process);GO:0031224(cellular_component: intrinsic to membrane);GO:0016616(molecular_function: oxidoreductase activity, acting on the CH-OH group of donors, NAD or NADP as acceptor);GO:0048037(molecular_function: cofactor binding);GO:0000166(molecular_function: nucleotide binding);
comp18233_c0_seq2	954	82	21	33	15.2808	2.15251	4.66376	103.314	13.4524	39.3962	0.130209	-2.9411	down	5.36962e-20	2.43577e-18	0.381327	-1.3909	down	1.10917e-09	6.39463e-08	-	No_hits	-	No_hits	-	No_hits	-	No_hits	-	No_hits	-	-	-
comp40014_c0_seq1	913	35	9	3	6.8152	0.963929	0.443018	44.0972	5.76531	3.58147	0.130741	-2.93522	down	2.50216e-09	9.10923e-08	0.0812176	-3.62206	down	2.54356e-10	1.52946e-08	1.10015e-16	gi|148909400|gb|ABR17798.1|unknown [Picea sitchensis]	6.4978e-17	UniRef90_B8LQ68 Putative uncharacterized protein n=1 Tax=Picea sitchensis RepID=B8LQ68_PICSI	2.64496e-17	AT3G54450.1 | Symbols: | Major facilitator superfamily protein | chr3:20158534-20161937 FORWARD LENGTH=555	5.87103e-16	hypothetical protein	7.18016e-13	At2g38100	[E] KOG1237 H+/oligopeptide symporter	-	-
comp15168_c0_seq4	411	31	8	12	13.4092	1.90336	3.9365	39.0576	5.12472	14.3259	0.131209	-2.93006	down	2.12096e-08	7.41758e-07	0.366789	-1.44698	down	0.00013507	0.00404802	2.06115e-20	gi|224122320|ref|XP_002330594.1|cc-nbs-lrr resistance protein [Populus trichocarpa]; gi|222872152|gb|EEF09283.1| cc-nbs-lrr resistance protein [Populus trichocarpa]	1.16715e-20	UniRef90_B9N5N3 Cc-nbs-lrr resistance protein n=1 Tax=Populus trichocarpa RepID=B9N5N3_POPTR	7.32579e-11	AT3G07040.1 | Symbols: RPM1, RPS3 | NB-ARC domain-containing disease resistance protein | chr3:2226244-2229024 REVERSE LENGTH=926	3.4619e-21	cc-nbs-lrr resistance protein	2.00914e-10	At3g07040	[T] KOG4658 Apoptotic ATPase	-	-
comp4410_c0_seq2	636	131	34	34	36.6181	5.22751	7.20763	165.05	21.7801	40.59	0.131961	-2.92182	down	8.65144e-31	4.3144e-29	0.245926	-2.0237	down	1.93171e-21	1.76063e-19	1.28207e-18	gi|225460805|ref|XP_002276757.1|PREDICTED: hypothetical protein [Vitis vinifera]; gi|297737518|emb|CBI26719.3| unnamed protein product [Vitis vinifera]	7.63799e-19	UniRef90_Q2WGN6 Glycerophosphodiesterase-like protein n=1 Tax=Nicotiana tabacum RepID=Q2WGN6_TOBAC	2.67909e-14	AT5G55480.1 | Symbols: SVL1 | SHV3-like 1 | chr5:22474277-22477819 FORWARD LENGTH=766	2.89658e-19	hypothetical protein LOC100246982	8.04016e-14	At5g55480	[C] KOG2258 Glycerophosphoryl diester phosphodiesterase	-	-
comp7344_c0_seq1	251	23	6	2	16.2905	2.3375	1.0743	28.9782	3.84354	2.38765	0.132636	-2.91446	down	1.56109e-06	4.92711e-05	0.0823947	-3.60131	down	3.83356e-07	1.80233e-05	2.73778e-41	gi|296081195|emb|CBI18221.3|unnamed protein product [Vitis vinifera]	4.51696e-41	UniRef90_D2K6F6 Cellulose synthase (Fragment) n=3 Tax=rosids RepID=D2K6F6_9ROSI	1.93485e-42	AT5G09870.1 | Symbols: CESA5 | cellulose synthase 5 | chr5:3073356-3077974 FORWARD LENGTH=1069	4.63388e-42	hypothetical protein LOC100255463; K10999 cellulose synthase A [EC:2.4.1.12]	6.37195e-42	At5g09870	-	GO:0045229 GO:0016759 GO:0046914 GO:0031224 GO:0009250	GO:0045229(biological_process: external encapsulating structure organization);GO:0016759(molecular_function: cellulose synthase activity);GO:0046914(molecular_function: transition metal ion binding);GO:0031224(cellular_component: intrinsic to membrane);GO:0009250(biological_process: glucan biosynthetic process);
comp14847_c0_seq6	1771	19	5	0	1.90729	0.276074	0	23.9385	3.20295	0	0.133799	-2.90186	down	1.36294e-05	0.000362478	0	#NAME?	down	9.92064e-08	4.9292e-06	2.23083e-106	gi|224128350|ref|XP_002329140.1|predicted protein [Populus trichocarpa]; gi|222869809|gb|EEF06940.1| predicted protein [Populus trichocarpa]	1.28874e-106	UniRef90_B9N1I7 Predicted protein n=1 Tax=Populus trichocarpa RepID=B9N1I7_POPTR	3.12192e-76	AT3G15390.1 | Symbols: SDE5 | silencing defective 5 | chr3:5196689-5199531 REVERSE LENGTH=490	4.69396e-107	hypothetical protein	2.19241e-72	At3g15390	[L] KOG2401 Predicted MutS-related protein involved in mismatch repair	-	-
comp33217_c0_seq1	302	19	5	0	11.1848	1.61896	0	23.9385	3.20295	0	0.133799	-2.90186	down	1.36294e-05	0.000362523	0	#NAME?	down	9.92064e-08	4.93146e-06	-	No_hits	-	No_hits	-	No_hits	-	No_hits	-	No_hits	-	-	-
comp844_c0_seq5	300	105	28	34	62.2228	9.12662	15.2802	132.292	17.9365	40.59	0.135583	-2.88275	down	1.25822e-24	5.97897e-23	0.306822	-1.70453	down	9.35722e-15	7.00599e-13	2.43952e-37	gi|344190188|gb|AEM97876.1|class IV chitinase [Corylus heterophylla]	8.96321e-37	UniRef90_F6HAV9 Putative uncharacterized protein n=2 Tax=Vitis vinifera RepID=F6HAV9_VITVI	4.13658e-37	AT3G54420.1 | Symbols: ATEP3, ATCHITIV, CHIV, EP3 | homolog of carrot EP3-3 chitinase | chr3:20145935-20147034 FORWARD LENGTH=273	2.45501e-35	ATEP3; ATEP3; chitinase; K01183 chitinase [EC:3.2.1.14]	1.36414e-36	At3g54420	[R] KOG4742 Predicted chitinase	-	-
comp16968_c0_seq3	551	45	12	17	14.5192	2.12962	4.15976	56.6964	7.68708	20.295	0.135583	-2.88275	down	2.15808e-11	8.37849e-10	0.357959	-1.48213	down	2.9797e-06	0.000122995	6.78947e-40	gi|224054892|ref|XP_002298383.1|predicted protein [Populus trichocarpa]; gi|222845641|gb|EEE83188.1| predicted protein [Populus trichocarpa]	4.21421e-40	UniRef90_B9GET6 Predicted protein n=2 Tax=Malpighiales RepID=B9GET6_POPTR	5.46569e-31	AT3G46290.1 | Symbols: HERK1 | hercules receptor kinase 1 | chr3:17013009-17015501 FORWARD LENGTH=830	1.64645e-40	hypothetical protein	1.60436e-30	At3g46290	[T] KOG1187 Serine/threonine protein kinase	GO:0004672 GO:0000166	GO:0004672(molecular_function: protein kinase activity);GO:0000166(molecular_function: nucleotide binding);
comp16068_c0_seq7	680	30	8	7	7.84321	1.15041	1.38791	37.7976	5.12472	8.35677	0.135583	-2.88275	down	4.80346e-08	1.65062e-06	0.221092	-2.17728	down	2.75712e-06	0.000114636	9.21512e-45	gi|147828189|emb|CAN68625.1|hypothetical protein VITISV_010683 [Vitis vinifera]	5.54567e-45	UniRef90_A5C4E3 Putative uncharacterized protein n=2 Tax=Vitis vinifera RepID=A5C4E3_VITVI	3.63654e-36	AT5G04860.1 | Symbols: | unknown protein; BEST Arabidopsis thaliana protein match is: unknown protein (TAIR:AT3G11760.1); Has 1807 Blast hits to 1807 proteins in 277 species: Archae - 0; Bacteria - 0; Metazoa - 736; Fungi - 347; Plants - 385; Viruses - 0; Other Eukaryotes - 339 (source: NCBI BLink). | chr5:1411760-1414459 REVERSE LENGTH=782	1.26314e-42	hypothetical protein LOC100264556	1.10025e-35	At5g04860	-	-	-
comp5246_c0_seq9	965	15	4	2	2.76341	0.405328	0.27943	18.8988	2.56236	2.38765	0.135583	-2.88275	down	0.000121176	0.00269456	0.126338	-2.98463	down	0.000155065	0.00455287	4.12858e-73	gi|225431644|ref|XP_002263237.1|PREDICTED: similar to Os06g0624100 [Vitis vinifera]	2.43272e-73	UniRef90_UPI0001983369 PREDICTED: similar to Os06g0624100 n=1 Tax=Vitis vinifera RepID=UPI0001983369	1.73481e-38	AT4G21326.1 | Symbols: ATSBT3.12, SBT3.12 | subtilase 3.12 | chr4:11346685-11349653 FORWARD LENGTH=754	8.88949e-74	similar to Os06g0624100	5.35126e-38	At4g21320	-	-	-
comp10517_c0_seq1	932	56	15	3	10.682	1.5738	0.433986	70.5556	9.60885	3.58147	0.136188	-2.87632	down	8.45634e-14	3.46944e-12	0.050761	-4.30014	down	1.99209e-17	1.64802e-15	3.25349e-104	gi|224067154|ref|XP_002302382.1|predicted protein [Populus trichocarpa]; gi|222844108|gb|EEE81655.1| predicted protein [Populus trichocarpa]	1.91974e-104	UniRef90_B9GNL0 Predicted protein n=2 Tax=Populus trichocarpa RepID=B9GNL0_POPTR	2.76657e-94	AT4G07960.1 | Symbols: ATCSLC12, CSLC12 | Cellulose-synthase-like C12 | chr4:4802628-4805114 REVERSE LENGTH=699	7.03097e-105	hypothetical protein	8.58471e-94	At4g07960	-	GO:0016740	GO:0016740(molecular_function: transferase activity);
comp3450_c0_seq1	2099	1206	324	545	102.145	15.0941	35.007	1519.46	207.551	650.634	0.136595	-2.87202	down	1.46738e-263	8.73625e-262	0.428199	-1.22365	down	1.25352e-104	1.6977e-102	5.26411e-161	gi|225465208|ref|XP_002265141.1|PREDICTED: hypothetical protein [Vitis vinifera]	3.05829e-161	UniRef90_UPI00015CC25B PREDICTED: hypothetical protein n=1 Tax=Vitis vinifera RepID=UPI00015CC25B	4.29835e-113	AT1G57680.2 | Symbols: | FUNCTIONS IN: molecular_function unknown; INVOLVED IN: biological_process unknown; LOCATED IN: endomembrane system; EXPRESSED IN: 24 plant structures; EXPRESSED DURING: 15 growth stages; CONTAINS InterPro DOMAIN/s: Uncharacterised conserved protein UCP031277 (InterPro:IPR016971); Has 35333 Blast hits to 34131 proteins in 2444 species: Archae - 798; Bacteria - 22429; Metaz…	1.1069e-161	hypothetical protein LOC100243774	1.3614e-112	At1g57680	-	-	-
comp21785_c0_seq1	242	26	7	2	19.1003	2.8285	1.11426	32.7579	4.48413	2.38765	0.136887	-2.86895	down	4.10394e-07	1.34522e-05	0.0728876	-3.77818	down	3.81734e-08	1.96888e-06	-	No_hits	-	No_hits	-	No_hits	-	No_hits	-	No_hits	-	-	-
comp282_c0_seq5	1475	275	75	133	33.1453	4.97213	12.1571	346.478	48.0442	158.779	0.138665	-2.85033	down	5.08518e-61	2.77879e-59	0.458264	-1.12575	down	5.62034e-23	5.28246e-21	0	gi|255586705|ref|XP_002533977.1|CBL-interacting serine/threonine-protein kinase, putative [Ricinus communis]; gi|223526040|gb|EEF28408.1| CBL-interacting serine/threonine-protein kinase, putative [Ricinus communis]	0	UniRef90_A0MNJ4 CBL-interacting protein kinase 7 n=4 Tax=Malpighiales RepID=A0MNJ4_POPTR	0	AT4G30960.1 | Symbols: CIPK6, SIP3, SNRK3.14, ATCIPK6 | SOS3-interacting protein 3 | chr4:15067400-15068725 FORWARD LENGTH=441	0	CBL-interacting serine/threonine-protein kinase, putative (EC:2.7.11.17)	0	At4g30960	[T] KOG0583 Serine/threonine protein kinase	GO:0006464 GO:0023052 GO:0004674 GO:0032559	GO:0006464(biological_process: protein modification process);GO:0023052(biological_process: signaling);GO:0004674(molecular_function: protein serine/threonine kinase activity);GO:0032559(molecular_function: adenyl ribonucleotide binding);
comp14404_c0_seq1	501	44	12	18	15.6134	2.34216	4.84402	55.4365	7.68708	21.4888	0.138665	-2.85033	down	4.83984e-11	1.86168e-09	0.387629	-1.36725	down	1.03411e-05	0.000392969	-	No_hits	-	No_hits	-	No_hits	-	No_hits	-	No_hits	-	-	-
comp11060_c0_seq2	995	116	32	19	20.726	3.14485	2.57455	146.151	20.4989	22.6827	0.140258	-2.83384	down	1.57543e-26	7.61826e-25	0.1552	-2.6878	down	7.0494e-25	6.85439e-23	1.87888e-60	gi|225459119|ref|XP_002285693.1|PREDICTED: hypothetical protein [Vitis vinifera]	1.10604e-60	UniRef90_F6H118 Putative uncharacterized protein n=2 Tax=Vitis vinifera RepID=F6H118_VITVI	1.41933e-51	AT4G24570.1 | Symbols: DIC2 | dicarboxylate carrier 2 | chr4:12686546-12687487 FORWARD LENGTH=313	4.04214e-61	hypothetical protein LOC100245527	4.41951e-51	At4g24570	[C] KOG0759 Mitochondrial oxoglutarate/malate carrier proteins	-	-
comp2758_c1_seq9	628	29	8	11	8.20956	1.24567	2.36159	36.5377	5.12472	13.1321	0.140258	-2.83384	down	1.08122e-07	3.65517e-06	0.359411	-1.47629	down	0.000189502	0.00545828	-	No_hits	-	No_hits	-	No_hits	-	No_hits	-	No_hits	-	-	-
comp10205_c0_seq2	514	108	30	35	37.3544	5.70731	9.1807	136.071	19.2177	41.7838	0.141232	-2.82386	down	1.03759e-24	4.93599e-23	0.307073	-1.70335	down	3.99472e-15	3.03497e-13	2.33112e-30	gi|255633132|gb|ACU16921.1|unknown [Glycine max]	2.06887e-29	UniRef90_F6I3V4 Putative uncharacterized protein n=1 Tax=Vitis vinifera RepID=F6I3V4_VITVI	8.77774e-25	AT2G31305.1 | Symbols: INH3 | inhibitor-3 | chr2:13350909-13351232 FORWARD LENGTH=107	8.28846e-30	hypothetical protein LOC100248189	1.59872e-10	SPAC6B12.13	[S] KOG4102 Uncharacterized conserved protein	-	-
comp5041_c0_seq5	756	54	15	27	12.6985	1.94018	4.81518	68.0357	9.60885	32.2332	0.141232	-2.82386	down	4.21744e-13	1.70642e-11	0.473769	-1.07774	down	2.10218e-05	0.000751802	8.28117e-83	gi|296081352|emb|CBI17682.3|unnamed protein product [Vitis vinifera]	4.93862e-83	UniRef90_F6GX45 Putative uncharacterized protein n=2 Tax=Vitis vinifera RepID=F6GX45_VITVI	3.38141e-81	AT3G14590.2 | Symbols: NTMC2TYPE6.2, NTMC2T6.2 | Calcium-dependent lipid-binding (CaLB domain) family protein | chr3:4904448-4907741 REVERSE LENGTH=737	1.83084e-83	hypothetical protein LOC100257113	6.30268e-62	At3g14590	[R] KOG1012 Ca2+-dependent lipid-binding protein CLB1/vesicle protein vp115/Granuphilin A, contains C2 domain	-	-
comp29961_c1_seq1	944	54	15	6	10.1696	1.55379	0.856939	68.0357	9.60885	7.16294	0.141232	-2.82386	down	4.21744e-13	1.70674e-11	0.105282	-3.24767	down	3.33966e-14	2.44477e-12	5.48824e-107	gi|225443974|ref|XP_002280537.1|PREDICTED: hypothetical protein [Vitis vinifera]	3.23667e-107	UniRef90_F6HLV4 Putative uncharacterized protein n=1 Tax=Vitis vinifera RepID=F6HLV4_VITVI	6.14003e-57	AT5G62100.2 | Symbols: ATBAG2, BAG2 | BCL-2-associated athanogene 2 | chr5:24940477-24941775 FORWARD LENGTH=285	1.1844e-107	hypothetical protein LOC100266950	2.84914e-52	At5g07220	[T] KOG4361 BCL2-associated athanogene-like proteins and related BAG family chaperone regulators	-	-
comp2886_c0_seq3	1189	18	5	3	2.69136	0.411208	0.340181	22.6786	3.20295	3.58147	0.141232	-2.82386	down	3.09418e-05	0.000769309	0.157923	-2.66271	down	7.312e-05	0.00233089	1.51489e-25	gi|15242430|ref|NP_199368.1|maintenance of ploidy protein MOB1 (MPS1 binder 1) [Arabidopsis thaliana]; gi|297794707|ref|XP_002865238.1| mob1/phocein family protein [Arabidopsis lyrata subsp. lyrata]; gi|9758745|dbj|BAB09183.1| unnamed protein product [Arabidopsis thaliana]; gi|15028015|gb|AAK76538.1| unknown protein [Arabidopsis thaliana]; gi|21436065|gb|AAM51233.1| unknown protein [Arabidopsis t…	8.87319e-26	UniRef90_Q9FHI1 Maintenance of ploidy protein MOB1 (MPS1 binder 1) n=16 Tax=Embryophyta RepID=Q9FHI1_ARATH	6.25873e-28	AT5G45550.1 | Symbols: | Mob1/phocein family protein | chr5:18462284-18464840 FORWARD LENGTH=215	3.22714e-26	mob1/phocein family protein; K06685 maintenance of ploidy protein MOB1 (MPS1 binder 1)	1.95104e-27	At5g45550	[D] KOG0440 Cell cycle-associated protein Mob1-1	GO:0043231	GO:0043231(cellular_component: intracellular membrane-bounded organelle);
comp5448_c0_seq1	345	97	27	41	49.9844	7.65276	16.0227	122.212	17.2959	48.9468	0.141524	-2.82089	down	2.5123e-22	1.16948e-20	0.400506	-1.3201	down	1.27153e-10	7.7708e-09	3.91657e-51	gi|225432171|ref|XP_002267959.1|PREDICTED: hypothetical protein [Vitis vinifera]; gi|297736808|emb|CBI26009.3| unnamed protein product [Vitis vinifera]	2.21918e-51	UniRef90_D7T688 Putative uncharacterized protein n=1 Tax=Vitis vinifera RepID=D7T688_VITVI	1.89364e-42	AT3G06483.1 | Symbols: PDK, ATPDHK | pyruvate dehydrogenase kinase | chr3:1990727-1992581 REVERSE LENGTH=366	6.39294e-52	hypothetical protein LOC100245923; K00898 pyruvate dehydrogenase kinase [EC:2.7.11.2]	6.25409e-42	At3g06483	[T] KOG0787 Dehydrogenase kinase	GO:0004673 GO:0006468 GO:0007165 GO:0032559	GO:0004673(molecular_function: protein histidine kinase activity);GO:0006468(biological_process: protein phosphorylation);GO:0007165(biological_process: signal transduction);GO:0032559(molecular_function: adenyl ribonucleotide binding);
comp4032_c0_seq1	883	129	36	30	25.9723	3.98672	4.58069	162.53	23.0612	35.8147	0.141889	-2.81716	down	3.97268e-29	1.96308e-27	0.220358	-2.18208	down	9.76384e-23	9.12544e-21	-	No_hits	-	No_hits	-	No_hits	-	No_hits	-	No_hits	-	-	-
comp2026_c1_seq8	496	43	12	9	15.4123	2.36577	2.44642	54.1766	7.68708	10.7444	0.141889	-2.81716	down	1.08062e-10	4.12448e-09	0.198322	-2.33408	down	5.51342e-09	3.03114e-07	4.57683e-28	gi|297838985|ref|XP_002887374.1|hypothetical protein ARALYDRAFT_476276 [Arabidopsis lyrata subsp. lyrata]; gi|297333215|gb|EFH63633.1| hypothetical protein ARALYDRAFT_476276 [Arabidopsis lyrata subsp. lyrata]	7.76233e-28	UniRef90_Q9C9I2 Ethylene-responsive transcription factor ERF021 n=2 Tax=Arabidopsis RepID=ERF21_ARATH	8.36538e-30	AT1G71450.1 | Symbols: | Integrase-type DNA-binding superfamily protein | chr1:26927088-26927639 FORWARD LENGTH=183	3.15684e-28	AP2 domain-containing transcription factor, putative	2.44327e-29	At1g71450	-	GO:0006351 GO:0003676 GO:0001071 GO:0043231	GO:0006351(biological_process: transcription, DNA-dependent);GO:0003676(molecular_function: nucleic acid binding);GO:0001071(molecular_function: nucleic acid binding transcription factor activity);GO:0043231(cellular_component: intracellular membrane-bounded organelle);
comp9240_c0_seq5	247	43	12	13	30.9495	4.7507	7.09606	54.1766	7.68708	15.5197	0.141889	-2.81716	down	1.08062e-10	4.12521e-09	0.286465	-1.80357	down	3.45036e-07	1.62499e-05	2.87937e-06	gi|297736614|emb|CBI25485.3|unnamed protein product [Vitis vinifera]	1.63283e-06	UniRef90_A5BY93 Putative uncharacterized protein n=2 Tax=Vitis vinifera RepID=A5BY93_VITVI	-	No_hits	6.35288e-07	hypothetical protein LOC100260499	-	No_hits	-	-	-
comp14248_c0_seq3	2084	25	7	0	2.13267	0.328453	0	31.498	4.48413	0	0.142362	-2.81236	down	9.23522e-07	2.96138e-05	0	#NAME?	down	6.38546e-10	3.75221e-08	6.03797e-117	gi|147853050|emb|CAN82765.1|hypothetical protein VITISV_037878 [Vitis vinifera]	3.50811e-117	UniRef90_A5B191 Putative uncharacterized protein n=1 Tax=Vitis vinifera RepID=A5B191_VITVI	3.45626e-30	AT1G04790.1 | Symbols: | RING/U-box superfamily protein | chr1:1345469-1348143 FORWARD LENGTH=634	7.26098e-89	hypothetical protein	1.81254e-16	At1g04790	[O] KOG0800 FOG: Predicted E3 ubiquitin ligase	-	-
comp17081_c0_seq3	391	32	9	13	14.5497	2.25081	4.48268	40.3175	5.76531	15.5197	0.142998	-2.80594	down	2.85458e-08	9.92084e-07	0.384938	-1.3773	down	0.000162884	0.004749	2.95791e-11	gi|189188658|ref|XP_001930668.1|hypothetical protein PTRG_00335 [Pyrenophora tritici-repentis Pt-1C-BFP]; gi|187972274|gb|EDU39773.1| hypothetical protein PTRG_00335 [Pyrenophora tritici-repentis Pt-1C-BFP]	1.67524e-11	UniRef90_B2VRZ6 Putative uncharacterized protein n=1 Tax=Pyrenophora tritici-repentis Pt-1C-BFP RepID=B2VRZ6_PYRTR	-	No_hits	-	No_hits	-	No_hits	-	-	-
comp18875_c1_seq3	1448	35	10	6	4.29715	0.675313	0.558668	44.0972	6.4059	7.16294	0.145268	-2.78322	down	7.55134e-09	2.69303e-07	0.162435	-2.62206	down	2.86784e-08	1.48979e-06	4.12307e-55	gi|147818235|emb|CAN73549.1|hypothetical protein VITISV_038183 [Vitis vinifera]	4.1039e-55	UniRef90_D7SIP8 Putative uncharacterized protein n=3 Tax=Vitis vinifera RepID=D7SIP8_VITVI	1.45358e-37	AT5G08130.4 | Symbols: BIM1 | basic helix-loop-helix (bHLH) DNA-binding superfamily protein | chr5:2606655-2609571 REVERSE LENGTH=529	1.49731e-55	hypothetical protein LOC100243993	4.59051e-37	At5g08130	-	-	-
comp35794_c0_seq1	831	28	8	6	5.99016	0.941374	0.973466	35.2778	5.12472	7.16294	0.145268	-2.78322	down	2.41804e-07	8.02427e-06	0.203044	-2.30014	down	3.29738e-06	0.000135617	2.51707e-78	gi|255584540|ref|XP_002532997.1|kinase, putative [Ricinus communis]; gi|223527226|gb|EEF29389.1| kinase, putative [Ricinus communis]	1.47531e-78	UniRef90_B9T428 Kinase, putative n=1 Tax=Ricinus communis RepID=B9T428_RICCO	7.61325e-53	AT3G55550.1 | Symbols: | Concanavalin A-like lectin protein kinase family protein | chr3:20600019-20602073 REVERSE LENGTH=684	5.44179e-79	kinase, putative (EC:2.7.11.22)	2.34488e-52	At3g55550	-	GO:0006464 GO:0030246 GO:0004674 GO:0032559	GO:0006464(biological_process: protein modification process);GO:0030246(molecular_function: carbohydrate binding);GO:0004674(molecular_function: protein serine/threonine kinase activity);GO:0032559(molecular_function: adenyl ribonucleotide binding);
comp6583_c0_seq1	402	21	6	2	9.28698	1.45948	0.670772	26.4583	3.84354	2.38765	0.145268	-2.78322	down	7.96388e-06	0.000221217	0.0902418	-3.47006	down	1.75936e-06	7.71767e-05	-	No_hits	-	No_hits	-	No_hits	-	No_hits	-	No_hits	-	-	-
comp35929_c0_seq1	456	21	6	2	8.18721	1.28665	0.591338	26.4583	3.84354	2.38765	0.145268	-2.78322	down	7.96388e-06	0.000221273	0.0902418	-3.47006	down	1.75936e-06	7.71143e-05	3.73234e-30	gi|255575997|ref|XP_002528894.1|conserved hypothetical protein [Ricinus communis]; gi|223531648|gb|EEF33474.1| conserved hypothetical protein [Ricinus communis]	2.11236e-30	UniRef90_B9SSC5 Putative uncharacterized protein n=1 Tax=Ricinus communis RepID=B9SSC5_RICCO	2.37427e-25	AT5G65660.1 | Symbols: | hydroxyproline-rich glycoprotein family protein | chr5:26245444-26246245 REVERSE LENGTH=136	6.83888e-31	hypothetical protein	6.65264e-25	At5g65660	-	-	-
comp17081_c0_seq1	417	21	6	2	8.95292	1.40698	0.646643	26.4583	3.84354	2.38765	0.145268	-2.78322	down	7.96388e-06	0.000221302	0.0902418	-3.47006	down	1.75936e-06	7.71299e-05	3.14629e-29	gi|189188658|ref|XP_001930668.1|hypothetical protein PTRG_00335 [Pyrenophora tritici-repentis Pt-1C-BFP]; gi|187972274|gb|EDU39773.1| hypothetical protein PTRG_00335 [Pyrenophora tritici-repentis Pt-1C-BFP]	1.78149e-29	UniRef90_B2VRZ6 Putative uncharacterized protein n=1 Tax=Pyrenophora tritici-repentis Pt-1C-BFP RepID=B2VRZ6_PYRTR	8.62785e-10	AT4G22505.1 | Symbols: | Bifunctional inhibitor/lipid-transfer protein/seed storage 2S albumin superfamily protein | chr4:11851363-11852955 REVERSE LENGTH=530	1.35673e-09	MG00715.4; hypothetical protein	2.23907e-07	At1g68690	[T] KOG1187 Serine/threonine protein kinase	-	-
comp50178_c0_seq1	668	21	6	3	5.58887	0.878311	0.605502	26.4583	3.84354	3.58147	0.145268	-2.78322	down	7.96388e-06	0.00022133	0.135363	-2.8851	down	8.62942e-06	0.000331525	1.75565e-24	gi|255572654|ref|XP_002527260.1|conserved hypothetical protein [Ricinus communis]; gi|223533353|gb|EEF35104.1| conserved hypothetical protein [Ricinus communis]	1.04155e-24	UniRef90_B9SMP1 Putative uncharacterized protein n=1 Tax=Ricinus communis RepID=B9SMP1_RICCO	4.18186e-21	AT3G07470.1 | Symbols: | Protein of unknown function, DUF538 | chr3:2387291-2388343 REVERSE LENGTH=169	3.92219e-25	hypothetical protein	1.27738e-20	At3g07470	-	-	-
comp27148_c0_seq1	528	21	6	5	7.07077	1.1112	1.27675	26.4583	3.84354	5.96912	0.145268	-2.78322	down	7.96388e-06	0.000221358	0.225604	-2.14813	down	0.000105261	0.00322281	5.94447e-16	gi|224069455|ref|XP_002326354.1|predicted protein [Populus trichocarpa]; gi|222833547|gb|EEE72024.1| predicted protein [Populus trichocarpa]	3.73055e-16	UniRef90_B9MTC3 Predicted protein n=1 Tax=Populus trichocarpa RepID=B9MTC3_POPTR	4.23066e-14	AT4G30080.1 | Symbols: ARF16 | auxin response factor 16 | chr4:14703369-14705564 REVERSE LENGTH=670	1.44741e-16	hypothetical protein	1.25048e-13	At4g30080	-	GO:0006351 GO:0003676 GO:0005515 GO:0009755 GO:0043231	GO:0006351(biological_process: transcription, DNA-dependent);GO:0003676(molecular_function: nucleic acid binding);GO:0005515(molecular_function: protein binding);GO:0009755(biological_process: hormone-mediated signaling pathway);GO:0043231(cellular_component: intracellular membrane-bounded organelle);
comp25421_c0_seq1	570	21	6	2	6.54977	1.02932	0.47307	26.4583	3.84354	2.38765	0.145268	-2.78322	down	7.96388e-06	0.000221387	0.0902418	-3.47006	down	1.75936e-06	7.72236e-05	5.0094e-84	gi|28395420|gb|AAO39008.1|plasma intrinsic protein 2,2 [Juglans regia]	3.02236e-84	UniRef90_Q84XC6 Plasma intrinsic protein 2,2 n=2 Tax=Juglans regia RepID=Q84XC6_9ROSI	1.03421e-80	AT5G60660.1 | Symbols: PIP2F, PIP2;4 | plasma membrane intrinsic protein 2;4 | chr5:24375673-24376939 REVERSE LENGTH=291	3.77032e-83	Aquaporin PIP2.2, putative; K09872 aquaporin PIP	3.09702e-80	At5g60660	[G] KOG0223 Aquaporin (major intrinsic protein family)	GO:0006810 GO:0031224	GO:0006810(biological_process: transport);GO:0031224(cellular_component: intrinsic to membrane);
comp8290_c0_seq1	218	14	4	2	11.417	1.79422	1.23693	17.6389	2.56236	2.38765	0.145268	-2.78322	down	0.000275506	0.00565007	0.135363	-2.8851	down	0.000321352	0.0086354	1.15439e-23	gi|215261125|pdb|2ZSH|AChain A, Structural Basis Of Gibberellin(Ga3)-Induced Della Recognition By The Gibberellin Receptor; gi|215261127|pdb|2ZSI|A Chain A, Structural Basis Of Gibberellin(Ga4)-Induced Della Recognition By The Gibberellin Receptor	6.80421e-24	UniRef90_Q9MAA7 Gibberellin receptor GID1A n=3 Tax=Brassicaceae RepID=GID1A_ARATH	3.29147e-26	AT3G05120.1 | Symbols: ATGID1A, GID1A | alpha/beta-Hydrolases superfamily protein | chr3:1430682-1432287 FORWARD LENGTH=345	2.00977e-24	GID1A; GID1A (GA INSENSITIVE DWARF1A); hydrolase; K14493 gibberellin receptor GID1 [EC:3.-.-.-]	1.08305e-25	At3g05120	[V] KOG1515 Arylacetamide deacetylase	GO:0019840	GO:0019840(molecular_function: isoprenoid binding);
comp9426_c0_seq1	242	14	4	2	10.2848	1.61629	1.11426	17.6389	2.56236	2.38765	0.145268	-2.78322	down	0.000275506	0.00565221	0.135363	-2.8851	down	0.000321352	0.00863006	1.58172e-12	gi|255547219|ref|XP_002514667.1|RNA polymerase-associated protein LEO1, putative [Ricinus communis]; gi|223546271|gb|EEF47773.1| RNA polymerase-associated protein LEO1, putative [Ricinus communis]	8.96982e-13	UniRef90_B9RLP8 RNA polymerase-associated protein LEO1, putative n=1 Tax=Ricinus communis RepID=B9RLP8_RICCO	2.73805e-09	AT5G61150.2 | Symbols: VIP4 | leo1-like family protein | chr5:24603846-24607528 REVERSE LENGTH=623	2.66954e-13	RNA polymerase-associated protein LEO1, putative	2.90019e-07	At5g61150_1	-	-	-
comp40365_c0_seq1	369	14	4	1	6.74502	1.06	0.36538	17.6389	2.56236	1.19382	0.145268	-2.78322	down	0.000275506	0.00565275	0.0676813	-3.8851	down	6.3355e-05	0.00204943	3.48028e-07	gi|225438587|ref|XP_002276354.1|PREDICTED: hypothetical protein [Vitis vinifera]; gi|296082489|emb|CBI21494.3| unnamed protein product [Vitis vinifera]	1.97155e-07	UniRef90_D7SW45 Putative uncharacterized protein n=1 Tax=Vitis vinifera RepID=D7SW45_VITVI	-	No_hits	5.74378e-08	hypothetical protein LOC100262709	-	No_hits	-	-	-
comp4231_c0_seq10	4243	128	37	22	5.36313	0.852711	0.69907	161.27	23.7018	26.2641	0.14697	-2.76641	down	2.5537e-28	1.25106e-26	0.162858	-2.61831	down	1.10176e-26	1.10651e-24	0	gi|225447927|ref|XP_002267907.1|PREDICTED: hypothetical protein [Vitis vinifera]	0	UniRef90_F6H905 Putative uncharacterized protein n=2 Tax=Vitis vinifera RepID=F6H905_VITVI	0	AT1G22930.1 | Symbols: | T-complex protein 11 | chr1:8117521-8121854 FORWARD LENGTH=1131	0	hypothetical protein LOC100253141	0	At1g22930	[T] KOG1981 SOK1 kinase belonging to the STE20/SPS1/GC kinase family	-	-
comp5194_c0_seq2	1456	287	83	106	35.0431	5.5743	9.81556	361.597	53.169	126.545	0.147039	-2.76573	down	2.17036e-61	1.18779e-59	0.349962	-1.51473	down	3.70718e-33	4.01114e-31	1.50286e-113	gi|225437689|ref|XP_002279803.1|PREDICTED: hypothetical protein [Vitis vinifera]	2.15981e-112	UniRef90_A5AGU7 Putative uncharacterized protein n=3 Tax=Vitis vinifera RepID=A5AGU7_VITVI	1.21467e-108	AT4G01870.1 | Symbols: | tolB protein-related | chr4:808473-810431 REVERSE LENGTH=652	3.1797e-114	hypothetical protein LOC100264112	3.83668e-108	At4g01870	-	-	-
comp13189_c0_seq1	243	31	9	11	22.6797	3.62168	6.10319	39.0576	5.76531	13.1321	0.147611	-2.76013	down	6.3516e-08	2.17091e-06	0.336223	-1.57251	down	6.2915e-05	0.00204068	1.57806e-20	gi|194466169|gb|ACF74315.1|lactoylglutathione lyase [Arachis hypogaea]	8.94904e-21	UniRef90_B4UW95 Lactoylglutathione lyase n=1 Tax=Arachis hypogaea RepID=B4UW95_ARAHY	1.54756e-20	AT1G80160.1 | Symbols: | Lactoylglutathione lyase / glyoxalase I family protein | chr1:30151101-30151930 FORWARD LENGTH=167	5.02287e-20	lactoylglutathione lyase, putative	1.21284e-21	At1g80160	-	GO:0003824	GO:0003824(molecular_function: catalytic activity);
comp12568_c0_seq2	918	24	7	0	4.64783	0.745639	0	30.2381	4.48413	0	0.148294	-2.75347	down	2.06282e-06	6.17454e-05	0	#NAME?	down	1.48053e-09	8.45915e-08	2.37285e-75	gi|255552973|ref|XP_002517529.1|Auxin-responsive protein IAA1, putative [Ricinus communis]; gi|223543161|gb|EEF44693.1| Auxin-responsive protein IAA1, putative [Ricinus communis]	1.40088e-75	UniRef90_B9RUW0 Auxin-responsive protein IAA1, putative n=1 Tax=Ricinus communis RepID=B9RUW0_RICCO	1.1535e-52	AT3G04730.1 | Symbols: IAA16 | indoleacetic acid-induced protein 16 | chr3:1288993-1290415 REVERSE LENGTH=236	5.13528e-76	Auxin-responsive protein IAA1, putative	3.57658e-52	At3g04730	-	-	-
comp36581_c0_seq1	833	24	7	5	5.1221	0.821725	0.809274	30.2381	4.48413	5.96912	0.148294	-2.75347	down	2.06282e-06	6.17539e-05	0.197404	-2.34078	down	1.46048e-05	0.000542536	3.05977e-102	gi|147774267|emb|CAN65551.1|hypothetical protein VITISV_033329 [Vitis vinifera]	1.79296e-102	UniRef90_A5BEJ7 Proline iminopeptidase n=4 Tax=Vitis vinifera RepID=A5BEJ7_VITVI	5.26211e-95	AT1G09970.2 | Symbols: LRR XI-23, RLK7 | Leucine-rich receptor-like protein kinase family protein | chr1:3252408-3255428 FORWARD LENGTH=977	6.61724e-103	hypothetical protein LOC100248069	6.70571e-93	At1g09970	-	GO:0003824	GO:0003824(molecular_function: catalytic activity);
comp4499_c0_seq21	238	24	7	5	17.9273	2.87604	2.83246	30.2381	4.48413	5.96912	0.148294	-2.75347	down	2.06282e-06	6.17624e-05	0.197404	-2.34078	down	1.46048e-05	0.000542629	3.17581e-37	gi|297833898|ref|XP_002884831.1|hypothetical protein ARALYDRAFT_478454 [Arabidopsis lyrata subsp. lyrata]; gi|297330671|gb|EFH61090.1| hypothetical protein ARALYDRAFT_478454 [Arabidopsis lyrata subsp. lyrata]	1.80102e-37	UniRef90_Q9SRM1 Clathrin heavy chain, putative; 28833-19741 n=27 Tax=Magnoliophyta RepID=Q9SRM1_ARATH	8.75108e-40	AT3G11130.1 | Symbols: | Clathrin, heavy chain | chr3:3482575-3491667 REVERSE LENGTH=1705	5.35491e-38	clathrin heavy chain, putative; K04646 clathrin, heavy polypeptide	2.8812e-39	At3g11130	[U] KOG0985 Vesicle coat protein clathrin, heavy chain	GO:0005905 GO:0012510 GO:0015031	GO:0005905(cellular_component: coated pit);GO:0012510(cellular_component: trans-Golgi network transport vesicle membrane);GO:0015031(biological_process: protein transport);
comp775_c0_seq4	1285	1058	309	426	146.374	23.5141	44.6969	1333	197.942	508.569	0.148494	-2.75152	down	7.57074e-220	4.47295e-218	0.381523	-1.39016	down	1.40414e-106	1.90527e-104	1.8849e-141	gi|90658814|gb|ABD97259.1|ascorbate peroxidase [Camellia sinensis]	7.5862e-135	UniRef90_B2CSI2 Ascorbate peroxidase n=2 Tax=Camellia sinensis RepID=B2CSI2_CAMSI	2.15753e-122	AT1G07890.8 | Symbols: APX1, MEE6, CS1, ATAPX1, ATAPX01 | ascorbate peroxidase 1 | chr1:2438005-2439435 FORWARD LENGTH=250	5.79806e-125	hypothetical protein; K00434 L-ascorbate peroxidase [EC:1.11.1.11]	6.78937e-122	At1g07890	-	GO:0008152 GO:0006950 GO:0005506 GO:0016209	GO:0008152(biological_process: metabolic process);GO:0006950(biological_process: response to stress);GO:0005506(molecular_function: iron ion binding);GO:0016209(molecular_function: antioxidant activity);
comp113_c0_seq1	685	916	268	464	237.731	38.2576	91.3268	1154.09	171.678	553.934	0.148757	-2.74898	down	2.12236e-190	1.24917e-188	0.479976	-1.05897	down	1.18491e-67	1.53114e-65	2.93436e-38	gi|224096318|ref|XP_002310603.1|predicted protein [Populus trichocarpa]; gi|222853506|gb|EEE91053.1| predicted protein [Populus trichocarpa]	1.7643e-38	UniRef90_B9HG23 Predicted protein n=1 Tax=Populus trichocarpa RepID=B9HG23_POPTR	5.33256e-35	AT5G09960.1 | Symbols: | FUNCTIONS IN: molecular_function unknown; INVOLVED IN: biological_process unknown; LOCATED IN: plasma membrane; EXPRESSED IN: 22 plant structures; EXPRESSED DURING: 13 growth stages; CONTAINS InterPro DOMAIN/s: RPM1-interacting protein 4, defence response (InterPro:IPR008700); BEST Arabidopsis thaliana protein match is: unknown protein (TAIR:AT5G64850.1); Has 30201 Blast …	6.61451e-39	hypothetical protein	4.3981e-32	At5g09960	-	-	-
comp17170_c0_seq1	309	41	12	12	23.5889	3.79749	5.23593	51.6568	7.68708	14.3259	0.148811	-2.74845	down	5.31226e-10	1.98392e-08	0.277328	-1.85033	down	4.52688e-07	2.1109e-05	3.26868e-26	gi|147833549|emb|CAN63850.1|hypothetical protein VITISV_016795 [Vitis vinifera]	1.85268e-26	UniRef90_A5BU39 Putative uncharacterized protein n=2 Tax=Vitis vinifera RepID=A5BU39_VITVI	7.04256e-13	AT1G32690.1 | Symbols: | unknown protein; FUNCTIONS IN: molecular_function unknown; INVOLVED IN: biological_process unknown; LOCATED IN: plasma membrane; EXPRESSED IN: 21 plant structures; EXPRESSED DURING: 11 growth stages; BEST Arabidopsis thaliana protein match is: unknown protein (TAIR:AT2G35200.1); Has 45 Blast hits to 45 proteins in 8 species: Archae - 0; Bacteria - 0; Metazoa - 0; Fungi - …	7.36792e-27	hypothetical protein LOC100260856	2.32313e-12	At1g32690	-	-	-
comp2548_c1_seq14	320	41	12	8	22.778	3.66695	3.37063	51.6568	7.68708	9.55059	0.148811	-2.74845	down	5.31226e-10	1.98426e-08	0.184886	-2.4353	down	6.23764e-09	3.41458e-07	4.62394e-52	gi|225447440|ref|XP_002262879.1|PREDICTED: hypothetical protein [Vitis vinifera]	2.62061e-52	UniRef90_F6HHR4 Putative uncharacterized protein n=2 Tax=Vitis vinifera RepID=F6HHR4_VITVI	9.29698e-50	AT4G12650.1 | Symbols: | Endomembrane protein 70 protein family | chr4:7468207-7470165 REVERSE LENGTH=652	7.73564e-53	hypothetical protein LOC100246014	1.63815e-26	At5g35160	[U] KOG1278 Endosomal membrane proteins, EMP70	-	-
comp1348_c0_seq2	278	296	87	72	189.29	30.6019	34.9187	372.937	55.7313	85.9553	0.149439	-2.74237	down	1.27264e-62	6.9825e-61	0.230482	-2.11727	down	1.21245e-48	1.47447e-46	5.2417e-08	gi|224106822|ref|XP_002314297.1|ABC transporter family protein [Populus trichocarpa]; gi|222850705|gb|EEE88252.1| ABC transporter family protein [Populus trichocarpa]	2.12966e-06	UniRef90_Q9FJH6 ABC transporter F family member 1 n=3 Tax=Brassicaceae RepID=AB1F_ARATH	1.04444e-08	AT5G60790.1 | Symbols: ATGCN1, GCN1 | ABC transporter family protein | chr5:24453760-24455767 REVERSE LENGTH=595	8.95269e-09	ABC transporter family protein; K06185 ATP-binding cassette, sub-family F, member 2	3.44237e-08	At5g60790	[R] KOG0927 Predicted transporter (ABC superfamily)	GO:0017111 GO:0000166	GO:0017111(molecular_function: nucleoside-triphosphatase activity);GO:0000166(molecular_function: nucleotide binding);
comp43358_c0_seq1	542	17	5	2	5.57611	0.902078	0.49751	21.4187	3.20295	2.38765	0.14954	-2.7414	down	6.95648e-05	0.00161809	0.111475	-3.16521	down	3.54884e-05	0.00121372	4.25153e-39	gi|255632097|gb|ACU16401.1|unknown [Glycine max]	2.58523e-39	UniRef90_C6T400 Putative uncharacterized protein n=2 Tax=Glycine max RepID=C6T400_SOYBN	6.23879e-32	AT2G31940.1 | Symbols: | unknown protein; INVOLVED IN: biological_process unknown; LOCATED IN: endomembrane system; EXPRESSED IN: 16 plant structures; EXPRESSED DURING: 6 growth stages; BEST Arabidopsis thaliana protein match is: unknown protein (TAIR:AT5G19875.1); Has 227 Blast hits to 227 proteins in 13 species: Archae - 0; Bacteria - 0; Metazoa - 0; Fungi - 0; Plants - 227; Viruses - 0; Other …	1.12374e-38	hypothetical protein	1.22413e-27	At2g31940	-	-	-
comp149_c5_seq4	139	17	5	3	21.7428	3.51746	2.90989	21.4187	3.20295	3.58147	0.14954	-2.7414	down	6.95648e-05	0.00161843	0.167213	-2.58024	down	0.000147317	0.00435782	-	No_hits	-	No_hits	-	No_hits	-	No_hits	-	No_hits	-	-	-
comp2254_c0_seq4	2736	145	43	63	9.42179	1.53683	3.10453	182.689	27.5454	75.2109	0.150778	-2.7295	down	2.26604e-31	1.1324e-29	0.411689	-1.28037	down	1.09573e-14	8.17858e-13	0	gi|7672732|gb|AAF66615.1|LRR receptor-like protein kinase [Nicotiana tabacum]	0	UniRef90_Q9M7A8 LRR receptor-like protein kinase n=1 Tax=Nicotiana tabacum RepID=Q9M7A8_TOBAC	0	AT1G66150.1 | Symbols: TMK1 | transmembrane kinase 1 | chr1:24631503-24634415 FORWARD LENGTH=942	0	TMK1; TMK1 (TRANSMEMBRANE KINASE 1); transmembrane receptor protein serine/threonine kinase; K00924 [EC:2.7.1.-]	0	At1g66150	-	GO:0004871 GO:0006464 GO:0004672 GO:0031224 GO:0032559	GO:0004871(molecular_function: signal transducer activity);GO:0006464(biological_process: protein modification process);GO:0004672(molecular_function: protein kinase activity);GO:0031224(cellular_component: intrinsic to membrane);GO:0032559(molecular_function: adenyl ribonucleotide binding);
comp2322_c0_seq2	1572	871	260	111	98.5025	16.1731	9.52009	1097.39	166.553	132.514	0.151772	-2.72002	down	8.20014e-179	4.81203e-177	0.120754	-3.04986	down	6.08736e-197	8.62135e-195	3.21582e-165	gi|225428306|ref|XP_002282895.1|PREDICTED: hypothetical protein [Vitis vinifera]	1.8741e-165	UniRef90_F6I0R6 Putative uncharacterized protein n=1 Tax=Vitis vinifera RepID=F6I0R6_VITVI	9.11425e-150	AT2G17230.1 | Symbols: EXL5 | EXORDIUM like 5 | chr2:7494892-7495983 REVERSE LENGTH=363	6.78211e-166	hypothetical protein LOC100246852	2.88454e-149	At2g17230	-	-	-
comp4410_c0_seq13	362	50	15	9	24.5552	4.05188	3.35201	62.9961	9.60885	10.7444	0.152531	-2.71283	down	1.0022e-11	3.93034e-10	0.170557	-2.55167	down	4.99142e-11	3.13527e-09	1.98209e-31	gi|224061111|ref|XP_002300351.1|predicted protein [Populus trichocarpa]; gi|222847609|gb|EEE85156.1| predicted protein [Populus trichocarpa]	2.50158e-31	UniRef90_B9GJW4 Predicted protein n=2 Tax=Populus trichocarpa RepID=B9GJW4_POPTR	1.75371e-30	AT4G26690.1 | Symbols: SHV3, MRH5, GPDL2 | PLC-like phosphodiesterase family protein | chr4:13456793-13459890 REVERSE LENGTH=759	3.37164e-32	hypothetical protein	5.41001e-30	At4g26690	[C] KOG2258 Glycerophosphoryl diester phosphodiesterase	GO:0019400 GO:0008081	GO:0019400(biological_process: alditol metabolic process);GO:0008081(molecular_function: phosphoric diester hydrolase activity);
comp4285_c0_seq2	2007	43	13	20	3.80893	0.633387	1.34355	54.1766	8.32767	23.8765	0.153713	-2.70169	down	3.1e-10	1.16718e-08	0.440716	-1.18208	down	6.20944e-05	0.00201587	0	gi|225462533|ref|XP_002265606.1|PREDICTED: hypothetical protein [Vitis vinifera]	0	UniRef90_F6I6P3 Putative uncharacterized protein n=2 Tax=Vitis vinifera RepID=F6I6P3_VITVI	1.1373e-139	AT2G38670.1 | Symbols: PECT1 | phosphorylethanolamine cytidylyltransferase 1 | chr2:16168979-16171680 FORWARD LENGTH=421	0	hypothetical protein LOC100251543; K00967 ethanolamine-phosphate cytidylyltransferase [EC:2.7.7.14]	3.61741e-139	At2g38670	[I] KOG2803 Choline phosphate cytidylyltransferase/Predicted CDP-ethanolamine synthase	-	-
comp8032_c0_seq3	1658	43	13	9	4.61068	0.766712	0.731861	54.1766	8.32767	10.7444	0.153713	-2.70169	down	3.1e-10	1.16738e-08	0.198322	-2.33408	down	5.51342e-09	3.03191e-07	5.52227e-131	gi|297742429|emb|CBI34578.3|unnamed protein product [Vitis vinifera]	3.21618e-131	UniRef90_D7TVQ3 Putative uncharacterized protein n=2 Tax=Vitis vinifera RepID=D7TVQ3_VITVI	4.30663e-81	AT4G24100.1 | Symbols: | Protein kinase superfamily protein | chr4:12515223-12519336 FORWARD LENGTH=709	3.74673e-130	hypothetical protein LOC100249628	1.36027e-72	At4g10730	[T] KOG0582 Ste20-like serine/threonine protein kinase	GO:0004672 GO:0000166	GO:0004672(molecular_function: protein kinase activity);GO:0000166(molecular_function: nucleotide binding);
comp286_c0_seq1	1837	8328	2525	2157	805.959	134.408	158.311	10492.6	1617.49	2575.08	0.154155	-2.69755	down	0	0	0.245418	-2.02669	down	0	0	0	gi|225452968|ref|XP_002284346.1|PREDICTED: hypothetical protein [Vitis vinifera]; gi|147778657|emb|CAN62897.1| hypothetical protein VITISV_020300 [Vitis vinifera]	0	UniRef90_Q9LIA8 Probable UDP-glucose 6-dehydrogenase 1 n=4 Tax=Arabidopsis RepID=UGDH1_ARATH	0	AT3G29360.2 | Symbols: | UDP-glucose 6-dehydrogenase family protein | chr3:11267375-11268817 REVERSE LENGTH=480	0	hypothetical protein LOC100264653; K00012 UDPglucose 6-dehydrogenase [EC:1.1.1.22]	0	At3g29360	[GT] KOG2666 UDP-glucose/GDP-mannose dehydrogenase	GO:0008152 GO:0016614 GO:0000166	GO:0008152(biological_process: metabolic process);GO:0016614(molecular_function: oxidoreductase activity, acting on CH-OH group of donors);GO:0000166(molecular_function: nucleotide binding);
comp16116_c0_seq1	531	56	17	22	18.7489	3.1306	5.58597	70.5556	10.89	26.2641	0.154347	-2.69575	down	7.14484e-13	2.87212e-11	0.372247	-1.42567	down	3.3662e-07	1.5888e-05	2.87736e-21	gi|224132588|ref|XP_002321359.1|predicted protein [Populus trichocarpa]; gi|222868355|gb|EEF05486.1| predicted protein [Populus trichocarpa]	2.50512e-31	UniRef90_F6H791 Putative uncharacterized protein n=1 Tax=Vitis vinifera RepID=F6H791_VITVI	9.35418e-09	AT1G06920.1 | Symbols: ATOFP4, OFP4 | ovate family protein 4 | chr1:2124854-2125801 REVERSE LENGTH=315	6.95184e-22	hypothetical protein	2.77118e-08	At1g06920	-	-	-
comp47351_c0_seq2	730	23	7	3	5.60127	0.937667	0.554076	28.9782	4.48413	3.58147	0.154742	-2.69207	down	4.5711e-06	0.000131105	0.123592	-3.01634	down	2.02498e-06	8.55403e-05	4.03163e-100	gi|108863054|gb|ABG22118.1|polyprotein [Hydrangea macrophylla]	2.41107e-100	UniRef90_Q153Y8 Polyprotein (Fragment) n=1 Tax=Hydrangea macrophylla RepID=Q153Y8_HYDMC	1.43912e-57	AT4G23160.1 | Symbols: CRK8 | cysteine-rich RLK (RECEPTOR-like protein kinase) 8 | chr4:12129485-12134086 FORWARD LENGTH=1262	2.88821e-99	hypothetical protein LOC100244271	9.12424e-63	At4g10990_1	[R] KOG0017 FOG: Transposon-encoded proteins with TYA, reverse transcriptase, integrase domains in various combinations	-	-
comp10949_c0_seq2	632	160	49	60	45.0074	7.58145	12.7999	201.587	31.3889	71.6294	0.155709	-2.68308	down	9.35548e-34	4.73078e-32	0.355327	-1.49278	down	6.87706e-19	5.92435e-17	3.83524e-108	gi|225433491|ref|XP_002265088.1|PREDICTED: hypothetical protein [Vitis vinifera]	2.28596e-108	UniRef90_A5BN70 Putative uncharacterized protein n=2 Tax=Vitis vinifera RepID=A5BN70_VITVI	6.58353e-106	AT3G23820.1 | Symbols: GAE6 | UDP-D-glucuronate 4-epimerase 6 | chr3:8603645-8605027 FORWARD LENGTH=460	8.67773e-109	hypothetical protein LOC100241904; K08679 UDP-glucuronate 4-epimerase [EC:5.1.3.6]	1.97447e-105	At3g23820	[M] KOG1371 UDP-glucose 4-epimerase/UDP-sulfoquinovose synthase	-	-
comp4601_c0_seq2	1112	75	23	0	11.9905	2.02254	0	94.4941	14.7336	0	0.155921	-2.68112	down	1.2192e-16	5.26719e-15	0	#NAME?	down	3.49918e-28	3.58399e-26	1.4362e-99	gi|187372968|gb|ACD03218.1|xyloglucan endotransglucosylase/hydrolase 8 [Actinidia deliciosa]	8.42608e-100	UniRef90_C0IRG7 Xyloglucan endotransglucosylase/hydrolase 8 n=1 Tax=Actinidia deliciosa RepID=C0IRG7_ACTDE	1.68622e-88	AT3G23730.1 | Symbols: XTH16 | xyloglucan endotransglucosylase/hydrolase 16 | chr3:8550222-8551248 FORWARD LENGTH=291	3.8805e-95	hypothetical protein LOC100263523; K08235 xyloglucan:xyloglucosyl transferase [EC:2.4.1.207]	5.27758e-88	At3g23730	-	GO:0005576 GO:0016798 GO:0030312 GO:0016758 GO:0044042	GO:0005576(cellular_component: extracellular region);GO:0016798(molecular_function: hydrolase activity, acting on glycosyl bonds);GO:0030312(cellular_component: external encapsulating structure);GO:0016758(molecular_function: transferase activity, transferring hexosyl groups);GO:0044042(biological_process: glucan metabolic process);
comp2824_c0_seq4	649	88	27	29	24.1057	4.06811	6.02454	110.873	17.2959	34.6209	0.155998	-2.6804	down	2.94906e-19	1.32473e-17	0.312257	-1.67919	down	2.06022e-12	1.39165e-10	2.35136e-39	gi|237664603|gb|ACR09740.1|DIV1B protein [Heptacodium miconioides]	1.42153e-39	UniRef90_C5I9W1 DIV1B protein n=1 Tax=Heptacodium miconioides RepID=C5I9W1_9DIPS	6.40016e-35	AT2G38090.1 | Symbols: | Duplicated homeodomain-like superfamily protein | chr2:15945278-15946775 FORWARD LENGTH=298	2.75589e-36	DNA binding protein, putative	1.80336e-32	At2g38090	[O] KOG0724 Zuotin and related molecular chaperones (DnaJ superfamily), contains DNA-binding domains	GO:0043231 GO:0003676	GO:0043231(cellular_component: intracellular membrane-bounded organelle);GO:0003676(molecular_function: nucleic acid binding);
comp17679_c0_seq4	1840	117	36	44	11.3045	1.91319	3.22408	147.411	23.0612	52.5283	0.156442	-2.6763	down	4.80568e-25	2.29621e-23	0.356339	-1.48868	down	3.5894e-14	2.62582e-12	1.61812e-102	gi|147784274|emb|CAN68344.1|hypothetical protein VITISV_004018 [Vitis vinifera]	6.51848e-104	UniRef90_F6HFP2 Putative uncharacterized protein n=2 Tax=Vitis vinifera RepID=F6HFP2_VITVI	8.59397e-78	AT1G13340.1 | Symbols: | Regulator of Vps4 activity in the MVB pathway protein | chr1:4569622-4571043 REVERSE LENGTH=409	1.21208e-100	hypothetical protein LOC100252495	2.72917e-77	At1g13340	[Z] KOG2027 Spindle pole body protein	-	-
comp4539_c0_seq16	1030	39	12	4	6.73145	1.13925	0.523593	49.1369	7.68708	4.7753	0.156442	-2.6763	down	2.5599e-09	9.31006e-08	0.0971835	-3.36315	down	7.53378e-11	4.678e-09	4.05896e-146	gi|225453142|ref|XP_002271823.1|PREDICTED: hypothetical protein [Vitis vinifera]	2.38649e-146	UniRef90_F6HSL4 Putative uncharacterized protein n=1 Tax=Vitis vinifera RepID=F6HSL4_VITVI	1.01754e-108	AT3G03380.1 | Symbols: DegP7 | DegP protease 7 | chr3:799720-808319 FORWARD LENGTH=1097	8.70416e-147	hypothetical protein LOC100255257	3.39911e-102	At3g03380	[R] KOG1421 Predicted signaling-associated protein (contains a PDZ domain)	-	-
comp8587_c1_seq1	3147	357	110	145	20.1675	3.41798	6.21215	449.792	70.4649	173.104	0.156661	-2.67428	down	6.77604e-73	3.77507e-71	0.384855	-1.37761	down	9.14514e-37	1.02478e-34	0	gi|225428274|ref|XP_002279578.1|PREDICTED: hypothetical protein [Vitis vinifera]	0	UniRef90_A5C073 Putative uncharacterized protein n=2 Tax=Vitis vinifera RepID=A5C073_VITVI	0	AT4G35270.1 | Symbols: | Plant regulator RWP-RK family protein | chr4:16777657-16780824 REVERSE LENGTH=963	0	hypothetical protein LOC100267426	0	At4g35270	-	-	-
comp2713_c0_seq20	4423	214	66	53	8.60158	1.45915	1.61558	269.623	42.2789	63.2727	0.156808	-2.67293	down	2.23732e-44	1.17691e-42	0.234671	-2.09129	down	3.4735e-35	3.82899e-33	0	gi|225449102|ref|XP_002274774.1|PREDICTED: hypothetical protein [Vitis vinifera]	0	UniRef90_F6HNI1 Putative uncharacterized protein n=1 Tax=Vitis vinifera RepID=F6HNI1_VITVI	1.81398e-135	AT3G52250.1 | Symbols: | Duplicated homeodomain-like superfamily protein | chr3:19376629-19383100 FORWARD LENGTH=1656	0	hypothetical protein LOC100240985	5.82008e-135	At3g52250	[K] KOG1878 Nuclear receptor coregulator SMRT/SMRTER, contains Myb-like domains	-	-
comp12379_c0_seq1	450	29	9	4	11.4569	1.95571	1.19845	36.5377	5.76531	4.7753	0.157791	-2.66392	down	3.08416e-07	1.01849e-05	0.130695	-2.93572	down	1.18454e-07	5.8268e-06	8.12423e-25	gi|255560357|ref|XP_002521194.1|protein phosphatase 2c, putative [Ricinus communis]; gi|223539608|gb|EEF41194.1| protein phosphatase 2c, putative [Ricinus communis]	4.59838e-25	UniRef90_B9S5C5 Protein phosphatase 2c, putative n=1 Tax=Ricinus communis RepID=B9S5C5_RICCO	2.53899e-24	AT2G30020.1 | Symbols: | Protein phosphatase 2C family protein | chr2:12814437-12815904 FORWARD LENGTH=396	1.49595e-11	hypothetical protein; K01090 protein phosphatase [EC:3.1.3.16]	7.0778e-24	At2g30020	[T] KOG0698 Serine/threonine protein phosphatase	GO:0003824	GO:0003824(molecular_function: catalytic activity);
comp34879_c0_seq1	853	29	9	1	6.04408	1.03173	0.15806	36.5377	5.76531	1.19382	0.157791	-2.66392	down	3.08416e-07	1.01865e-05	0.0326737	-4.93572	down	3.9906e-10	2.3739e-08	7.56736e-94	gi|225457007|ref|XP_002282390.1|PREDICTED: hypothetical protein [Vitis vinifera]; gi|297733767|emb|CBI15014.3| unnamed protein product [Vitis vinifera]	7.64726e-94	UniRef90_A5C5D6 Putative uncharacterized protein n=2 Tax=Vitis vinifera RepID=A5C5D6_VITVI	1.75497e-68	AT1G10650.2 | Symbols: | SBP (S-ribonuclease binding protein) family protein | chr1:3524122-3525060 REVERSE LENGTH=283	1.65003e-94	hypothetical protein LOC100262147	5.41504e-68	At1g10650	[O] KOG1100 Predicted E3 ubiquitin ligase	GO:0046914	GO:0046914(molecular_function: transition metal ion binding);
comp25426_c0_seq1	486	32	10	1	11.7056	2.01204	0.277418	40.3175	6.4059	1.19382	0.158886	-2.65393	down	8.0665e-08	2.74363e-06	0.0296106	-5.07774	down	3.50402e-11	2.22288e-09	2.8151e-25	gi|225437336|ref|XP_002265012.1|PREDICTED: hypothetical protein [Vitis vinifera]	4.63408e-25	UniRef90_B9I9S5 Multidrug resistance protein ABC transporter family n=1 Tax=Populus trichocarpa RepID=B9I9S5_POPTR	6.27596e-14	AT3G62700.1 | Symbols: ATMRP10, MRP10, ABCC14 | multidrug resistance-associated protein 10 | chr3:23190428-23195727 REVERSE LENGTH=1539	6.16227e-26	hypothetical protein LOC100253698	1.7927e-13	At3g62700	[Q] KOG0054 Multidrug resistance-associated protein/mitoxantrone resistance protein, ABC superfamily	-	-
comp12392_c0_seq1	1087	16	5	2	2.61681	0.449794	0.248068	20.1587	3.20295	2.38765	0.158886	-2.65393	down	0.000154746	0.003346	0.118442	-3.07774	down	7.4381e-05	0.00235998	1.85597e-128	gi|225460939|ref|XP_002277977.1|PREDICTED: hypothetical protein [Vitis vinifera]	1.08956e-128	UniRef90_UPI00019856A7 PREDICTED: hypothetical protein n=1 Tax=Vitis vinifera RepID=UPI00019856A7	4.30497e-89	AT5G55040.2 | Symbols: | DNA-binding bromodomain-containing protein | chr5:22327727-22331703 REVERSE LENGTH=916	3.97075e-129	hypothetical protein LOC100267501; K11723 bromodomain-containing protein 7/9	1.31596e-51	At1g20670	[R] KOG0955 PHD finger protein BR140/LIN-49	-	-
comp2110_c1_seq27	1030	16	5	0	2.76162	0.474686	0	20.1587	3.20295	0	0.158886	-2.65393	down	0.000154746	0.00334633	0	#NAME?	down	1.23655e-06	5.48758e-05	3.94269e-16	gi|297734072|emb|CBI15319.3|unnamed protein product [Vitis vinifera]	2.31813e-16	UniRef90_D7SIK8 Putative uncharacterized protein n=1 Tax=Vitis vinifera RepID=D7SIK8_VITVI	-	No_hits	8.45484e-17	hypothetical protein LOC100246698	-	No_hits	-	-	-
comp24560_c0_seq1	873	16	5	0	3.25827	0.560053	0	20.1587	3.20295	0	0.158886	-2.65393	down	0.000154746	0.00334666	0	#NAME?	down	1.23655e-06	5.48983e-05	9.90158e-20	gi|530207|gb|AAA66338.1|heat shock protein [Glycine max]	5.85889e-20	UniRef90_Q39889 Heat shock protein n=1 Tax=Glycine max RepID=Q39889_SOYBN	3.48379e-19	AT1G74310.1 | Symbols: ATHSP101, HSP101, HOT1 | heat shock protein 101 | chr1:27936715-27939862 REVERSE LENGTH=911	2.81058e-20	hypothetical protein	1.07673e-18	At1g74310	[O] KOG1051 Chaperone HSP104 and related ATP-dependent Clp proteases	-	-
comp40250_c0_seq1	552	16	5	3	5.15303	0.885736	0.732745	20.1587	3.20295	3.58147	0.158886	-2.65393	down	0.000154746	0.00334867	0.177663	-2.49278	down	0.000294772	0.0080115	1.90451e-50	gi|223712778|gb|ACN22072.1|Rehd high-affinity nitrate transporter NRT2.1 [Malus hupehensis]	1.18212e-50	UniRef90_C7SFF8 Rehd high-affinity nitrate transporter NRT2.1 n=1 Tax=Malus hupehensis RepID=C7SFF8_9ROSA	1.29491e-48	AT1G08090.1 | Symbols: ATNRT2:1, NRT2, NRT2;1AT, ACH1, LIN1, ATNRT2.1, NRT2.1, NRT2:1 | nitrate transporter 2:1 | chr1:2524139-2525920 FORWARD LENGTH=530	3.3098e-49	nitrate transporter, putative; K02575 MFS transporter, NNP family, nitrate/nitrite transporter	3.80098e-48	At1g08090	-	GO:0006810	GO:0006810(biological_process: transport);
comp1191_c0_seq5	4154	355	111	166	15.193	2.61294	5.38781	447.272	71.1055	198.175	0.158976	-2.65312	down	8.56664e-72	4.76408e-70	0.443074	-1.17438	down	1.32903e-30	1.39215e-28	0	gi|297737995|emb|CBI27196.3|unnamed protein product [Vitis vinifera]	0	UniRef90_UPI0001982911 PREDICTED: hypothetical protein n=1 Tax=Vitis vinifera RepID=UPI0001982911	0	AT2G35050.1 | Symbols: | Protein kinase superfamily protein with octicosapeptide/Phox/Bem1p domain | chr2:14769708-14774796 FORWARD LENGTH=1257	0	hypothetical protein LOC100242423	3.87549e-149	At1g16270_2	[T] KOG0192 Tyrosine kinase specific for activated (GTP-bound) p21cdc42Hs	-	-
comp11334_c0_seq1	281	35	11	10	22.1433	3.82789	4.79805	44.0972	7.04649	11.9382	0.159794	-2.64571	down	2.11734e-08	7.40611e-07	0.270725	-1.8851	down	2.56108e-06	0.000106916	9.78191e-31	gi|255548311|ref|XP_002515212.1|conserved hypothetical protein [Ricinus communis]; gi|223545692|gb|EEF47196.1| conserved hypothetical protein [Ricinus communis]	5.54555e-31	UniRef90_B9RN73 Putative uncharacterized protein n=1 Tax=Ricinus communis RepID=B9RN73_RICCO	1.26422e-30	AT4G01870.1 | Symbols: | tolB protein-related | chr4:808473-810431 REVERSE LENGTH=652	1.67242e-31	hypothetical protein	4.16715e-30	At4g01870	-	-	-
comp13963_c0_seq1	486	35	11	5	12.803	2.21325	1.38709	44.0972	7.04649	5.96912	0.159794	-2.64571	down	2.11734e-08	7.40731e-07	0.135363	-2.8851	down	7.0448e-09	3.83898e-07	1.48923e-34	gi|225464948|ref|XP_002275771.1|PREDICTED: hypothetical protein isoform 2 [Vitis vinifera]; gi|225464950|ref|XP_002275749.1| PREDICTED: hypothetical protein isoform 1 [Vitis vinifera]	8.42572e-35	UniRef90_F6HHG1 Putative uncharacterized protein n=1 Tax=Vitis vinifera RepID=F6HHG1_VITVI	8.46256e-19	AT2G27510.1 | Symbols: ATFD3, FD3 | ferredoxin 3 | chr2:11758281-11758748 REVERSE LENGTH=155	3.25995e-35	hypothetical protein LOC100251971; K02639 ferredoxin	2.41729e-18	At2g27510	-	-	-
comp19026_c0_seq1	952	89	28	13	16.6201	2.87604	1.8411	112.133	17.9365	15.5197	0.159958	-2.64424	down	3.71742e-19	1.66643e-17	0.138405	-2.85304	down	2.1045e-20	1.87555e-18	1.99932e-80	gi|225440580|ref|XP_002277149.1|PREDICTED: hypothetical protein [Vitis vinifera]; gi|297740263|emb|CBI30445.3| unnamed protein product [Vitis vinifera]	1.17865e-80	UniRef90_F6HKX9 Putative uncharacterized protein n=2 Tax=Vitis vinifera RepID=F6HKX9_VITVI	6.39833e-78	AT2G37980.1 | Symbols: | O-fucosyltransferase family protein | chr2:15894162-15897452 REVERSE LENGTH=638	4.31036e-81	hypothetical protein LOC100247795	1.98795e-77	At2g37980	-	-	-
comp7691_c0_seq5	1164	292	92	150	44.5976	7.72873	17.3744	367.897	58.9343	179.074	0.160192	-2.64212	down	4.52388e-59	2.46338e-57	0.486749	-1.03875	down	3.071e-22	2.84446e-20	2.88275e-130	gi|225460817|ref|XP_002276902.1|PREDICTED: hypothetical protein [Vitis vinifera]	1.67427e-130	UniRef90_F6HEL4 Putative uncharacterized protein n=2 Tax=Vitis vinifera RepID=F6HEL4_VITVI	3.9948e-88	AT5G55340.1 | Symbols: | MBOAT (membrane bound O-acyl transferase) family protein | chr5:22439985-22440986 REVERSE LENGTH=333	6.13778e-131	hypothetical protein LOC100265911	1.2526e-87	At5g55340	-	-	-
comp15092_c0_seq4	1283	73	23	12	10.1153	1.75297	1.26103	91.9742	14.7336	14.3259	0.160192	-2.64212	down	5.71754e-16	2.44236e-14	0.15576	-2.68261	down	3.74008e-16	2.95326e-14	8.62448e-179	gi|225430251|ref|XP_002282599.1|PREDICTED: hypothetical protein [Vitis vinifera]; gi|296082020|emb|CBI21025.3| unnamed protein product [Vitis vinifera]	5.00086e-179	UniRef90_D7SUS6 Putative uncharacterized protein n=1 Tax=Vitis vinifera RepID=D7SUS6_VITVI	7.32423e-155	AT2G25530.1 | Symbols: | AFG1-like ATPase family protein | chr2:10863059-10866597 FORWARD LENGTH=655	1.82896e-179	hypothetical protein LOC100266182	2.30463e-154	At2g25530	[R] KOG2383 Predicted ATPase	GO:0032559	GO:0032559(molecular_function: adenyl ribonucleotide binding);
comp5060_c0_seq1	381	19	6	2	8.86564	1.53993	0.707743	23.9385	3.84354	2.38765	0.160559	-2.63883	down	3.92266e-05	0.000958695	0.0997409	-3.32567	down	7.9656e-06	0.00030931	-	No_hits	-	No_hits	-	No_hits	-	No_hits	-	No_hits	-	-	-
comp44084_c0_seq2	590	19	6	2	5.7251	0.994426	0.457034	23.9385	3.84354	2.38765	0.160559	-2.63883	down	3.92266e-05	0.000958803	0.0997409	-3.32567	down	7.9656e-06	0.000309532	-	No_hits	-	No_hits	-	No_hits	-	No_hits	-	No_hits	-	-	-
comp12379_c0_seq3	892	113	36	37	22.5214	3.94649	5.59252	142.371	23.0612	44.1715	0.16198	-2.62611	down	1.03924e-23	4.89763e-22	0.310256	-1.68847	down	1.28189e-15	9.93756e-14	2.18876e-86	gi|297745875|emb|CBI15931.3|unnamed protein product [Vitis vinifera]	1.2795e-86	UniRef90_F6GUQ2 Putative uncharacterized protein n=3 Tax=Vitis vinifera RepID=F6GUQ2_VITVI	1.43071e-76	AT2G40180.1 | Symbols: ATHPP2C5, PP2C5 | phosphatase 2C5 | chr2:16782522-16784014 FORWARD LENGTH=390	4.74287e-87	hypothetical protein LOC100246740	4.42792e-76	At2g40180	[T] KOG0698 Serine/threonine protein phosphatase	GO:0004721 GO:0043234 GO:0006464 GO:0043169	GO:0004721(molecular_function: phosphoprotein phosphatase activity);GO:0043234(cellular_component: protein complex);GO:0006464(biological_process: protein modification process);GO:0043169(molecular_function: cation binding);
comp1249_c0_seq4	1348	1720	550	705	226.84	39.8975	70.5131	2167.06	352.324	841.646	0.162581	-2.62077	down	0	0	0.388381	-1.36446	down	2.2382e-168	3.13104e-166	0	gi|224107567|ref|XP_002314522.1|predicted protein [Populus trichocarpa]; gi|222863562|gb|EEF00693.1| predicted protein [Populus trichocarpa]	0	UniRef90_B9HSW9 Beta-amylase (Fragment) n=2 Tax=Malpighiales RepID=B9HSW9_POPTR	0	AT3G23920.1 | Symbols: BAM1, BMY7, TR-BAMY | beta-amylase 1 | chr3:8641722-8644199 FORWARD LENGTH=575	0	beta-amylase	0	At3g23920	-	GO:0043167 GO:0005976 GO:0016160	GO:0043167(molecular_function: ion binding);GO:0005976(biological_process: polysaccharide metabolic process);GO:0016160(molecular_function: amylase activity);
comp8711_c0_seq1	1208	121	39	21	17.8074	3.15697	2.34381	152.45	24.983	25.0703	0.163876	-2.60932	down	4.3906e-25	2.09881e-23	0.164449	-2.60429	down	3.45956e-25	3.38358e-23	2.05728e-86	gi|255573125|ref|XP_002527492.1|Protein SYM1, putative [Ricinus communis]; gi|223533132|gb|EEF34890.1| Protein SYM1, putative [Ricinus communis]	1.20458e-86	UniRef90_B9SNC3 Protein SYM1, putative n=1 Tax=Ricinus communis RepID=B9SNC3_RICCO	7.1421e-80	AT4G33905.1 | Symbols: | Peroxisomal membrane 22 kDa (Mpv17/PMP22) family protein | chr4:16254065-16255592 REVERSE LENGTH=261	1.90361e-82	hypothetical protein; K13348 protein Mpv17	6.52486e-79	At2g14860	[R] KOG1944 Peroxisomal membrane protein MPV17 and related proteins	-	-
comp10716_c0_seq6	1636	31	10	11	3.36868	0.597709	0.906526	39.0576	6.4059	13.1321	0.164012	-2.60813	down	1.75421e-07	5.87348e-06	0.336223	-1.57251	down	6.2915e-05	0.00204098	5.8662e-93	gi|296086435|emb|CBI32024.3|unnamed protein product [Vitis vinifera]	3.41706e-93	UniRef90_D7TNF1 Putative uncharacterized protein n=2 Tax=Vitis vinifera RepID=D7TNF1_VITVI	2.97687e-34	AT3G01470.1 | Symbols: ATHB-1, ATHB1, HD-ZIP-1, HAT5, HB-1 | homeobox 1 | chr3:182648-184034 REVERSE LENGTH=272	2.33442e-92	hypothetical protein LOC100241577	9.43016e-34	At3g01470	[K] KOG0483 Transcription factor HEX, contains HOX and HALZ domains	-	-
comp16490_c0_seq2	719	31	10	3	7.66504	1.36002	0.562553	39.0576	6.4059	3.58147	0.164012	-2.60813	down	1.75421e-07	5.8753e-06	0.0916973	-3.44698	down	5.30448e-09	2.91923e-07	1.7881e-60	gi|224065423|ref|XP_002301810.1|predicted protein [Populus trichocarpa]; gi|222843536|gb|EEE81083.1| predicted protein [Populus trichocarpa]	1.05545e-60	UniRef90_B9GQP0 Predicted protein n=1 Tax=Populus trichocarpa RepID=B9GQP0_POPTR	9.50575e-46	AT3G07360.1 | Symbols: PUB9, ATPUB9 | plant U-box 9 | chr3:2354884-2356613 FORWARD LENGTH=460	3.93896e-61	hypothetical protein	2.89341e-45	At3g07360	[S] KOG0167 FOG: Armadillo/beta-catenin-like repeats	GO:0043234 GO:0032446 GO:0019787	GO:0043234(cellular_component: protein complex);GO:0032446(biological_process: protein modification by small protein conjugation);GO:0019787(molecular_function: small conjugating protein ligase activity);
comp29288_c0_seq1	927	34	11	12	6.5205	1.16034	1.74531	42.8373	7.04649	14.3259	0.164494	-2.60389	down	4.59392e-08	1.57986e-06	0.334425	-1.58024	down	2.60994e-05	0.000916166	-	No_hits	-	No_hits	-	No_hits	-	No_hits	-	No_hits	-	-	-
comp6583_c1_seq19	590	105	34	26	31.6387	5.63508	5.94144	132.292	21.7801	31.0394	0.164637	-2.60264	down	6.562e-22	3.04092e-20	0.234629	-2.09155	down	4.84554e-18	4.06918e-16	-	No_hits	-	No_hits	-	No_hits	-	No_hits	-	No_hits	-	-	-
comp6061_c0_seq1	606	216	70	101	63.3669	11.2953	22.4708	272.143	44.8413	120.576	0.164771	-2.60146	down	2.53468e-43	1.33074e-41	0.443062	-1.17442	down	3.0336e-19	2.64168e-17	6.60286e-43	gi|225437374|ref|XP_002268787.1|PREDICTED: hypothetical protein [Vitis vinifera]	4.0266e-43	UniRef90_F6HZ52 Putative uncharacterized protein n=2 Tax=Vitis vinifera RepID=F6HZ52_VITVI	6.32976e-34	AT3G62830.2 | Symbols: UXS2, ATUXS2 | NAD(P)-binding Rossmann-fold superfamily protein | chr3:23232539-23235353 FORWARD LENGTH=445	1.53768e-43	hypothetical protein LOC100257232	1.88893e-33	At3g62830	[GM] KOG1429 dTDP-glucose 4-6-dehydratase/UDP-glucuronic acid decarboxylase	-	-
comp18910_c0_seq1	534	49	16	13	16.3131	2.9299	3.28226	61.7361	10.2494	15.5197	0.16602	-2.59057	down	5.90258e-11	2.26685e-09	0.251388	-1.99201	down	9.21052e-09	4.97169e-07	6.9458e-47	gi|297738550|emb|CBI27795.3|unnamed protein product [Vitis vinifera]	4.23351e-47	UniRef90_F6HGS5 Putative uncharacterized protein n=1 Tax=Vitis vinifera RepID=F6HGS5_VITVI	2.72268e-48	AT1G54115.1 | Symbols: ATCCX4, CCX4 | cation calcium exchanger 4 | chr1:20202118-20204052 FORWARD LENGTH=644	2.6694e-45	hypothetical protein LOC100256701; K13754 solute carrier family 24 (sodium/potassium/calcium exchanger), member 6	8.0748e-48	At1g54110_2	[P] KOG2399 K+-dependent Na+:Ca2+ antiporter	GO:0006810 GO:0031224	GO:0006810(biological_process: transport);GO:0031224(cellular_component: intrinsic to membrane);
comp16583_c0_seq1	773	73	24	18	16.789	3.03602	3.13952	91.9742	15.3742	21.4888	0.167157	-2.58072	down	1.51936e-15	6.44074e-14	0.23364	-2.09764	down	5.21306e-13	3.6416e-11	7.97331e-129	gi|225437959|ref|XP_002269589.1|PREDICTED: hypothetical protein [Vitis vinifera]	4.68791e-129	UniRef90_F6HZR7 Putative uncharacterized protein n=4 Tax=Vitis vinifera RepID=F6HZR7_VITVI	2.55334e-124	AT1G04120.2 | Symbols: MRP5 | multidrug resistance-associated protein 5 | chr1:1064848-1070396 REVERSE LENGTH=1509	1.73787e-129	hypothetical protein LOC100258320	7.82187e-124	At1g04120	[Q] KOG0054 Multidrug resistance-associated protein/mitoxantrone resistance protein, ABC superfamily	-	-
comp8358_c0_seq11	1027	108	36	42	18.6954	3.42772	5.51378	136.071	23.0612	50.1406	0.169479	-2.56082	down	4.62614e-22	2.14749e-20	0.368487	-1.44031	down	9.36856e-13	6.45502e-11	4.53869e-89	gi|225425176|ref|XP_002265076.1|PREDICTED: hypothetical protein [Vitis vinifera]	2.6688e-89	UniRef90_F6I1N7 Putative uncharacterized protein n=1 Tax=Vitis vinifera RepID=F6I1N7_VITVI	3.88657e-76	AT5G13160.1 | Symbols: PBS1 | Protein kinase superfamily protein | chr5:4176854-4179682 FORWARD LENGTH=456	9.73538e-90	hypothetical protein LOC100254113; K13430 serine/threonine-protein kinase PBS1 [EC:2.7.11.1]	1.2122e-75	At5g13160	[T] KOG1187 Serine/threonine protein kinase	-	-
comp22507_c0_seq1	723	45	15	22	11.0651	2.02874	4.10256	56.6964	9.60885	26.2641	0.169479	-2.56082	down	4.77362e-10	1.78737e-08	0.463241	-1.11016	down	7.83698e-05	0.00247027	1.4575e-25	gi|224129384|ref|XP_002320573.1|bile acid:Na+ symporter family protein [Populus trichocarpa]; gi|222861346|gb|EEE98888.1| bile acid:Na+ symporter family protein [Populus trichocarpa]	8.59854e-26	UniRef90_B9IB31 Bile acid:Na+ symporter family protein n=1 Tax=Populus trichocarpa RepID=B9IB31_POPTR	6.72227e-23	AT3G25410.1 | Symbols: | Sodium Bile acid symporter family | chr3:9214565-9216331 REVERSE LENGTH=431	3.20538e-26	bile acid:Na+ symporter family protein; K03453 bile acid:Na+ symporter, BASS family	2.04785e-22	At3g25410	[P] KOG2718 Na+-bile acid cotransporter	GO:0005343 GO:0044464 GO:0030001	GO:0005343(molecular_function: organic acid:sodium symporter activity);GO:0044464(cellular_component: cell part);GO:0030001(biological_process: metal ion transport);
comp23541_c0_seq1	1022	45	15	11	7.82786	1.4352	1.45115	56.6964	9.60885	13.1321	0.169479	-2.56082	down	4.77362e-10	1.78768e-08	0.231621	-2.11016	down	1.42313e-08	7.57434e-07	1.87926e-103	gi|297743929|emb|CBI36899.3|unnamed protein product [Vitis vinifera]	1.10524e-103	UniRef90_D7U2D3 Putative uncharacterized protein n=2 Tax=Vitis vinifera RepID=D7U2D3_VITVI	2.66302e-85	AT5G49215.2 | Symbols: | Pectin lyase-like superfamily protein | chr5:19953670-19955874 FORWARD LENGTH=447	4.03305e-104	hypothetical protein LOC100247060	2.67111e-83	At3g16850	-	GO:0044238 GO:0004553 GO:0045229	GO:0044238(biological_process: primary metabolic process);GO:0004553(molecular_function: hydrolase activity, hydrolyzing O-glycosyl compounds);GO:0045229(biological_process: external encapsulating structure organization);
comp3906_c0_seq7	1652	45	15	0	4.84266	0.887881	0	56.6964	9.60885	0	0.169479	-2.56082	down	4.77362e-10	1.78799e-08	0	#NAME?	down	3.1674e-17	2.60049e-15	9.69982e-128	gi|255556564|ref|XP_002519316.1|Squamosa promoter-binding protein, putative [Ricinus communis]; gi|223541631|gb|EEF43180.1| Squamosa promoter-binding protein, putative [Ricinus communis]	5.64946e-128	UniRef90_B9RZZ7 Squamosa promoter-binding protein, putative n=1 Tax=Ricinus communis RepID=B9RZZ7_RICCO	1.92898e-73	AT3G60030.1 | Symbols: SPL12 | squamosa promoter-binding protein-like 12 | chr3:22165856-22169410 REVERSE LENGTH=927	2.04606e-128	Squamosa promoter-binding protein, putative	6.07811e-73	At3g60030	-	-	-
comp18079_c0_seq2	2577	39	13	10	2.69049	0.49329	0.523186	49.1369	8.32767	11.9382	0.169479	-2.56082	down	6.83908e-09	2.44505e-07	0.242959	-2.04122	down	2.18214e-07	1.05006e-05	0	gi|255563308|ref|XP_002522657.1|sentrin/sumo-specific protease, putative [Ricinus communis]; gi|223538133|gb|EEF39744.1| sentrin/sumo-specific protease, putative [Ricinus communis]	0	UniRef90_B9S9I8 Sentrin/sumo-specific protease, putative n=1 Tax=Ricinus communis RepID=B9S9I8_RICCO	2.65022e-152	AT1G09730.2 | Symbols: | Cysteine proteinases superfamily protein | chr1:3148017-3154236 REVERSE LENGTH=931	0	sentrin/sumo-specific protease, putative (EC:3.6.1.5)	1.72068e-120	At1g09730	[O] KOG0779 Protease, Ulp1 family	-	-
comp3176_c1_seq3	694	24	8	1	6.14799	1.12721	0.194272	30.2381	5.12472	1.19382	0.169479	-2.56082	down	5.6231e-06	0.000160408	0.0394808	-4.66271	down	2.25302e-08	1.18001e-06	5.05638e-26	gi|225447174|ref|XP_002271752.1|PREDICTED: hypothetical protein [Vitis vinifera]	3.03417e-26	UniRef90_F6HIF7 Putative uncharacterized protein n=1 Tax=Vitis vinifera RepID=F6HIF7_VITVI	1.03349e-17	AT5G14180.1 | Symbols: MPL1 | Myzus persicae-induced lipase 1 | chr5:4571442-4574413 REVERSE LENGTH=418	1.13392e-26	hypothetical protein LOC100251635	9.43795e-14	At2g15230	[I] KOG2624 Triglyceride lipase-cholesterol esterase	-	-
comp28318_c0_seq1	430	24	8	4	9.92257	1.81926	1.25419	30.2381	5.12472	4.7753	0.169479	-2.56082	down	5.6231e-06	0.000160429	0.157923	-2.66271	down	4.1456e-06	0.000167205	1.74613e-27	gi|302143059|emb|CBI20354.3|unnamed protein product [Vitis vinifera]	9.88549e-28	UniRef90_E0CSQ5 Putative uncharacterized protein n=5 Tax=Vitis vinifera RepID=E0CSQ5_VITVI	5.09703e-24	AT5G54440.1 | Symbols: CLUB, AtTRS130 | CLUB | chr5:22100056-22107695 FORWARD LENGTH=1259	8.62291e-28	hypothetical protein	1.39559e-23	At5g54440	[R] KOG1931 Putative transmembrane protein	-	-
comp18611_c0_seq1	430	21	7	5	8.68225	1.59185	1.56773	26.4583	4.48413	5.96912	0.169479	-2.56082	down	2.18666e-05	0.000562038	0.225604	-2.14813	down	0.000105261	0.00321963	-	No_hits	-	No_hits	-	No_hits	-	No_hits	-	No_hits	-	-	-
comp13517_c0_seq1	405	21	7	2	9.21819	1.69012	0.665803	26.4583	4.48413	2.38765	0.169479	-2.56082	down	2.18666e-05	0.000562172	0.0902418	-3.47006	down	1.75936e-06	7.71455e-05	2.37351e-08	gi|71068358|gb|AAZ23106.1|plastid ATP/ADP transport protein 1 [Manihot esculenta]	1.13783e-07	UniRef90_Q1AK41 Plastid ATP/ADP transport protein 2 n=4 Tax=Euphorbiaceae RepID=Q1AK41_MANES	-	No_hits	5.74919e-08	PtrAATP1; ATP/ADP transporter; K03301 ATP:ADP antiporter, AAA family	-	No_hits	-	-	-
comp22818_c0_seq1	439	15	5	1	6.07447	1.11373	0.307119	18.8988	3.20295	1.19382	0.169479	-2.56082	down	0.000340234	0.00682643	0.0631692	-3.98463	down	2.89552e-05	0.00100728	2.54634e-63	gi|225440580|ref|XP_002277149.1|PREDICTED: hypothetical protein [Vitis vinifera]; gi|297740263|emb|CBI30445.3| unnamed protein product [Vitis vinifera]	1.48788e-63	UniRef90_F6HKX9 Putative uncharacterized protein n=2 Tax=Vitis vinifera RepID=F6HKX9_VITVI	2.76365e-65	AT2G37980.1 | Symbols: | O-fucosyltransferase family protein | chr2:15894162-15897452 REVERSE LENGTH=638	4.33943e-64	hypothetical protein LOC100247795	7.8024e-65	At2g37980	-	-	-
comp11541_c0_seq1	1177	190	64	86	28.6985	5.31713	9.85128	239.385	40.9978	102.669	0.171263	-2.54572	down	2.63626e-37	1.35616e-35	0.428886	-1.22133	down	7.55638e-18	6.3139e-16	1.59994e-43	gi|224132456|ref|XP_002328279.1|predicted protein [Populus trichocarpa]; gi|222837794|gb|EEE76159.1| predicted protein [Populus trichocarpa]	9.29002e-44	UniRef90_B9MZ14 Predicted protein n=1 Tax=Populus trichocarpa RepID=B9MZ14_POPTR	5.40832e-24	AT4G35320.1 | Symbols: | unknown protein; BEST Arabidopsis thaliana protein match is: unknown protein (TAIR:AT2G17300.1); Has 30201 Blast hits to 17322 proteins in 780 species: Archae - 12; Bacteria - 1396; Metazoa - 17338; Fungi - 3422; Plants - 5037; Viruses - 0; Other Eukaryotes - 2996 (source: NCBI BLink). | chr4:16806139-16806582 REVERSE LENGTH=147	3.40358e-44	hypothetical protein	1.69666e-23	At4g35320	-	-	-
comp7597_c0_seq1	1402	95	32	15	12.0464	2.2319	1.44249	119.692	20.4989	17.9074	0.171263	-2.54572	down	1.86462e-19	8.4003e-18	0.149611	-2.74071	down	5.62012e-21	5.07757e-19	3.29829e-110	gi|225457307|ref|XP_002284521.1|PREDICTED: hypothetical protein [Vitis vinifera]	1.9256e-110	UniRef90_F6GT36 Putative uncharacterized protein n=1 Tax=Vitis vinifera RepID=F6GT36_VITVI	1.79295e-85	AT3G29270.2 | Symbols: | RING/U-box superfamily protein | chr3:11235326-11236117 FORWARD LENGTH=263	6.97719e-111	hypothetical protein LOC100241642	5.65686e-85	At3g29270	-	-	-
comp783_c0_seq1	823	89	30	7	19.2252	3.56447	1.14675	112.133	19.2177	8.35677	0.171383	-2.5447	down	2.57654e-18	1.14202e-16	0.0745255	-3.74612	down	7.0739e-25	6.87513e-23	1.35499e-92	gi|225450155|ref|XP_002275752.1|PREDICTED: hypothetical protein [Vitis vinifera]	5.14937e-92	UniRef90_A5B1G1 Putative uncharacterized protein n=2 Tax=Vitis vinifera RepID=A5B1G1_VITVI	3.25751e-64	AT3G63540.1 | Symbols: | Mog1/PsbP/DUF1795-like photosystem II reaction center PsbP family protein | chr3:23459372-23459803 REVERSE LENGTH=143	2.96126e-93	hypothetical protein LOC100261871	4.28197e-06	At1g77090_2	-	-	-
comp19852_c0_seq1	1162	86	29	22	13.1575	2.44042	2.55263	108.353	18.5771	26.2641	0.17145	-2.54414	down	9.58524e-18	4.20895e-16	0.242394	-2.04458	down	1.02081e-14	7.62988e-13	5.26581e-124	gi|297743392|emb|CBI36259.3|unnamed protein product [Vitis vinifera]	3.05832e-124	UniRef90_D7U0W3 Putative uncharacterized protein n=2 Tax=Vitis vinifera RepID=D7U0W3_VITVI	7.00258e-109	AT3G15650.1 | Symbols: | alpha/beta-Hydrolases superfamily protein | chr3:5306006-5307764 FORWARD LENGTH=255	7.78234e-118	Acyl-protein thioesterase, putative (EC:3.1.1.1); K06130 lysophospholipase II [EC:3.1.1.5]	2.19571e-108	At3g15650	[I] KOG2112 Lysophospholipase	GO:0003824	GO:0003824(molecular_function: catalytic activity);
comp16095_c0_seq1	1176	121	41	15	18.2919	3.40918	1.71971	152.45	26.2642	17.9074	0.17228	-2.53717	down	2.97422e-24	1.40809e-22	0.117463	-3.08972	down	4.98654e-29	5.15857e-27	1.61876e-104	gi|225460638|ref|XP_002265955.1|PREDICTED: hypothetical protein [Vitis vinifera]	1.35733e-103	UniRef90_B9H7U0 Predicted protein n=5 Tax=Populus RepID=B9H7U0_POPTR	4.92893e-102	AT4G39350.1 | Symbols: CESA2, ATH-A, ATCESA2 | cellulose synthase A2 | chr4:18297078-18301890 FORWARD LENGTH=1084	3.44421e-105	hypothetical protein LOC100255463; K10999 cellulose synthase A [EC:2.4.1.12]	1.54612e-101	At4g39350	-	-	-
comp22320_c0_seq1	734	56	19	6	13.5636	2.53123	1.10211	70.5556	12.1712	7.16294	0.172505	-2.53529	down	5.0683e-12	2.00139e-10	0.101522	-3.30014	down	7.57956e-15	5.68876e-13	8.98175e-132	gi|255575054|ref|XP_002528432.1|heat shock protein, putative [Ricinus communis]; gi|223532108|gb|EEF33915.1| heat shock protein, putative [Ricinus communis]	1.01267e-130	UniRef90_Q2QZ41 Heat shock cognate 70 kDa protein, putative, expressed n=1 Tax=Oryza sativa Japonica Group RepID=Q2QZ41_ORYSJ	1.79102e-132	AT3G12580.1 | Symbols: HSP70, ATHSP70 | heat shock protein 70 | chr3:3991487-3993689 REVERSE LENGTH=650	1.99847e-132	heat shock protein, putative (EC:1.3.1.74); K03283 heat shock 70kDa protein 1/8	5.46071e-132	At3g12580	[O] KOG0101 Molecular chaperones HSP70/HSC70, HSP70 superfamily	GO:0016628 GO:0008152 GO:0050896 GO:0032559	GO:0016628(molecular_function: oxidoreductase activity, acting on the CH-CH group of donors, NAD or NADP as acceptor);GO:0008152(biological_process: metabolic process);GO:0050896(biological_process: response to stimulus);GO:0032559(molecular_function: adenyl ribonucleotide binding);
comp19059_c0_seq1	736	56	19	11	13.5267	2.52435	2.01505	70.5556	12.1712	13.1321	0.172505	-2.53529	down	5.0683e-12	2.00176e-10	0.186124	-2.42567	down	1.09329e-11	7.13389e-10	6.13708e-96	gi|225430251|ref|XP_002282599.1|PREDICTED: hypothetical protein [Vitis vinifera]; gi|296082020|emb|CBI21025.3| unnamed protein product [Vitis vinifera]	3.66779e-96	UniRef90_D7SUS6 Putative uncharacterized protein n=1 Tax=Vitis vinifera RepID=D7SUS6_VITVI	5.50564e-81	AT2G25530.1 | Symbols: | AFG1-like ATPase family protein | chr2:10863059-10866597 FORWARD LENGTH=655	1.36436e-96	hypothetical protein LOC100266182	1.67929e-80	At2g25530	[R] KOG2383 Predicted ATPase	GO:0032559	GO:0032559(molecular_function: adenyl ribonucleotide binding);
comp5235_c0_seq2	1819	433	147	156	42.3191	7.90238	11.5628	545.546	94.1667	186.237	0.17261	-2.53441	down	2.70366e-82	1.51993e-80	0.341377	-1.55056	down	1.85633e-50	2.27793e-48	3.08906e-122	gi|225425186|ref|XP_002264589.1|PREDICTED: hypothetical protein [Vitis vinifera]	1.79714e-122	UniRef90_UPI0001982A54 PREDICTED: hypothetical protein n=1 Tax=Vitis vinifera RepID=UPI0001982A54	9.0972e-64	AT5G13140.1 | Symbols: | Pollen Ole e 1 allergen and extensin family protein | chr5:4170688-4171744 REVERSE LENGTH=267	6.50806e-123	hypothetical protein LOC100250599	2.88833e-63	At5g13140	-	-	-
comp24951_c0_seq1	891	53	18	15	10.575	1.97546	2.26978	66.7758	11.5306	17.9074	0.172677	-2.53386	down	1.9039e-11	7.40893e-10	0.268171	-1.89877	down	5.67556e-09	3.11949e-07	5.882e-108	gi|225439416|ref|XP_002264016.1|PREDICTED: hypothetical protein [Vitis vinifera]	3.43889e-108	UniRef90_F6H6T6 Putative uncharacterized protein n=2 Tax=Vitis vinifera RepID=F6H6T6_VITVI	4.13201e-84	AT2G38250.1 | Symbols: | Homeodomain-like superfamily protein | chr2:16018384-16019500 FORWARD LENGTH=289	1.27511e-108	hypothetical protein LOC100259062	1.27854e-83	At2g38250	[K] KOG4282 Transcription factor GT-2 and related proteins, contains trihelix DNA-binding/SANT domain	-	-
comp19441_c0_seq2	639	44	15	13	12.2415	2.29543	2.74292	55.4365	9.60885	15.5197	0.173331	-2.5284	down	1.01894e-09	3.76258e-08	0.279955	-1.83674	down	1.90716e-07	9.23472e-06	3.76933e-26	gi|224140551|ref|XP_002323646.1|predicted protein [Populus trichocarpa]; gi|222868276|gb|EEF05407.1| predicted protein [Populus trichocarpa]	2.24454e-26	UniRef90_B9IGL5 Predicted protein n=1 Tax=Populus trichocarpa RepID=B9IGL5_POPTR	-	No_hits	8.50378e-27	hypothetical protein	-	No_hits	-	-	-
comp10032_c0_seq3	368	44	15	7	21.2562	3.98581	2.56461	55.4365	9.60885	8.35677	0.173331	-2.5284	down	1.01894e-09	3.76322e-08	0.150745	-2.72982	down	2.13138e-10	1.28518e-08	3.97175e-24	gi|297745541|emb|CBI40706.3|unnamed protein product [Vitis vinifera]	2.32735e-24	UniRef90_F6I6S6 Putative uncharacterized protein n=1 Tax=Vitis vinifera RepID=F6I6S6_VITVI	4.15327e-22	AT1G20560.1 | Symbols: AAE1 | acyl activating enzyme 1 | chr1:7119927-7121730 REVERSE LENGTH=556	6.77215e-25	similar to adenosine monophosphate binding protein 1 AMPBP1	1.24323e-21	At1g20560	[I] KOG1176 Acyl-CoA synthetase	-	-
comp4060_c0_seq1	1173	481	164	138	72.9002	13.6716	15.8618	606.022	105.057	164.748	0.173355	-2.5282	down	6.34654e-91	3.59021e-89	0.271851	-1.87911	down	7.56996e-69	9.80527e-67	1.04506e-103	gi|255537629|ref|XP_002509881.1|conserved hypothetical protein [Ricinus communis]; gi|223549780|gb|EEF51268.1| conserved hypothetical protein [Ricinus communis]	6.06868e-104	UniRef90_B9RCJ7 Putative uncharacterized protein n=1 Tax=Ricinus communis RepID=B9RCJ7_RICCO	8.97232e-96	AT4G23630.1 | Symbols: BTI1, RTNLB1 | VIRB2-interacting protein 1 | chr4:12318070-12319574 FORWARD LENGTH=275	2.22392e-104	hypothetical protein	2.81418e-95	At4g23630	[U] KOG1792 Reticulon	GO:0043231	GO:0043231(cellular_component: intracellular membrane-bounded organelle);
comp13843_c0_seq1	748	82	28	31	19.4892	3.66041	5.58767	103.314	17.9365	37.0085	0.173612	-2.52606	down	7.56044e-17	3.27868e-15	0.358216	-1.4811	down	2.64892e-10	1.59149e-08	1.02522e-61	gi|225445543|ref|XP_002285285.1|PREDICTED: hypothetical protein isoform 2 [Vitis vinifera]	6.11951e-62	UniRef90_F6HH98 Putative uncharacterized protein n=2 Tax=Vitis vinifera RepID=F6HH98_VITVI	1.03786e-58	AT2G25430.1 | Symbols: | epsin N-terminal homology (ENTH) domain-containing protein / clathrin assembly protein-related | chr2:10822716-10824677 FORWARD LENGTH=653	2.27183e-62	hypothetical protein LOC100252580	3.17045e-58	At2g25430	[TU] KOG0251 Clathrin assembly protein AP180 and related proteins, contain ENTH domain	-	-
comp4410_c0_seq8	300	38	13	10	22.5187	4.23736	4.49417	47.877	8.32767	11.9382	0.173939	-2.52335	down	1.46189e-08	5.15419e-07	0.249352	-2.00374	down	4.06916e-07	1.90648e-05	3.77238e-30	gi|83281191|dbj|BAE53680.1|putative glycerophosphoryl diester phosphodiesterase family protein [Nicotiana tabacum]; gi|115500890|dbj|BAF34116.1| glycerophosphodiesterase-like protein [Nicotiana tabacum]	2.13835e-30	UniRef90_Q2WGN6 Glycerophosphodiesterase-like protein n=1 Tax=Nicotiana tabacum RepID=Q2WGN6_TOBAC	7.81937e-28	AT4G26690.1 | Symbols: SHV3, MRH5, GPDL2 | PLC-like phosphodiesterase family protein | chr4:13456793-13459890 REVERSE LENGTH=759	4.05603e-30	glycerophosphoryl diester phosphodiesterase, putative	2.57864e-27	At4g26690	[C] KOG2258 Glycerophosphoryl diester phosphodiesterase	GO:0019400 GO:0008081	GO:0019400(biological_process: alditol metabolic process);GO:0008081(molecular_function: phosphoric diester hydrolase activity);
comp12619_c0_seq4	753	38	13	13	8.9716	1.68819	2.32766	47.877	8.32767	15.5197	0.173939	-2.52335	down	1.46189e-08	5.15503e-07	0.324158	-1.62523	down	6.19834e-06	0.00024414	-	No_hits	-	No_hits	-	No_hits	-	No_hits	-	No_hits	-	-	-
comp43163_c0_seq1	725	32	11	3	7.84682	1.48364	0.557897	40.3175	7.04649	3.58147	0.174775	-2.51643	down	2.12106e-07	7.06252e-06	0.0888317	-3.49278	down	2.49064e-09	1.40054e-07	2.65004e-35	gi|297746002|emb|CBI16058.3|unnamed protein product [Vitis vinifera]	1.56339e-35	UniRef90_D7SK82 Putative uncharacterized protein n=2 Tax=Vitis vinifera RepID=D7SK82_VITVI	3.68863e-21	AT3G11410.1 | Symbols: ATPP2CA, AHG3, PP2CA | protein phosphatase 2CA | chr3:3584181-3585649 REVERSE LENGTH=399	5.82804e-36	hypothetical protein LOC100255251; K14497 protein phosphatase 2C [EC:3.1.3.16]	1.12369e-20	At3g11410	[T] KOG0698 Serine/threonine protein phosphatase	GO:0003824	GO:0003824(molecular_function: catalytic activity);
comp15173_c0_seq2	1084	32	11	13	5.2481	0.992286	1.61691	40.3175	7.04649	15.5197	0.174775	-2.51643	down	2.12106e-07	7.06361e-06	0.384938	-1.3773	down	0.000162884	0.00475028	6.75669e-30	gi|225447247|ref|XP_002272884.1|PREDICTED: hypothetical protein [Vitis vinifera]	3.96689e-30	UniRef90_F6HIH7 Putative uncharacterized protein n=2 Tax=Vitis vinifera RepID=F6HIH7_VITVI	1.04224e-18	AT1G03530.1 | Symbols: ATNAF1, NAF1 | nuclear assembly factor 1 | chr1:880638-883338 REVERSE LENGTH=801	1.44587e-30	hypothetical protein LOC100256753	1.23825e-17	At1g03530	[S] KOG2236 Uncharacterized conserved protein	-	-
comp29127_c0_seq1	597	26	9	1	7.74249	1.47415	0.225838	32.7579	5.76531	1.19382	0.175997	-2.50638	down	3.1258e-06	9.23267e-05	0.0364438	-4.77818	down	4.50422e-09	2.4902e-07	1.33244e-16	gi|255543997|ref|XP_002513061.1|Peptide transporter, putative [Ricinus communis]; gi|223548072|gb|EEF49564.1| Peptide transporter, putative [Ricinus communis]	7.99132e-17	UniRef90_B9RGA9 Peptide transporter, putative n=1 Tax=Ricinus communis RepID=B9RGA9_RICCO	1.04416e-17	AT1G22540.1 | Symbols: | Major facilitator superfamily protein | chr1:7964202-7966222 FORWARD LENGTH=557	3.06721e-17	Peptide transporter, putative	3.10622e-17	At1g22540	[E] KOG1237 H+/oligopeptide symporter	-	-
comp10566_c0_seq2	1361	26	9	7	3.39623	0.646633	0.693443	32.7579	5.76531	8.35677	0.175997	-2.50638	down	3.1258e-06	9.23519e-05	0.255107	-1.97083	down	3.4876e-05	0.00119542	1.24193e-114	gi|225442383|ref|XP_002276713.1|PREDICTED: hypothetical protein [Vitis vinifera]	7.25431e-115	UniRef90_UPI0001983E69 PREDICTED: hypothetical protein n=1 Tax=Vitis vinifera RepID=UPI0001983E69	1.77638e-106	AT4G29990.1 | Symbols: | Leucine-rich repeat transmembrane protein kinase protein | chr4:14665802-14669438 REVERSE LENGTH=876	2.6308e-115	hypothetical protein LOC100242932	5.59986e-106	At4g29990	-	-	-
comp9535_c0_seq17	1704	49	17	20	5.1122	0.975557	1.58245	61.7361	10.89	23.8765	0.176396	-2.50311	down	1.5201e-10	5.77948e-09	0.38675	-1.37053	down	3.12742e-06	0.000128871	2.29784e-172	gi|225439753|ref|XP_002273203.1|PREDICTED: similar to UPL4 (ubiquitin-protein ligase 4) [Vitis vinifera]	4.15868e-174	UniRef90_F6HQV0 Putative uncharacterized protein n=1 Tax=Vitis vinifera RepID=F6HQV0_VITVI	5.9279e-110	AT5G02880.1 | Symbols: UPL4 | ubiquitin-protein ligase 4 | chr5:662643-668847 FORWARD LENGTH=1502	4.2048e-84	hypothetical protein; K10590 E3 ubiquitin-protein ligase TRIP12 [EC:6.3.2.19]	8.85296e-59	At5g02880_2	[O] KOG0170 E3 ubiquitin protein ligase	-	-
comp15163_c0_seq1	1318	144	50	17	19.4235	3.70961	1.73902	181.429	32.0295	20.295	0.17654	-2.50193	down	4.52942e-28	2.21647e-26	0.111862	-3.16021	down	7.0709e-35	7.77086e-33	6.82796e-62	gi|255559693|ref|XP_002520866.1|RING-H2 finger protein ATL3C, putative [Ricinus communis]; gi|223539997|gb|EEF41575.1| RING-H2 finger protein ATL3C, putative [Ricinus communis]	3.99074e-62	UniRef90_B9S4E7 RING-H2 finger protein ATL3C, putative n=1 Tax=Ricinus communis RepID=B9S4E7_RICCO	1.80884e-39	AT3G10910.1 | Symbols: | RING/U-box superfamily protein | chr3:3413068-3413613 REVERSE LENGTH=181	1.44872e-62	RING-H2 finger protein ATL3C, putative	5.6611e-39	At3g10910	[O] KOG0800 FOG: Predicted E3 ubiquitin ligase	GO:0046914	GO:0046914(molecular_function: transition metal ion binding);
comp4905_c0_seq9	1418	92	32	18	11.5343	2.20672	1.71146	115.913	20.4989	21.4888	0.176847	-2.49942	down	1.75868e-18	7.81109e-17	0.185388	-2.43138	down	2.32864e-18	1.97698e-16	0	gi|225437336|ref|XP_002265012.1|PREDICTED: hypothetical protein [Vitis vinifera]	0	UniRef90_F6HZ38 Putative uncharacterized protein n=2 Tax=Vitis vinifera RepID=F6HZ38_VITVI	0	AT3G62700.1 | Symbols: ATMRP10, MRP10, ABCC14 | multidrug resistance-associated protein 10 | chr3:23190428-23195727 REVERSE LENGTH=1539	0	hypothetical protein LOC100253698	0	At3g62700	[Q] KOG0054 Multidrug resistance-associated protein/mitoxantrone resistance protein, ABC superfamily	-	-
comp14625_c0_seq6	1418	46	16	24	5.76717	1.10336	2.28195	57.9564	10.2494	28.6518	0.176847	-2.49942	down	5.72946e-10	2.13752e-08	0.494368	-1.01634	down	0.000149756	0.00441371	0	gi|225432830|ref|XP_002279629.1|PREDICTED: hypothetical protein [Vitis vinifera]	0	UniRef90_F6HDU9 Putative uncharacterized protein n=1 Tax=Vitis vinifera RepID=F6HDU9_VITVI	0	AT3G63380.1 | Symbols: | ATPase E1-E2 type family protein / haloacid dehalogenase-like hydrolase family protein | chr3:23407112-23410213 REVERSE LENGTH=1033	0	hypothetical protein LOC100259585	0	At3g63380	[P] KOG0204 Calcium transporting ATPase	-	-
comp21986_c0_seq1	369	23	8	6	11.0811	2.12001	2.19228	28.9782	5.12472	7.16294	0.176847	-2.49942	down	1.20959e-05	0.000322525	0.247184	-2.01634	down	8.35622e-05	0.00259955	-	No_hits	-	No_hits	-	No_hits	-	No_hits	-	No_hits	-	-	-
comp12753_c0_seq1	456	23	8	3	8.96694	1.71553	0.887007	28.9782	5.12472	3.58147	0.176847	-2.49942	down	1.20959e-05	0.000322564	0.123592	-3.01634	down	2.02498e-06	8.5507e-05	2.00162e-07	gi|224144979|ref|XP_002325483.1|predicted protein [Populus trichocarpa]; gi|222862358|gb|EEE99864.1| predicted protein [Populus trichocarpa]	1.13289e-07	UniRef90_B9IQ54 Predicted protein (Fragment) n=2 Tax=Populus trichocarpa RepID=B9IQ54_POPTR	-	No_hits	3.55017e-08	hypothetical protein	-	No_hits	-	GO:0046914	GO:0046914(molecular_function: transition metal ion binding);
comp9828_c0_seq1	1217	23	8	3	3.35984	0.642795	0.332354	28.9782	5.12472	3.58147	0.176847	-2.49942	down	1.20959e-05	0.000322604	0.123592	-3.01634	down	2.02498e-06	8.55237e-05	9.255e-119	gi|225432004|ref|XP_002279385.1|PREDICTED: hypothetical protein [Vitis vinifera]; gi|296083226|emb|CBI22862.3| unnamed protein product [Vitis vinifera]	5.41806e-119	UniRef90_D7SYJ2 Putative uncharacterized protein n=1 Tax=Vitis vinifera RepID=D7SYJ2_VITVI	9.44333e-72	AT5G49520.1 | Symbols: WRKY48, ATWRKY48 | WRKY DNA-binding protein 48 | chr5:20090890-20092867 FORWARD LENGTH=399	1.96877e-119	hypothetical protein LOC100260212	2.96595e-71	At5g49520	-	GO:0010467 GO:0003677 GO:0001071	GO:0010467(biological_process: gene expression);GO:0003677(molecular_function: DNA binding);GO:0001071(molecular_function: nucleic acid binding transcription factor activity);
comp13448_c0_seq1	856	112	39	46	23.2609	4.45517	7.24527	141.111	24.983	54.9159	0.177045	-2.49781	down	3.82536e-22	1.77728e-20	0.389168	-1.36154	down	1.95824e-12	1.32359e-10	2.07982e-83	gi|225432026|ref|XP_002279844.1|PREDICTED: hypothetical protein [Vitis vinifera]; gi|296083219|emb|CBI22855.3| unnamed protein product [Vitis vinifera]	3.96306e-82	UniRef90_A5C475 Putative uncharacterized protein n=2 Tax=Vitis vinifera RepID=A5C475_VITVI	1.70907e-63	AT3G06560.1 | Symbols: PAPS3 | poly(A) polymerase 3 | chr3:2044443-2047034 FORWARD LENGTH=507	4.53277e-84	hypothetical protein LOC100267147; K14376 poly(A) polymerase [EC:2.7.7.19]	2.07421e-59	At3g06560	[A] KOG2245 Poly(A) polymerase and related nucleotidyltransferases	GO:0031123 GO:0016779	GO:0031123(biological_process: RNA 3'-end processing);GO:0016779(molecular_function: nucleotidyltransferase activity);
comp8754_c0_seq5	3416	66	23	13	3.43485	0.65839	0.513093	83.1548	14.7336	15.5197	0.177182	-2.49669	down	1.15383e-13	4.72226e-12	0.186636	-2.4217	down	1.62162e-13	1.15474e-11	0	gi|297735579|emb|CBI18073.3|unnamed protein product [Vitis vinifera]	0	UniRef90_D7SR28 Putative uncharacterized protein n=1 Tax=Vitis vinifera RepID=D7SR28_VITVI	0	AT3G08850.1 | Symbols: RAPTOR1B, ATRAPTOR1B, RAPTOR1 | HEAT repeat ;WD domain, G-beta repeat protein protein | chr3:2686978-2694911 REVERSE LENGTH=1344	0	Regulatory-associated protein of mTOR, putative; K07204 regulatory associated protein of mTOR	0	At3g08850	[D] KOG1517 Guanine nucleotide binding protein MIP1	-	-
comp4410_c0_seq11	482	43	15	12	15.86	3.04311	3.35664	54.1766	9.60885	14.3259	0.177362	-2.49523	down	2.1636e-09	7.88861e-08	0.264429	-1.91905	down	1.3557e-07	6.64159e-06	5.16042e-48	gi|255576268|ref|XP_002529027.1|glycerophosphoryl diester phosphodiesterase, putative [Ricinus communis]; gi|223531507|gb|EEF33338.1| glycerophosphoryl diester phosphodiesterase, putative [Ricinus communis]	2.91976e-48	UniRef90_B9SSQ8 Glycerophosphoryl diester phosphodiesterase, putative n=1 Tax=Ricinus communis RepID=B9SSQ8_RICCO	1.58957e-46	AT4G26690.1 | Symbols: SHV3, MRH5, GPDL2 | PLC-like phosphodiesterase family protein | chr4:13456793-13459890 REVERSE LENGTH=759	1.10164e-48	glycerophosphoryl diester phosphodiesterase, putative	4.52329e-46	At4g26690	[C] KOG2258 Glycerophosphoryl diester phosphodiesterase	GO:0044238 GO:0008081	GO:0044238(biological_process: primary metabolic process);GO:0008081(molecular_function: phosphoric diester hydrolase activity);
comp25139_c0_seq2	843	43	15	7	9.06823	1.73995	1.11954	54.1766	9.60885	8.35677	0.177362	-2.49523	down	2.1636e-09	7.88994e-08	0.15425	-2.69665	down	4.2884e-10	2.54268e-08	6.27361e-93	gi|225427320|ref|XP_002279188.1|PREDICTED: hypothetical protein [Vitis vinifera]	7.01351e-92	UniRef90_D7TTG9 Putative uncharacterized protein n=2 Tax=Vitis vinifera RepID=D7TTG9_VITVI	2.67577e-53	AT4G18010.1 | Symbols: IP5PII, AT5PTASE2, 5PTASE2 | myo-inositol polyphosphate 5-phosphatase 2 | chr4:9991194-9994099 REVERSE LENGTH=646	1.36997e-93	hypothetical protein LOC100267737	8.24998e-53	At4g18010	[U] KOG0565 Inositol polyphosphate 5-phosphatase and related proteins	-	-
comp4410_c0_seq9	492	63	22	10	22.7644	4.37251	2.74035	79.375	14.093	11.9382	0.177549	-2.49371	down	4.31488e-13	1.7452e-11	0.150403	-2.7331	down	2.4263e-14	1.79249e-12	2.04487e-60	gi|83281191|dbj|BAE53680.1|putative glycerophosphoryl diester phosphodiesterase family protein [Nicotiana tabacum]; gi|115500890|dbj|BAF34116.1| glycerophosphodiesterase-like protein [Nicotiana tabacum]	1.15683e-60	UniRef90_Q2WGN6 Glycerophosphodiesterase-like protein n=1 Tax=Nicotiana tabacum RepID=Q2WGN6_TOBAC	2.46654e-50	AT5G55480.1 | Symbols: SVL1 | SHV3-like 1 | chr5:22474277-22477819 FORWARD LENGTH=766	1.28611e-58	glycerophosphoryl diester phosphodiesterase, putative	7.19308e-50	At5g55480	[C] KOG2258 Glycerophosphoryl diester phosphodiesterase	GO:0019400 GO:0008081	GO:0019400(biological_process: alditol metabolic process);GO:0008081(molecular_function: phosphoric diester hydrolase activity);
comp22080_c0_seq1	685	40	14	2	10.3813	1.99853	0.39365	50.3968	8.96826	2.38765	0.177953	-2.49043	down	8.18784e-09	2.91667e-07	0.0473769	-4.39967	down	6.42628e-13	4.46465e-11	2.80939e-73	gi|225430392|ref|XP_002285373.1|PREDICTED: hypothetical protein [Vitis vinifera]	1.68916e-73	UniRef90_F6H3U5 Putative uncharacterized protein n=1 Tax=Vitis vinifera RepID=F6H3U5_VITVI	8.43495e-65	AT5G25190.1 | Symbols: | Integrase-type DNA-binding superfamily protein | chr5:8707007-8707655 REVERSE LENGTH=181	6.33281e-74	hypothetical protein LOC100252609	2.5546e-64	At5g25190	-	-	-
comp41056_c0_seq1	631	20	7	1	5.63485	1.08478	0.213669	25.1984	4.48413	1.19382	0.177953	-2.49043	down	4.71424e-05	0.00113539	0.0473769	-4.39967	down	5.53788e-07	2.54835e-05	9.84388e-80	gi|225434812|ref|XP_002282608.1|PREDICTED: hypothetical protein [Vitis vinifera]	2.91193e-79	UniRef90_B9HPC5 Predicted protein n=1 Tax=Populus trichocarpa RepID=B9HPC5_POPTR	2.06563e-75	AT2G29380.1 | Symbols: HAI3 | highly ABA-induced PP2C gene 3 | chr2:12608855-12610124 FORWARD LENGTH=362	2.2273e-80	hypothetical protein LOC100255251; K14497 protein phosphatase 2C [EC:3.1.3.16]	6.19504e-75	At2g29380	[T] KOG0698 Serine/threonine protein phosphatase	-	-
comp4410_c0_seq7	632	137	48	35	38.5376	7.42673	7.46658	172.609	30.7483	41.7838	0.178138	-2.48893	down	1.29754e-26	6.27865e-25	0.242072	-2.04649	down	1.33478e-22	1.24429e-20	5.13841e-20	gi|83281191|dbj|BAE53680.1|putative glycerophosphoryl diester phosphodiesterase family protein [Nicotiana tabacum]; gi|115500890|dbj|BAF34116.1| glycerophosphodiesterase-like protein [Nicotiana tabacum]	3.0627e-20	UniRef90_Q2WGN6 Glycerophosphodiesterase-like protein n=1 Tax=Nicotiana tabacum RepID=Q2WGN6_TOBAC	2.03347e-14	AT4G26690.1 | Symbols: SHV3, MRH5, GPDL2 | PLC-like phosphodiesterase family protein | chr4:13456793-13459890 REVERSE LENGTH=759	2.19263e-19	hypothetical protein LOC100246982	6.0986e-14	At4g26690	[C] KOG2258 Glycerophosphoryl diester phosphodiesterase	GO:0044238 GO:0008081	GO:0044238(biological_process: primary metabolic process);GO:0008081(molecular_function: phosphoric diester hydrolase activity);
comp18940_c0_seq2	2239	131	46	31	10.4016	2.00899	1.86672	165.05	29.4671	37.0085	0.178535	-2.48572	down	1.77245e-25	8.49892e-24	0.224227	-2.15697	down	8.22236e-23	7.70468e-21	0	gi|255571166|ref|XP_002526533.1|multidrug resistance-associated protein 2, 6 (mrp2, 6), abc-transoprter, putative [Ricinus communis]; gi|223534094|gb|EEF35811.1| multidrug resistance-associated protein 2, 6 (mrp2, 6), abc-transoprter, putative [Ricinus communis]	0	UniRef90_B9SKL4 Multidrug resistance-associated protein 2, 6 (Mrp2, 6), abc-transoprter, putative n=1 Tax=Ricinus communis RepID=B9SKL4_RICCO	0	AT1G04120.2 | Symbols: MRP5 | multidrug resistance-associated protein 5 | chr1:1064848-1070396 REVERSE LENGTH=1509	0	multidrug resistance-associated protein 2, 6 (mrp2, 6), abc-transoprter, putative (EC:1.3.1.74)	0	At1g04120	[Q] KOG0054 Multidrug resistance-associated protein/mitoxantrone resistance protein, ABC superfamily	GO:0031224 GO:0017111 GO:0006810 GO:0016628 GO:0009207 GO:0015405 GO:0032559	GO:0031224(cellular_component: intrinsic to membrane);GO:0017111(molecular_function: nucleoside-triphosphatase activity);GO:0006810(biological_process: transport);GO:0016628(molecular_function: oxidoreductase activity, acting on the CH-CH group of donors, NAD or NADP as acceptor);GO:0009207(biological_process: purine ribonucleoside triphosphate catabolic process);GO:0015405(molecular_function: P-…
comp2254_c0_seq3	3296	2523	889	984	136.085	26.3747	40.2512	3178.78	569.484	1174.72	0.179152	-2.48075	down	0	0	0.369551	-1.43615	down	4.9961e-261	7.20285e-259	0	gi|7672732|gb|AAF66615.1|LRR receptor-like protein kinase [Nicotiana tabacum]	0	UniRef90_Q9M7A8 LRR receptor-like protein kinase n=1 Tax=Nicotiana tabacum RepID=Q9M7A8_TOBAC	0	AT1G66150.1 | Symbols: TMK1 | transmembrane kinase 1 | chr1:24631503-24634415 FORWARD LENGTH=942	0	TMK1; TMK1 (TRANSMEMBRANE KINASE 1); transmembrane receptor protein serine/threonine kinase; K00924 [EC:2.7.1.-]	0	At1g66150	-	GO:0004871 GO:0006464 GO:0004672 GO:0031224 GO:0032559	GO:0004871(molecular_function: signal transducer activity);GO:0006464(biological_process: protein modification process);GO:0004672(molecular_function: protein kinase activity);GO:0031224(cellular_component: intrinsic to membrane);GO:0032559(molecular_function: adenyl ribonucleotide binding);
comp1072_c0_seq14	2077	34	12	9	2.91021	0.564961	0.58422	42.8373	7.68708	10.7444	0.179448	-2.47836	down	1.18173e-07	3.98809e-06	0.250819	-1.99528	down	1.78277e-06	7.8093e-05	-	No_hits	-	No_hits	-	No_hits	-	No_hits	-	No_hits	-	-	-
comp28385_c0_seq1	345	17	6	3	8.76015	1.70061	1.17239	21.4187	3.84354	3.58147	0.179448	-2.47836	down	0.000185434	0.00393847	0.167213	-2.58024	down	0.000147317	0.00435189	2.8264e-25	gi|255549048|ref|XP_002515580.1|sigma factor sigb regulation protein rsbq, putative [Ricinus communis]; gi|223545524|gb|EEF47029.1| sigma factor sigb regulation protein rsbq, putative [Ricinus communis]	1.60148e-25	UniRef90_B9RPB1 Sigma factor sigb regulation protein rsbq, putative n=1 Tax=Ricinus communis RepID=B9RPB1_RICCO	5.18086e-24	AT3G24420.1 | Symbols: | alpha/beta-Hydrolases superfamily protein | chr3:8863111-8864883 REVERSE LENGTH=273	4.61347e-26	sigma factor sigb regulation protein rsbq, putative	1.71107e-23	At3g24420	-	-	-
comp3190_c0_seq1	954	427	151	181	79.5721	15.4775	25.58	537.986	96.7291	216.082	0.179798	-2.47555	down	9.08142e-79	5.08952e-77	0.40165	-1.31599	down	1.85645e-41	2.15606e-39	4.06604e-49	gi|224082037|ref|XP_002306555.1|predicted protein [Populus trichocarpa]; gi|222856004|gb|EEE93551.1| predicted protein [Populus trichocarpa]	2.39703e-49	UniRef90_E0CRS3 Putative uncharacterized protein n=1 Tax=Vitis vinifera RepID=E0CRS3_VITVI	4.77823e-49	AT4G14600.1 | Symbols: | Target SNARE coiled-coil domain protein | chr4:8376562-8378078 FORWARD LENGTH=137	2.38722e-47	hypothetical protein; K08505 protein transport protein SFT1	3.54176e-42	At1g29060	[KR] KOG1267 Mitochondrial transcription termination factor, mTERF	-	-
comp3365_c1_seq1	2069	918	325	127	78.8794	15.3602	8.27588	1156.61	208.192	151.616	0.180002	-2.47391	down	5.59108e-167	3.27388e-165	0.131086	-2.93141	down	1.30366e-200	1.84875e-198	0	gi|225427524|ref|XP_002265127.1|PREDICTED: hypothetical protein [Vitis vinifera]	0	UniRef90_F6I089 Putative uncharacterized protein n=1 Tax=Vitis vinifera RepID=F6I089_VITVI	0	AT1G31850.2 | Symbols: | S-adenosyl-L-methionine-dependent methyltransferases superfamily protein | chr1:11431165-11433443 FORWARD LENGTH=603	0	hypothetical protein LOC100251016	0	At1g31850	-	-	-
comp24314_c0_seq1	1405	76	27	26	9.61654	1.87915	2.49498	95.754	17.2959	31.0394	0.180629	-2.4689	down	2.63096e-15	1.11095e-13	0.324158	-1.62523	down	1.43941e-10	8.77697e-09	4.15941e-137	gi|225438988|ref|XP_002279597.1|PREDICTED: hypothetical protein [Vitis vinifera]	2.42816e-137	UniRef90_F6HST8 Putative uncharacterized protein n=1 Tax=Vitis vinifera RepID=F6HST8_VITVI	7.3195e-87	AT5G67460.1 | Symbols: | O-Glycosyl hydrolases family 17 protein | chr5:26921984-26923274 REVERSE LENGTH=380	8.79702e-138	hypothetical protein LOC100254154	2.30963e-86	At5g67460	-	-	-
comp6921_c0_seq3	1478	168	60	1	20.2077	3.96963	0.0912213	211.667	38.4354	1.19382	0.181584	-2.46129	down	8.12188e-32	4.06621e-30	0.00564011	-7.47006	down	3.67582e-60	4.67193e-58	3.23531e-111	gi|255557142|ref|XP_002519602.1|Auxin-induced protein 5NG4, putative [Ricinus communis]; gi|223541192|gb|EEF42747.1| Auxin-induced protein 5NG4, putative [Ricinus communis]	1.88707e-111	UniRef90_B9S0T3 Auxin-induced protein 5NG4, putative n=1 Tax=Ricinus communis RepID=B9S0T3_RICCO	9.47523e-48	AT1G09380.1 | Symbols: | nodulin MtN21 /EamA-like transporter family protein | chr1:3026351-3029322 REVERSE LENGTH=374	6.83894e-112	Auxin-induced protein 5NG4, putative	2.97783e-47	At1g09380	-	-	-
comp7205_c0_seq1	320	113	41	41	62.7784	12.5287	17.2745	142.371	26.2642	48.9468	0.184477	-2.43849	down	1.11441e-21	5.15551e-20	0.343797	-1.54037	down	3.1709e-14	2.32202e-12	3.34462e-18	gi|297739998|emb|CBI30180.3|unnamed protein product [Vitis vinifera]	1.89556e-18	UniRef90_F6HKD6 Putative uncharacterized protein n=1 Tax=Vitis vinifera RepID=F6HKD6_VITVI	1.10845e-18	AT2G36780.1 | Symbols: | UDP-Glycosyltransferase superfamily protein | chr2:15417618-15419108 REVERSE LENGTH=496	6.83991e-17	UDP-glucoronosyl/UDP-glucosyl transferase family protein; K13496 UDP-glucosyl transferase 73C [EC:2.4.1.-]	3.6579e-18	At2g36780	[GC] KOG1192 UDP-glucuronosyl and UDP-glucosyl transferase	GO:0016757	GO:0016757(molecular_function: transferase activity, transferring glycosyl groups);
comp40220_c0_seq1	895	22	8	4	4.37	0.874058	0.60257	27.7183	5.12472	4.7753	0.184886	-2.43529	down	2.57766e-05	0.00065119	0.17228	-2.53717	down	1.66363e-05	0.000607896	5.146e-152	gi|225431865|ref|XP_002275330.1|PREDICTED: hypothetical protein [Vitis vinifera]; gi|296083290|emb|CBI22926.3| unnamed protein product [Vitis vinifera]	3.00789e-152	UniRef90_D7SY69 Putative uncharacterized protein n=1 Tax=Vitis vinifera RepID=D7SY69_VITVI	1.04682e-135	AT4G16120.1 | Symbols: ATSEB1, COBL7, SEB1 | COBRA-like protein-7 precursor | chr4:9116591-9119138 REVERSE LENGTH=661	1.11465e-152	hypothetical protein LOC100258513	3.2405e-135	At4g16120	-	-	-
comp29072_c0_seq1	458	22	8	0	8.53962	1.70804	0	27.7183	5.12472	0	0.184886	-2.43529	down	2.57766e-05	0.000651266	0	#NAME?	down	7.95914e-09	4.31879e-07	-	No_hits	-	No_hits	-	No_hits	-	No_hits	-	No_hits	-	-	-
comp5822_c0_seq1	2271	609	222	262	47.674	9.55893	15.5545	767.292	142.211	312.782	0.185341	-2.43174	down	5.86352e-109	3.35903e-107	0.407644	-1.29462	down	2.61808e-57	3.29281e-55	0	gi|225469744|ref|XP_002271976.1|PREDICTED: hypothetical protein [Vitis vinifera]	0	UniRef90_B9HAQ9 Predicted protein n=1 Tax=Populus trichocarpa RepID=B9HAQ9_POPTR	0	AT2G24300.2 | Symbols: | Calmodulin-binding protein | chr2:10340913-10343457 FORWARD LENGTH=599	1.29633e-179	hypothetical protein LOC100264980; K02183 calmodulin	0	At2g24300	-	-	-
comp1279_c1_seq1	3463	2156	790	822	110.682	22.3074	32.003	2716.39	506.066	981.323	0.186301	-2.42429	down	0	0	0.36126	-1.46889	down	3.20876e-229	4.59247e-227	0	gi|225438996|ref|XP_002284429.1|PREDICTED: similar to ACA1 (autoinhibited Ca2+ -ATPase 1); calmodulin binding isoform 1 [Vitis vinifera]	0	UniRef90_F6HST5 Putative uncharacterized protein n=1 Tax=Vitis vinifera RepID=F6HST5_VITVI	0	AT4G37640.1 | Symbols: ACA2 | calcium ATPase 2 | chr4:17683225-17686808 REVERSE LENGTH=1014	0	autoinhibited calcium ATPase; K05850 Ca2+ transporting ATPase, plasma membrane [EC:3.6.3.8]	0	At4g37640	[P] KOG0204 Calcium transporting ATPase	-	-
comp19544_c0_seq1	1136	79	29	13	12.3632	2.49628	1.54289	99.5338	18.5771	15.5197	0.186641	-2.42166	down	1.72756e-15	7.31475e-14	0.155924	-2.68108	down	2.32532e-17	1.91857e-15	6.34357e-159	gi|302142315|emb|CBI19518.3|unnamed protein product [Vitis vinifera]	3.71958e-159	UniRef90_F6H1D3 Putative uncharacterized protein n=1 Tax=Vitis vinifera RepID=F6H1D3_VITVI	7.68733e-137	AT3G19270.1 | Symbols: CYP707A4 | cytochrome P450, family 707, subfamily A, polypeptide 4 | chr3:6673885-6676400 REVERSE LENGTH=468	1.35283e-159	hypothetical protein LOC100245540; K09843 (+)-abscisic acid 8'-hydroxylase [EC:1.14.13.93]	1.19515e-135	At3g19270	[QI] KOG0157 Cytochrome P450 CYP4/CYP19/CYP26 subfamilies	GO:0016491 GO:0008152 GO:0005506	GO:0016491(molecular_function: oxidoreductase activity);GO:0008152(biological_process: metabolic process);GO:0005506(molecular_function: iron ion binding);
comp6944_c0_seq2	496	79	29	1	28.3157	5.71728	0.271825	99.5338	18.5771	1.19382	0.186641	-2.42166	down	1.72756e-15	7.31618e-14	0.0119942	-6.38152	down	5.62972e-28	5.74176e-26	3.04868e-48	gi|225458569|ref|XP_002284585.1|PREDICTED: hypothetical protein [Vitis vinifera]	1.7771e-48	UniRef90_F6H009 Putative uncharacterized protein n=2 Tax=Vitis vinifera RepID=F6H009_VITVI	6.81165e-48	AT1G47480.1 | Symbols: | alpha/beta-Hydrolases superfamily protein | chr1:17417623-17419296 FORWARD LENGTH=314	7.22726e-49	hypothetical protein LOC100264240	1.98947e-47	At1g47480	[V] KOG1515 Arylacetamide deacetylase	-	-
comp1348_c0_seq9	735	136	50	67	32.8952	6.65206	12.2902	171.349	32.0295	79.9862	0.186925	-2.41947	down	1.62151e-25	7.78207e-24	0.466802	-1.09912	down	7.93424e-12	5.22121e-10	4.6236e-120	gi|224106822|ref|XP_002314297.1|ABC transporter family protein [Populus trichocarpa]; gi|222850705|gb|EEE88252.1| ABC transporter family protein [Populus trichocarpa]	2.19019e-117	UniRef90_B9N856 ABC transporter family protein n=6 Tax=rosids RepID=B9N856_POPTR	1.33442e-111	AT5G60790.1 | Symbols: ATGCN1, GCN1 | ABC transporter family protein | chr5:24453760-24455767 REVERSE LENGTH=595	1.02877e-120	ABC transporter family protein; K06185 ATP-binding cassette, sub-family F, member 2	4.06857e-111	At5g60790	[R] KOG0927 Predicted transporter (ABC superfamily)	GO:0009207 GO:0017111 GO:0032559	GO:0009207(biological_process: purine ribonucleoside triphosphate catabolic process);GO:0017111(molecular_function: nucleoside-triphosphatase activity);GO:0032559(molecular_function: adenyl ribonucleotide binding);
comp4410_c0_seq6	317	19	7	4	10.6555	2.1593	1.70126	23.9385	4.48413	4.7753	0.187319	-2.41643	down	0.000100564	0.00226503	0.199482	-2.32567	down	0.000127957	0.00385349	7.9534e-36	gi|225460805|ref|XP_002276757.1|PREDICTED: hypothetical protein [Vitis vinifera]; gi|297737518|emb|CBI26719.3| unnamed protein product [Vitis vinifera]	4.5077e-36	UniRef90_D7T860 Putative uncharacterized protein n=2 Tax=Vitis vinifera RepID=D7T860_VITVI	4.49288e-36	AT5G55480.1 | Symbols: SVL1 | SHV3-like 1 | chr5:22474277-22477819 FORWARD LENGTH=766	1.32914e-36	hypothetical protein LOC100246982	1.4825e-35	At5g55480	[C] KOG2258 Glycerophosphoryl diester phosphodiesterase	GO:0019400 GO:0008081	GO:0019400(biological_process: alditol metabolic process);GO:0008081(molecular_function: phosphoric diester hydrolase activity);
comp1371_c0_seq1	483	255	94	33	93.8587	19.0307	9.21165	321.28	60.2154	39.3962	0.187424	-2.41563	down	2.76056e-46	1.46279e-44	0.122623	-3.0277	down	1.60353e-58	2.02738e-56	8.8638e-24	gi|296089837|emb|CBI39656.3|unnamed protein product [Vitis vinifera]	4.24557e-23	UniRef90_Q42242 S-adenosyl methionine synthase (Fragment) n=2 Tax=Arabidopsis thaliana RepID=Q42242_ARATH	2.02016e-25	AT3G17390.1 | Symbols: MTO3, SAMS3, MAT4 | S-adenosylmethionine synthetase family protein | chr3:5952484-5953665 REVERSE LENGTH=393	1.89223e-24	METK4; S-adenosylmethionine synthetase 4; K00789 S-adenosylmethionine synthetase [EC:2.5.1.6]	5.74858e-25	At3g17390	[H] KOG1506 S-adenosylmethionine synthetase	GO:0044237 GO:0016765 GO:0032559	GO:0044237(biological_process: cellular metabolic process);GO:0016765(molecular_function: transferase activity, transferring alkyl or aryl (other than methyl) groups);GO:0032559(molecular_function: adenyl ribonucleotide binding);
comp3863_c0_seq10	356	73	27	32	36.4548	7.4163	12.1191	91.9742	17.2959	38.2024	0.188052	-2.4108	down	2.38692e-14	9.90732e-13	0.415359	-1.26757	down	5.20066e-08	2.64586e-06	2.50944e-50	gi|297733646|emb|CBI14893.3|unnamed protein product [Vitis vinifera]	1.42175e-50	UniRef90_F6GTM6 Putative uncharacterized protein n=1 Tax=Vitis vinifera RepID=F6GTM6_VITVI	1.06289e-45	AT5G63190.2 | Symbols: | MA3 domain-containing protein | chr5:25346145-25348563 FORWARD LENGTH=702	4.25874e-51	hypothetical protein LOC100243296	3.51149e-45	At5g63190	[T] KOG0403 Neoplastic transformation suppressor Pdcd4/MA-3, contains MA3 domain	-	-
comp16680_c0_seq1	357	27	10	10	13.4455	2.73908	3.77661	34.0179	6.4059	11.9382	0.18831	-2.40882	down	3.64848e-06	0.000107196	0.35094	-1.5107	down	0.000265256	0.0072934	9.80702e-55	gi|7230371|gb|AAF42970.1|AF127239_1arginine decarboxylase 1 [Nicotiana tabacum]; gi|7230373|gb|AAF42971.1|AF127240_1 arginine decarboxylase 1 [Nicotiana tabacum]	1.23777e-54	UniRef90_Q76BK9 Arginine decarboxylase n=49 Tax=Solanaceae RepID=Q76BK9_TOBAC	2.20562e-54	AT4G34710.2 | Symbols: ADC2, SPE2, ATADC2 | arginine decarboxylase 2 | chr4:16560315-16562450 REVERSE LENGTH=711	6.33183e-55	arginine decarboxylase (EC:4.1.1.19); K01583 arginine decarboxylase [EC:4.1.1.19]	7.03786e-54	At4g34710	-	GO:0006525 GO:0006596 GO:0016831	GO:0006525(biological_process: arginine metabolic process);GO:0006596(biological_process: polyamine biosynthetic process);GO:0016831(molecular_function: carboxy-lyase activity);
comp25708_c0_seq1	461	27	10	2	10.4122	2.12116	0.584924	34.0179	6.4059	2.38765	0.18831	-2.40882	down	3.64848e-06	0.000107239	0.070188	-3.83263	down	1.76072e-08	9.3117e-07	-	No_hits	-	No_hits	-	No_hits	-	No_hits	-	No_hits	-	-	-
comp1660_c1_seq1	1874	861	319	114	81.6799	16.6454	8.20174	1084.79	204.348	136.096	0.188375	-2.40832	down	2.82728e-151	1.65062e-149	0.125458	-2.99472	down	9.72816e-192	1.37061e-189	2.63199e-116	gi|225440538|ref|XP_002275792.1|PREDICTED: hypothetical protein [Vitis vinifera]	1.53073e-116	UniRef90_F6HL14 Putative uncharacterized protein n=2 Tax=Vitis vinifera RepID=F6HL14_VITVI	1.91227e-40	AT3G54000.1 | Symbols: | CONTAINS InterPro DOMAIN/s: Uncharacterised conserved protein UCP022260 (InterPro:IPR016802); Has 94 Blast hits to 94 proteins in 14 species: Archae - 0; Bacteria - 0; Metazoa - 0; Fungi - 0; Plants - 94; Viruses - 0; Other Eukaryotes - 0 (source: NCBI BLink). | chr3:19996757-19998197 FORWARD LENGTH=352	5.54022e-117	hypothetical protein LOC100254537	7.38724e-38	At3g54000	-	-	-
comp3176_c1_seq5	2284	121	45	44	9.41826	1.92659	2.59733	152.45	28.8265	52.5283	0.189088	-2.40287	down	1.10477e-22	5.16159e-21	0.34456	-1.53717	down	4.26174e-15	3.23556e-13	2.78183e-102	gi|224129070|ref|XP_002320493.1|predicted protein [Populus trichocarpa]; gi|222861266|gb|EEE98808.1| predicted protein [Populus trichocarpa]	1.61455e-102	UniRef90_B9IAL4 Predicted protein n=1 Tax=Populus trichocarpa RepID=B9IAL4_POPTR	1.17963e-70	AT5G14180.1 | Symbols: MPL1 | Myzus persicae-induced lipase 1 | chr5:4571442-4574413 REVERSE LENGTH=418	5.84433e-103	hypothetical protein	3.03377e-40	At5g14180	[I] KOG2624 Triglyceride lipase-cholesterol esterase	GO:0044238	GO:0044238(biological_process: primary metabolic process);
comp28916_c0_seq1	987	43	16	10	7.7452	1.58517	1.36601	54.1766	10.2494	11.9382	0.189186	-2.40213	down	5.3114e-09	1.90991e-07	0.220358	-2.18208	down	1.72632e-08	9.14087e-07	7.11243e-169	gi|255560820|ref|XP_002521423.1|Rotenone-insensitive NADH-ubiquinone oxidoreductase, mitochondrial precursor, putative [Ricinus communis]; gi|223539322|gb|EEF40913.1| Rotenone-insensitive NADH-ubiquinone oxidoreductase, mitochondrial precursor, putative [Ricinus communis]	4.29006e-166	UniRef90_B9H238 Predicted protein n=2 Tax=Malpighiales RepID=B9H238_POPTR	5.54398e-141	AT1G07180.1 | Symbols: ATNDI1, NDA1 | alternative NAD(P)H dehydrogenase 1 | chr1:2204414-2206773 FORWARD LENGTH=510	1.51589e-169	Rotenone-insensitive NADH-ubiquinone oxidoreductase, mitochondrial precursor, putative (EC:1.6.5.3); K03885 NADH dehydrogenase [EC:1.6.99.3]	1.72547e-140	At1g07180	[C] KOG2495 NADH-dehydrogenase (ubiquinone)	GO:0008152 GO:0050136 GO:0050662	GO:0008152(biological_process: metabolic process);GO:0050136(molecular_function: NADH dehydrogenase (quinone) activity);GO:0050662(molecular_function: coenzyme binding);
comp17679_c0_seq1	1702	102	38	47	10.6542	2.18322	3.72314	128.512	24.3424	56.1097	0.189418	-2.40036	down	2.41936e-19	1.08882e-17	0.436611	-1.19558	down	4.8963e-10	2.89126e-08	4.40447e-115	gi|147784274|emb|CAN68344.1|hypothetical protein VITISV_004018 [Vitis vinifera]	7.20974e-118	UniRef90_F6HFP2 Putative uncharacterized protein n=2 Tax=Vitis vinifera RepID=F6HFP2_VITVI	1.92471e-76	AT1G13340.1 | Symbols: | Regulator of Vps4 activity in the MVB pathway protein | chr1:4569622-4571043 REVERSE LENGTH=409	1.87436e-108	hypothetical protein LOC100252495	6.1025e-76	At1g13340	[Z] KOG2027 Spindle pole body protein	-	-
comp3164_c0_seq2	2657	1419	530	690	94.9451	19.5055	35.0129	1787.83	339.513	823.738	0.189902	-2.39667	down	2.23644e-246	1.32857e-244	0.460748	-1.11795	down	1.58834e-110	2.15925e-108	0	gi|224065537|ref|XP_002301846.1|glycosyltransferase, CAZy family GT47 [Populus trichocarpa]; gi|222843572|gb|EEE81119.1| glycosyltransferase, CAZy family GT47 [Populus trichocarpa]	0	UniRef90_F6HZR4 Putative uncharacterized protein n=1 Tax=Vitis vinifera RepID=F6HZR4_VITVI	6.49005e-178	AT2G20370.1 | Symbols: KAM1, MUR3 | Exostosin family protein | chr2:8792355-8794214 FORWARD LENGTH=619	0	glycosyltransferase, CAZy family GT47	2.07271e-177	At2g20370	[GMW] KOG1021 Acetylglucosaminyltransferase EXT1/exostosin 1	GO:0044464 GO:0003824	GO:0044464(cellular_component: cell part);GO:0003824(molecular_function: catalytic activity);
comp21801_c0_seq1	595	32	12	13	9.56125	1.97214	2.94576	40.3175	7.68708	15.5197	0.190664	-2.3909	down	5.23034e-07	1.70055e-05	0.384938	-1.3773	down	0.000162884	0.00474836	9.12103e-58	gi|225431918|ref|XP_002276934.1|PREDICTED: hypothetical protein [Vitis vinifera]; gi|296083265|emb|CBI22901.3| unnamed protein product [Vitis vinifera]	5.47036e-58	UniRef90_D7SY44 Putative uncharacterized protein n=1 Tax=Vitis vinifera RepID=D7SY44_VITVI	2.30467e-49	AT4G16160.2 | Symbols: ATOEP16-2, ATOEP16-S | Mitochondrial import inner membrane translocase subunit Tim17/Tim22/Tim23 family protein | chr4:9157545-9158738 FORWARD LENGTH=178	2.09962e-58	hypothetical protein LOC100263757	3.52933e-37	At4g16160	-	GO:0019866 GO:0022892 GO:0006810 GO:0031224	GO:0019866(cellular_component: organelle inner membrane);GO:0022892(molecular_function: substrate-specific transporter activity);GO:0006810(biological_process: transport);GO:0031224(cellular_component: intrinsic to membrane);
comp16606_c0_seq4	920	24	9	0	4.63772	0.956595	0	30.2381	5.76531	0	0.190664	-2.3909	down	1.40451e-05	0.000369454	0	#NAME?	down	1.48053e-09	8.46584e-08	4.26459e-125	gi|225437529|ref|XP_002275599.1|PREDICTED: hypothetical protein [Vitis vinifera]; gi|297743964|emb|CBI36934.3| unnamed protein product [Vitis vinifera]	2.51772e-125	UniRef90_D7U2G8 Putative uncharacterized protein n=2 Tax=Vitis vinifera RepID=D7U2G8_VITVI	2.44891e-103	AT2G47440.1 | Symbols: | Tetratricopeptide repeat (TPR)-like superfamily protein | chr2:19469912-19471660 FORWARD LENGTH=526	9.22934e-126	hypothetical protein LOC100264117	7.59316e-103	At2g47440	-	GO:0005515	GO:0005515(molecular_function: protein binding);
comp30383_c0_seq2	339	16	6	0	8.39077	1.73071	0	20.1587	3.84354	0	0.190664	-2.3909	down	0.000396092	0.00784983	0	#NAME?	down	1.23655e-06	5.49771e-05	9.19383e-21	gi|225427134|ref|XP_002278506.1|PREDICTED: hypothetical protein [Vitis vinifera]	1.16059e-20	UniRef90_A5BZQ4 Putative uncharacterized protein n=2 Tax=Vitis vinifera RepID=A5BZQ4_VITVI	1.37915e-16	AT2G35470.1 | Symbols: | unknown protein; Has 25 Blast hits to 25 proteins in 8 species: Archae - 0; Bacteria - 0; Metazoa - 0; Fungi - 0; Plants - 25; Viruses - 0; Other Eukaryotes - 0 (source: NCBI BLink). | chr2:14909014-14909720 REVERSE LENGTH=167	1.54827e-21	hypothetical protein LOC100267682	4.55349e-16	At2g35470	-	-	-
comp15746_c0_seq1	363	74	28	2	36.2415	7.54266	0.742838	93.2342	17.9365	2.38765	0.192381	-2.37796	down	2.74944e-14	1.14011e-12	0.0256092	-5.2872	down	7.83256e-25	7.60565e-23	5.05579e-11	gi|225441736|ref|XP_002283124.1|PREDICTED: hypothetical protein [Vitis vinifera]	2.86415e-11	UniRef90_F6HL53 Putative uncharacterized protein n=2 Tax=Vitis vinifera RepID=F6HL53_VITVI	-	No_hits	8.6103e-12	hypothetical protein LOC100250444	-	No_hits	-	-	-
comp2758_c1_seq11	1814	37	14	0	3.62615	0.754682	0	46.6171	8.96826	0	0.192381	-2.37796	down	7.56926e-08	2.58018e-06	0	#NAME?	down	2.64544e-14	1.94709e-12	0	gi|296089693|emb|CBI39512.3|unnamed protein product [Vitis vinifera]	0	UniRef90_D7U9U8 Putative uncharacterized protein n=1 Tax=Vitis vinifera RepID=D7U9U8_VITVI	0	AT5G27730.1 | Symbols: | Protein of unknown function (DUF1624) | chr5:9820311-9822868 FORWARD LENGTH=472	0	hypothetical protein; K10532 heparan-alpha-glucosaminide N-acetyltransferase [EC:2.3.1.78]	0	At5g27730	[S] KOG4683 Uncharacterized conserved protein	-	-
comp8378_c0_seq1	519	29	11	2	9.93372	2.07252	0.519557	36.5377	7.04649	2.38765	0.192855	-2.37441	down	1.99463e-06	6.25176e-05	0.0653475	-3.93572	down	3.72198e-09	2.0704e-07	-	No_hits	-	No_hits	-	No_hits	-	No_hits	-	No_hits	-	-	-
comp21525_c0_seq1	1541	92	35	28	10.6137	2.22095	2.44977	115.913	22.4206	33.4271	0.193427	-2.37014	down	2.5166e-17	1.09772e-15	0.288381	-1.79395	down	8.75648e-14	6.29535e-12	0	gi|225424995|ref|XP_002267025.1|PREDICTED: hypothetical protein isoform 1 [Vitis vinifera]; gi|147838249|emb|CAN76598.1| hypothetical protein VITISV_005885 [Vitis vinifera]	0	UniRef90_A5B9G7 Putative uncharacterized protein n=2 Tax=Vitis vinifera RepID=A5B9G7_VITVI	0	AT2G03890.1 | Symbols: ATPI4K GAMMA 7, UBDK GAMMA 7, PI4K GAMMA 7 | phosphoinositide 4-kinase gamma 7 | chr2:1186199-1188151 FORWARD LENGTH=650	0	hypothetical protein LOC100247983	0	At2g03890	[T] KOG2381 Phosphatidylinositol 4-kinase	GO:0016772	GO:0016772(molecular_function: transferase activity, transferring phosphorus-containing groups);
comp11068_c0_seq1	342	68	26	18	35.348	7.43397	7.09606	85.6746	16.6553	21.4888	0.194402	-2.36288	down	3.78938e-13	1.53494e-11	0.250819	-1.99528	down	1.16198e-11	7.56165e-10	6.76878e-19	gi|224130382|ref|XP_002320823.1|predicted protein [Populus trichocarpa]; gi|222861596|gb|EEE99138.1| predicted protein [Populus trichocarpa]	3.8354e-19	UniRef90_B9I8P3 Predicted protein n=1 Tax=Populus trichocarpa RepID=B9I8P3_POPTR	1.51554e-15	AT5G52660.2 | Symbols: | Homeodomain-like superfamily protein | chr5:21359423-21362037 REVERSE LENGTH=331	1.10361e-19	hypothetical protein	2.10272e-13	At1g01520	[O] KOG0724 Zuotin and related molecular chaperones (DnaJ superfamily), contains DNA-binding domains	-	-
comp651_c0_seq1	1969	3174	1217	565	286.578	60.4391	38.6877	3998.99	779.598	674.51	0.194949	-2.35883	down	0	0	0.16867	-2.56772	down	0	0	0	gi|224143492|ref|XP_002324974.1|predicted protein [Populus trichocarpa]; gi|222866408|gb|EEF03539.1| predicted protein [Populus trichocarpa]	0	UniRef90_B9ILJ5 Predicted protein n=1 Tax=Populus trichocarpa RepID=B9ILJ5_POPTR	0	AT4G13340.1 | Symbols: | Leucine-rich repeat (LRR) family protein | chr4:7758610-7760892 FORWARD LENGTH=760	0	hypothetical protein	0	At4g13340	-	-	-
comp20692_c0_seq2	479	26	10	9	9.64982	2.04145	2.53325	32.7579	6.4059	10.7444	0.195553	-2.35437	down	7.6351e-06	0.000212438	0.327994	-1.60826	down	0.00021059	0.00593096	8.84222e-48	gi|255540871|ref|XP_002511500.1|conserved hypothetical protein [Ricinus communis]; gi|223550615|gb|EEF52102.1| conserved hypothetical protein [Ricinus communis]	5.00313e-48	UniRef90_B9R925 Putative uncharacterized protein n=1 Tax=Ricinus communis RepID=B9R925_RICCO	3.48911e-46	AT1G74780.1 | Symbols: | Nodulin-like / Major Facilitator Superfamily protein | chr1:28095916-28097912 FORWARD LENGTH=533	1.83437e-48	hypothetical protein	9.9089e-46	At1g74780	-	-	-
comp1158_c0_seq1	2393	2817	1089	1372	209.279	44.4999	77.3005	3549.2	697.602	1637.93	0.196552	-2.34702	down	0	0	0.461492	-1.11562	down	6.51168e-217	9.28904e-215	0	gi|225443962|ref|XP_002280109.1|PREDICTED: hypothetical protein [Vitis vinifera]	0	UniRef90_F6HLU8 Putative uncharacterized protein n=2 Tax=Vitis vinifera RepID=F6HLU8_VITVI	0	AT1G30360.1 | Symbols: ERD4 | Early-responsive to dehydration stress protein (ERD4) | chr1:10715892-10718799 FORWARD LENGTH=724	0	hypothetical protein LOC100260008	0	At1g30360	[R] KOG1134 Uncharacterized conserved protein	-	-
comp4138_c0_seq1	2664	1140	442	209	76.0768	16.2241	10.5775	1436.31	283.141	249.509	0.197131	-2.34278	down	2.33616e-192	1.37575e-190	0.173715	-2.5252	down	3.71694e-217	5.30578e-215	0	gi|225444712|ref|XP_002278292.1|PREDICTED: hypothetical protein [Vitis vinifera]	0	UniRef90_F6HGS6 Putative uncharacterized protein n=1 Tax=Vitis vinifera RepID=F6HGS6_VITVI	0	AT2G05920.1 | Symbols: | Subtilase family protein | chr2:2269831-2272207 REVERSE LENGTH=754	0	hypothetical protein LOC100264662	0	At2g05920	-	-	-
comp4152_c3_seq3	988	273	106	113	49.1233	10.4911	15.4203	343.958	67.9025	134.902	0.197415	-2.3407	down	1.95926e-47	1.04175e-45	0.392205	-1.35032	down	6.98822e-28	7.1206e-26	4.40474e-78	gi|225435452|ref|XP_002285455.1|PREDICTED: hypothetical protein isoform 3 [Vitis vinifera]; gi|225435454|ref|XP_002285453.1| PREDICTED: hypothetical protein isoform 2 [Vitis vinifera]; gi|225435456|ref|XP_002285450.1| PREDICTED: hypothetical protein isoform 1 [Vitis vinifera]; gi|297746323|emb|CBI16379.3| unnamed protein product [Vitis vinifera]	2.5935e-78	UniRef90_F6GU45 Putative uncharacterized protein n=2 Tax=Vitis vinifera RepID=F6GU45_VITVI	4.50517e-66	AT1G20050.1 | Symbols: HYD1 | C-8,7 sterol isomerase | chr1:6949160-6950135 FORWARD LENGTH=223	9.48163e-79	hypothetical protein LOC100263963; K01824 cholestenol delta-isomerase [EC:5.3.3.5]	1.40238e-65	At1g20050	[I] KOG4826 C-8,7 sterol isomerase	GO:0031224 GO:0016863 GO:0006066 GO:0043231	GO:0031224(cellular_component: intrinsic to membrane);GO:0016863(molecular_function: intramolecular oxidoreductase activity, transposing C=C bonds);GO:0006066(biological_process: alcohol metabolic process);GO:0043231(cellular_component: intracellular membrane-bounded organelle);
comp9650_c0_seq7	1076	144	56	3	23.792	5.0892	0.375906	181.429	35.873	3.58147	0.197725	-2.33843	down	8.78608e-26	4.22322e-24	0.0197404	-5.66271	down	2.18122e-48	2.64961e-46	1.39248e-168	gi|192764525|gb|ACF05806.1|PAE [Litchi chinensis]	8.0997e-169	UniRef90_B3V945 PAE n=1 Tax=Litchi chinensis RepID=B3V945_LITCN	3.77204e-146	AT4G19420.1 | Symbols: | Pectinacetylesterase family protein | chr4:10587504-10589807 REVERSE LENGTH=397	3.8573e-169	hypothetical protein LOC100245856	4.08952e-114	At5g45280	[M] KOG4287 Pectin acetylesterase and similar proteins	-	-
comp9716_c0_seq1	1960	36	14	0	3.26534	0.698466	0	45.3572	8.96826	0	0.197725	-2.33843	down	1.56834e-07	5.26091e-06	0	#NAME?	down	6.1337e-14	4.43917e-12	0	gi|225437495|ref|XP_002269765.1|PREDICTED: hypothetical protein [Vitis vinifera]	0	UniRef90_A5ARC7 Putative uncharacterized protein n=2 Tax=Vitis vinifera RepID=A5ARC7_VITVI	2.56367e-120	AT1G10240.1 | Symbols: FRS11 | FAR1-related sequence 11 | chr1:3356835-3359271 REVERSE LENGTH=680	0	hypothetical protein LOC100264096	8.15102e-120	At1g10240	-	-	-
comp32367_c0_seq1	643	18	7	4	4.97672	1.06454	0.838725	22.6786	4.48413	4.7753	0.197725	-2.33843	down	0.00021208	0.00444305	0.210564	-2.24767	down	0.000249124	0.00690412	2.35201e-68	gi|225461722|ref|XP_002285510.1|PREDICTED: hypothetical protein [Vitis vinifera]	7.06513e-68	UniRef90_A5BP35 Putative uncharacterized protein n=2 Tax=Vitis vinifera RepID=A5BP35_VITVI	2.01051e-57	AT3G14870.3 | Symbols: | Plant protein of unknown function (DUF641) | chr3:5004040-5005586 FORWARD LENGTH=472	5.38333e-69	hypothetical protein LOC100255640	6.04517e-57	At3g14870	-	-	-
comp2332_c0_seq2	1851	18	7	0	1.72881	0.369798	0	22.6786	4.48413	0	0.197725	-2.33843	down	0.00021208	0.0044439	0	#NAME?	down	2.3002e-07	1.10442e-05	0	gi|225459637|ref|XP_002285878.1|PREDICTED: hypothetical protein isoform 1 [Vitis vinifera]; gi|147811503|emb|CAN61092.1| hypothetical protein VITISV_005276 [Vitis vinifera]; gi|302141776|emb|CBI18979.3| unnamed protein product [Vitis vinifera]	0	UniRef90_A5B880 Putative uncharacterized protein n=2 Tax=Vitis vinifera RepID=A5B880_VITVI	0	AT1G77380.1 | Symbols: AAP3, ATAAP3 | amino acid permease 3 | chr1:29075201-29077252 REVERSE LENGTH=476	0	hypothetical protein LOC100262657	0	At1g77380	[E] KOG1303 Amino acid transporters	GO:0031224	GO:0031224(cellular_component: intrinsic to membrane);
comp3551_c0_seq1	2126	741	289	313	61.9636	13.2925	19.8496	933.601	185.13	373.667	0.198297	-2.33426	down	4.03468e-125	2.33229e-123	0.400242	-1.32105	down	5.83798e-71	7.59361e-69	0	gi|255562436|ref|XP_002522224.1|CBL-interacting serine/threonine-protein kinase, putative [Ricinus communis]; gi|223538477|gb|EEF40082.1| CBL-interacting serine/threonine-protein kinase, putative [Ricinus communis]	0	UniRef90_B9S8A5 CBL-interacting serine/threonine-protein kinase, putative n=1 Tax=Ricinus communis RepID=B9S8A5_RICCO	0	AT4G18700.1 | Symbols: CIPK12, SnRK3.9, ATWL4, WL4 | CBL-interacting protein kinase 12 | chr4:10289110-10290579 REVERSE LENGTH=489	0	CBL-interacting serine/threonine-protein kinase, putative (EC:2.7.11.17)	0	At4g18700	[T] KOG0583 Serine/threonine protein kinase	GO:0006464 GO:0023052 GO:0004674 GO:0032559	GO:0006464(biological_process: protein modification process);GO:0023052(biological_process: signaling);GO:0004674(molecular_function: protein serine/threonine kinase activity);GO:0032559(molecular_function: adenyl ribonucleotide binding);
comp5525_c0_seq5	985	23	9	5	4.15119	0.893469	0.684391	28.9782	5.76531	5.96912	0.198953	-2.3295	down	2.93568e-05	0.000733517	0.205987	-2.27938	down	2.83964e-05	0.000989748	2.7984e-48	gi|225426412|ref|XP_002270065.1|PREDICTED: hypothetical protein [Vitis vinifera]; gi|297742525|emb|CBI34674.3| unnamed protein product [Vitis vinifera]	1.63111e-48	UniRef90_D7TVZ9 Putative uncharacterized protein n=1 Tax=Vitis vinifera RepID=D7TVZ9_VITVI	3.57882e-39	AT4G00710.1 | Symbols: BSK3 | BR-signaling kinase 3 | chr4:290807-293096 FORWARD LENGTH=489	2.12131e-46	hypothetical protein LOC100249852; K14500 BR-signaling kinase [EC:2.7.11.1]	1.11384e-38	At4g00710	-	GO:0016301 GO:0006464 GO:0032559	GO:0016301(molecular_function: kinase activity);GO:0006464(biological_process: protein modification process);GO:0032559(molecular_function: adenyl ribonucleotide binding);
comp4709_c0_seq3	1219	23	9	0	3.35433	0.721958	0	28.9782	5.76531	0	0.198953	-2.3295	down	2.93568e-05	0.000733602	0	#NAME?	down	3.43274e-09	1.91688e-07	0	gi|325464707|gb|ADZ16123.1|cellulose synthase A3 [Gossypium hirsutum]	0	UniRef90_B9GFE1 Cellulose synthase n=17 Tax=rosids RepID=B9GFE1_POPTR	0	AT5G05170.1 | Symbols: CESA3, IXR1, ATCESA3, ATH-B, CEV1 | Cellulose synthase family protein | chr5:1530401-1535090 REVERSE LENGTH=1065	0	cellulose synthase (EC:2.4.1.12); K10999 cellulose synthase A [EC:2.4.1.12]	0	At5g05170	-	-	-
comp19179_c0_seq1	725	51	20	12	12.5059	2.69752	2.23159	64.256	12.8118	14.3259	0.199387	-2.32636	down	4.89922e-10	1.83377e-08	0.22295	-2.16521	down	9.21442e-10	5.33789e-08	7.79612e-112	gi|224115654|ref|XP_002317089.1|predicted protein [Populus trichocarpa]; gi|222860154|gb|EEE97701.1| predicted protein [Populus trichocarpa]	4.59933e-112	UniRef90_B9I0Y5 Predicted protein n=1 Tax=Populus trichocarpa RepID=B9I0Y5_POPTR	6.34704e-106	AT2G34790.1 | Symbols: MEE23, EDA28 | FAD-binding Berberine family protein | chr2:14673998-14677237 REVERSE LENGTH=532	1.71454e-112	hypothetical protein	1.93355e-105	At2g34790	-	GO:0008152 GO:0050662 GO:0003824	GO:0008152(biological_process: metabolic process);GO:0050662(molecular_function: coenzyme binding);GO:0003824(molecular_function: catalytic activity);
comp25139_c0_seq1	579	28	11	0	8.59728	1.85775	0	35.2778	7.04649	0	0.199743	-2.32378	down	4.14404e-06	0.000119046	0	#NAME?	down	5.12294e-11	3.21137e-09	1.47387e-30	gi|225427320|ref|XP_002279188.1|PREDICTED: hypothetical protein [Vitis vinifera]	1.70893e-29	UniRef90_D7TTG9 Putative uncharacterized protein n=2 Tax=Vitis vinifera RepID=D7TTG9_VITVI	4.26541e-21	AT4G18010.1 | Symbols: IP5PII, AT5PTASE2, 5PTASE2 | myo-inositol polyphosphate 5-phosphatase 2 | chr4:9991194-9994099 REVERSE LENGTH=646	3.49701e-31	hypothetical protein LOC100267737	7.2879e-08	At4g18010	[U] KOG0565 Inositol polyphosphate 5-phosphatase and related proteins	-	-
comp13750_c0_seq1	2014	201	79	81	17.7426	3.83567	5.42246	253.244	50.6066	96.6997	0.199833	-2.32313	down	4.94712e-35	2.51805e-33	0.381844	-1.38895	down	1.35926e-21	1.24149e-19	0	gi|225426993|ref|XP_002266460.1|PREDICTED: hypothetical protein [Vitis vinifera]	0	UniRef90_F6HPB4 Putative uncharacterized protein n=1 Tax=Vitis vinifera RepID=F6HPB4_VITVI	1.17229e-168	AT4G16563.1 | Symbols: | Eukaryotic aspartyl protease family protein | chr4:9329933-9331432 REVERSE LENGTH=499	0	hypothetical protein LOC100265964	2.78478e-139	At4g16560_1	[O] KOG1339 Aspartyl protease	-	-
comp6359_c0_seq6	252	66	26	27	46.5613	10.089	14.4455	83.1548	16.6553	32.2332	0.200293	-2.31981	down	1.59276e-12	6.35204e-11	0.387629	-1.36725	down	6.34068e-08	3.2033e-06	1.84066e-29	gi|209954691|dbj|BAG80536.1|UDP-glucose:glucosyltransferase [Lycium barbarum]	1.04375e-29	UniRef90_B6EWX3 UDP-glucose:glucosyltransferase n=2 Tax=Lycium barbarum RepID=B6EWX3_LYCBA	3.66594e-25	AT4G34131.1 | Symbols: UGT73B3 | UDP-glucosyl transferase 73B3 | chr4:16343268-16344713 REVERSE LENGTH=481	2.72927e-26	UDP-glucosyltransferase, putative (EC:2.4.1.115)	1.20729e-24	At4g34131	[GC] KOG1192 UDP-glucuronosyl and UDP-glucosyl transferase	GO:0016757	GO:0016757(molecular_function: transferase activity, transferring glycosyl groups);
comp14038_c0_seq2	1406	71	28	34	8.97748	1.94736	3.26035	89.4544	17.9365	40.59	0.20051	-2.31825	down	2.37334e-13	9.6478e-12	0.453751	-1.14003	down	4.54256e-07	2.11775e-05	1.10735e-97	gi|225444706|ref|XP_002277833.1|PREDICTED: hypothetical protein [Vitis vinifera]	6.46443e-98	UniRef90_F6HGS5 Putative uncharacterized protein n=1 Tax=Vitis vinifera RepID=F6HGS5_VITVI	6.19633e-86	AT1G54115.1 | Symbols: ATCCX4, CCX4 | cation calcium exchanger 4 | chr1:20202118-20204052 FORWARD LENGTH=644	4.89473e-88	hypothetical protein LOC100256701; K13754 solute carrier family 24 (sodium/potassium/calcium exchanger), member 6	6.30434e-76	At1g54110_2	[P] KOG2399 K+-dependent Na+:Ca2+ antiporter	-	-
comp2873_c0_seq3	472	223	88	109	83.9932	18.2312	31.1355	280.962	56.3719	130.127	0.200639	-2.31733	down	1.48989e-38	7.70094e-37	0.463147	-1.11046	down	1.1942e-18	1.02186e-16	3.20284e-13	gi|297738219|emb|CBI27420.3|unnamed protein product [Vitis vinifera]	1.81239e-13	UniRef90_D7TA98 Putative uncharacterized protein n=1 Tax=Vitis vinifera RepID=D7TA98_VITVI	-	No_hits	2.99315e-11	hypothetical protein	-	No_hits	-	-	-
comp6940_c2_seq2	2073	190	75	66	16.2943	3.53782	4.29255	239.385	48.0442	78.7924	0.200699	-2.3169	down	4.32188e-33	2.17631e-31	0.329145	-1.6032	down	6.85926e-24	6.57225e-22	0	gi|225449038|ref|XP_002273590.1|PREDICTED: hypothetical protein [Vitis vinifera]	0	UniRef90_F6HNF9 Putative uncharacterized protein n=2 Tax=Vitis vinifera RepID=F6HNF9_VITVI	0	AT4G30080.1 | Symbols: ARF16 | auxin response factor 16 | chr4:14703369-14705564 REVERSE LENGTH=670	0	hypothetical protein LOC100265118	0	At4g30080	-	-	-
comp21434_c0_seq1	566	43	17	1	13.5062	2.93701	0.238207	54.1766	10.89	1.19382	0.20101	-2.31466	down	1.24789e-08	4.41405e-07	0.0220358	-5.50401	down	4.43106e-15	3.36058e-13	1.30458e-60	gi|225453553|ref|XP_002262724.1|PREDICTED: hypothetical protein [Vitis vinifera]	7.87782e-61	UniRef90_F6I2V3 Putative uncharacterized protein n=1 Tax=Vitis vinifera RepID=F6I2V3_VITVI	2.40296e-61	AT2G46620.1 | Symbols: | P-loop containing nucleoside triphosphate hydrolases superfamily protein | chr2:19139071-19140546 REVERSE LENGTH=491	3.06018e-61	hypothetical protein LOC100255828	3.89071e-59	At2g46620	[O] KOG0743 AAA+-type ATPase	-	-
comp5598_c0_seq4	2066	48	19	0	4.1304	0.899284	0	60.4762	12.1712	0	0.201256	-2.3129	down	1.82819e-09	6.6972e-08	0	#NAME?	down	2.54114e-18	2.15318e-16	0	gi|225448570|ref|XP_002273943.1|PREDICTED: hypothetical protein [Vitis vinifera]	0	UniRef90_F6HCA1 Putative uncharacterized protein n=1 Tax=Vitis vinifera RepID=F6HCA1_VITVI	0	AT5G07120.1 | Symbols: SNX2b | sorting nexin 2B | chr5:2207065-2209355 REVERSE LENGTH=572	0	hypothetical protein LOC100251814	0	At5g07120	[U] KOG2273 Membrane coat complex Retromer, subunit VPS5/SNX1, Sorting nexins, and related PX domain-containing proteins	-	-
comp11628_c0_seq1	1752	164	65	32	16.6415	3.62788	2.46256	206.627	41.6383	38.2024	0.201514	-2.31104	down	1.07353e-28	5.28794e-27	0.184886	-2.4353	down	1.2864e-31	1.36531e-29	1.49726e-174	gi|225437336|ref|XP_002265012.1|PREDICTED: hypothetical protein [Vitis vinifera]	3.78857e-170	UniRef90_B9SAP4 Multidrug resistance-associated protein 2, 6 (Mrp2, 6), abc-transoprter, putative n=1 Tax=Ricinus communis RepID=B9SAP4_RICCO	4.95867e-160	AT3G62700.1 | Symbols: ATMRP10, MRP10, ABCC14 | multidrug resistance-associated protein 10 | chr3:23190428-23195727 REVERSE LENGTH=1539	3.15182e-175	hypothetical protein LOC100253698	1.57318e-159	At3g62700	[Q] KOG0054 Multidrug resistance-associated protein/mitoxantrone resistance protein, ABC superfamily	-	-
comp513_c3_seq13	2148	285	113	80	23.5881	5.1442	5.02142	359.077	72.3867	95.5059	0.201591	-2.3105	down	1.34332e-48	7.1566e-47	0.265976	-1.91063	down	3.22852e-42	3.77585e-40	0	gi|317106767|dbj|BAJ53259.1|JMS10C05.2 [Jatropha curcas]	0	UniRef90_E6NUE9 JMS10C05.2 protein n=1 Tax=Jatropha curcas RepID=E6NUE9_9ROSI	0	AT3G57520.1 | Symbols: AtSIP2, SIP2 | seed imbibition 2 | chr3:21288982-21292694 REVERSE LENGTH=773	0	AGA; alpha-galactosidase	0	At3g57520	-	-	-
comp6470_c0_seq1	3691	130	52	60	6.26153	1.37763	2.19168	163.79	33.3107	71.6294	0.203375	-2.29779	down	6.50922e-23	3.04904e-21	0.437326	-1.19322	down	2.23558e-12	1.50775e-10	0	gi|147779903|emb|CAN65841.1|hypothetical protein VITISV_009619 [Vitis vinifera]	0	UniRef90_A5BNC8 Putative uncharacterized protein n=1 Tax=Vitis vinifera RepID=A5BNC8_VITVI	0	AT4G30100.1 | Symbols: | P-loop containing nucleoside triphosphate hydrolases superfamily protein | chr4:14714191-14719335 FORWARD LENGTH=1311	0	hypothetical protein LOC100255680	0	At4g30100	[A] KOG1801 tRNA-splicing endonuclease positive effector (SEN1)	-	-
comp21549_c0_seq1	826	50	20	21	10.7615	2.36768	3.42776	62.9961	12.8118	25.0703	0.203375	-2.29779	down	1.00194e-09	3.70167e-08	0.397966	-1.32928	down	3.7064e-06	0.000151835	-	No_hits	-	No_hits	-	No_hits	-	No_hits	-	No_hits	-	-	-
comp7278_c1_seq1	270	40	16	1	26.3377	5.79468	0.499352	50.3968	10.2494	1.19382	0.203375	-2.29779	down	4.6774e-08	1.60806e-06	0.0236885	-5.39967	down	5.16098e-14	3.7502e-12	1.1706e-23	gi|297734037|emb|CBI15284.3|unnamed protein product [Vitis vinifera]	6.6369e-24	UniRef90_F6GTB2 Putative uncharacterized protein n=4 Tax=Vitis vinifera RepID=F6GTB2_VITVI	2.18023e-22	AT1G18880.1 | Symbols: | Major facilitator superfamily protein | chr1:6520800-6523241 FORWARD LENGTH=587	1.99536e-24	hypothetical protein LOC100258695	7.18452e-22	At1g18880	[E] KOG1237 H+/oligopeptide symporter	GO:0015833 GO:0044464	GO:0015833(biological_process: peptide transport);GO:0044464(cellular_component: cell part);
comp38080_c0_seq1	691	20	8	2	5.14557	1.1321	0.390232	25.1984	5.12472	2.38765	0.203375	-2.29779	down	0.000113492	0.0025333	0.0947539	-3.39967	down	3.75048e-06	0.000153351	3.37431e-90	gi|296086497|emb|CBI32086.3|unnamed protein product [Vitis vinifera]	2.02707e-90	UniRef90_F6HPK2 Putative uncharacterized protein n=1 Tax=Vitis vinifera RepID=F6HPK2_VITVI	5.53799e-72	AT3G05680.2 | Symbols: EMB2016 | embryo defective 2016 | chr3:1660802-1672015 REVERSE LENGTH=2152	1.48114e-86	hypothetical protein	1.85621e-70	At3g05680	[AT] KOG4822 Predicted nuclear membrane protein involved in mRNA transport and sex determination via splicing modulation	-	-
comp13954_c0_seq1	2083	249	100	59	21.2516	4.69444	3.81886	313.72	64.059	70.4356	0.204191	-2.29201	down	3.15228e-42	1.6494e-40	0.224517	-2.1551	down	6.46828e-42	7.55263e-40	0	gi|224075499|ref|XP_002304655.1|predicted protein [Populus trichocarpa]; gi|222842087|gb|EEE79634.1| predicted protein [Populus trichocarpa]	0	UniRef90_B9GZA8 Predicted protein n=1 Tax=Populus trichocarpa RepID=B9GZA8_POPTR	0	AT5G13210.1 | Symbols: | Uncharacterised conserved protein UCP015417, vWA | chr5:4214567-4216588 FORWARD LENGTH=673	0	hypothetical protein	0	At5g13210	-	-	-
comp3203_c0_seq6	1018	92	37	32	16.0665	3.55408	4.23812	115.913	23.7018	38.2024	0.20448	-2.28997	down	1.33808e-16	5.77389e-15	0.329579	-1.60131	down	2.57324e-12	1.73333e-10	1.7737e-170	gi|225424512|ref|XP_002285238.1|PREDICTED: hypothetical protein [Vitis vinifera]; gi|297737561|emb|CBI26762.3| unnamed protein product [Vitis vinifera]	1.04326e-170	UniRef90_D7T8E1 Putative uncharacterized protein n=1 Tax=Vitis vinifera RepID=D7T8E1_VITVI	6.58909e-169	AT2G01970.1 | Symbols: | Endomembrane protein 70 protein family | chr2:452197-454819 REVERSE LENGTH=592	3.80751e-171	hypothetical protein LOC100249044	2.0542e-168	At2g01970	[U] KOG1277 Endosomal membrane proteins, EMP70	GO:0031224	GO:0031224(cellular_component: intrinsic to membrane);
comp465_c1_seq2	823	221	89	49	47.7391	10.5746	8.02725	278.443	57.0125	58.4974	0.204755	-2.28803	down	1.38082e-37	7.11342e-36	0.210088	-2.25094	down	5.15724e-39	5.88552e-37	3.00352e-84	gi|225454252|ref|XP_002274726.1|PREDICTED: hypothetical protein [Vitis vinifera]; gi|297745304|emb|CBI40384.3| unnamed protein product [Vitis vinifera]	1.76125e-84	UniRef90_D7UCB9 Putative uncharacterized protein n=1 Tax=Vitis vinifera RepID=D7UCB9_VITVI	8.77953e-78	AT1G01650.1 | Symbols: SPPL4, ATSPPL4 | SIGNAL PEPTIDE PEPTIDASE-LIKE 4 | chr1:233188-237647 REVERSE LENGTH=540	6.56763e-85	hypothetical protein LOC100258476; K09597 signal peptide peptidase-like 2B [EC:3.4.23.-]	1.9363e-75	At1g01650	[R] KOG2442 Uncharacterized conserved protein, contains PA domain	GO:0031224 GO:0004175	GO:0031224(cellular_component: intrinsic to membrane);GO:0004175(molecular_function: endopeptidase activity);
comp939_c0_seq2	359	62	25	8	30.7029	6.80956	3.00446	78.1151	16.0147	9.55059	0.205015	-2.2862	down	1.20057e-11	4.69217e-10	0.122263	-3.03194	down	2.51478e-15	1.92611e-13	-	No_hits	6.22908e-06	UniRef90_F6HEK9 Putative uncharacterized protein n=2 Tax=Vitis vinifera RepID=F6HEK9_VITVI	-	No_hits	1.86809e-06	hypothetical protein LOC100262468	4.1838e-06	7293493	[B] KOG1973 Chromatin remodeling protein, contains PHD Zn-finger	-	-
comp9567_c0_seq1	1467	37	15	0	4.48387	0.999849	0	46.6171	9.60885	0	0.206123	-2.27842	down	1.7551e-07	5.87465e-06	0	#NAME?	down	2.64544e-14	1.94775e-12	3.10311e-175	gi|225446386|ref|XP_002274435.1|PREDICTED: hypothetical protein [Vitis vinifera]	1.81039e-175	UniRef90_F6H5E2 Putative uncharacterized protein n=2 Tax=Vitis vinifera RepID=F6H5E2_VITVI	1.18028e-119	AT2G19130.1 | Symbols: | S-locus lectin protein kinase family protein | chr2:8293789-8296275 FORWARD LENGTH=828	6.56366e-176	hypothetical protein LOC100267794	3.70672e-119	At2g19130	-	-	-
comp4049_c1_seq32	237	37	15	10	27.7546	6.18894	5.68882	46.6171	9.60885	11.9382	0.206123	-2.27842	down	1.7551e-07	5.87555e-06	0.256092	-1.96527	down	7.55152e-07	3.43559e-05	8.11361e-25	gi|225459979|ref|XP_002267546.1|PREDICTED: hypothetical protein [Vitis vinifera]	4.60127e-25	UniRef90_UPI000198556B PREDICTED: hypothetical protein n=1 Tax=Vitis vinifera RepID=UPI000198556B	5.5196e-18	AT1G45616.1 | Symbols: AtRLP6, RLP6 | receptor like protein 6 | chr1:17183550-17186534 REVERSE LENGTH=994	1.36808e-25	hypothetical protein LOC100261993	1.81727e-17	At1g45616	[R] KOG0619 FOG: Leucine rich repeat	-	-
comp605_c1_seq1	1004	1108	451	556	196.195	43.9255	74.6641	1395.99	288.906	663.766	0.206954	-2.27262	down	2.14422e-179	1.25862e-177	0.47548	-1.07254	down	1.17883e-82	1.56239e-80	1.11363e-76	gi|225441325|ref|XP_002276334.1|PREDICTED: hypothetical protein [Vitis vinifera]	6.5535e-77	UniRef90_F6HLP0 Putative uncharacterized protein n=1 Tax=Vitis vinifera RepID=F6HLP0_VITVI	6.25138e-47	AT2G41410.1 | Symbols: | Calcium-binding EF-hand family protein | chr2:17262085-17262735 REVERSE LENGTH=216	2.39379e-77	hypothetical protein LOC100264151; K13448 calcium-binding protein CML	1.94746e-46	At2g41410	[T] KOG0027 Calmodulin and related proteins (EF-Hand superfamily)	-	-
comp7730_c0_seq1	1620	140	57	67	15.3637	3.44059	5.5761	176.389	36.5136	79.9862	0.207006	-2.27225	down	3.36516e-24	1.59282e-22	0.453465	-1.14094	down	1.29787e-12	8.88314e-11	1.03151e-174	gi|224134985|ref|XP_002321954.1|iaa-amino acid hydrolase 5 [Populus trichocarpa]; gi|222868950|gb|EEF06081.1| iaa-amino acid hydrolase 5 [Populus trichocarpa]	6.00928e-175	UniRef90_B9IDG8 Iaa-amino acid hydrolase 5 (Fragment) n=1 Tax=Populus trichocarpa RepID=B9IDG8_POPTR	4.85968e-146	AT5G54140.1 | Symbols: ILL3 | IAA-leucine-resistant (ILR1)-like 3 | chr5:21965833-21967834 FORWARD LENGTH=428	2.1773e-175	ILL5; iaa-amino acid hydrolase 5; K14664 IAA-amino acid hydrolase [EC:3.5.1.-]	1.53913e-145	At5g54140	-	GO:0003824	GO:0003824(molecular_function: catalytic activity);
comp6189_c0_seq1	417	39	16	16	16.6269	3.75195	5.17315	49.1369	10.2494	19.1012	0.208589	-2.26126	down	9.53938e-08	3.23243e-06	0.388734	-1.36315	down	3.43878e-05	0.00117999	1.2667e-41	gi|225433845|ref|XP_002264307.1|PREDICTED: hypothetical protein [Vitis vinifera]	7.17232e-42	UniRef90_F6HYQ6 Putative uncharacterized protein n=2 Tax=Vitis vinifera RepID=F6HYQ6_VITVI	6.33945e-37	AT1G05870.4 | Symbols: | Protein of unknown function (DUF1685) | chr1:1772454-1773228 REVERSE LENGTH=189	2.06785e-42	hypothetical protein LOC100261066	1.75774e-36	At1g05870	[R] KOG4197 FOG: PPR repeat	-	-
comp14048_c0_seq1	1504	129	53	50	15.2484	3.44589	4.48222	162.53	33.9513	59.6912	0.208893	-2.25917	down	2.94672e-22	1.37082e-20	0.367263	-1.44511	down	5.27068e-15	3.98899e-13	4.20595e-175	gi|255538616|ref|XP_002510373.1|Glucan endo-1,3-beta-glucosidase precursor, putative [Ricinus communis]; gi|223551074|gb|EEF52560.1| Glucan endo-1,3-beta-glucosidase precursor, putative [Ricinus communis]	2.45277e-175	UniRef90_B9R7T0 Glucan endo-1,3-beta-glucosidase, putative n=1 Tax=Ricinus communis RepID=B9R7T0_RICCO	7.30907e-141	AT4G34480.1 | Symbols: | O-Glycosyl hydrolases family 17 protein | chr4:16481147-16483988 REVERSE LENGTH=504	8.88633e-176	Glucan endo-1,3-beta-glucosidase precursor, putative (EC:3.2.1.39)	4.50944e-136	At2g16230	-	GO:0044238 GO:0043167 GO:0008422	GO:0044238(biological_process: primary metabolic process);GO:0043167(molecular_function: ion binding);GO:0008422(molecular_function: beta-glucosidase activity);
comp9650_c0_seq1	406	34	14	2	14.8879	3.37191	0.664163	42.8373	8.96826	2.38765	0.209356	-2.25597	down	6.5932e-07	2.12961e-05	0.0557376	-4.16521	down	7.408e-11	4.60253e-09	5.22668e-48	gi|192764525|gb|ACF05806.1|PAE [Litchi chinensis]	2.95977e-48	UniRef90_B3V945 PAE n=1 Tax=Litchi chinensis RepID=B3V945_LITCN	1.16241e-40	AT4G19420.1 | Symbols: | Pectinacetylesterase family protein | chr4:10587504-10589807 REVERSE LENGTH=397	2.8204e-47	hypothetical protein LOC100245856	1.1039e-29	At4g19410	[M] KOG4287 Pectin acetylesterase and similar proteins	-	-
comp12718_c0_seq2	1567	34	14	13	3.85737	0.87364	1.11852	42.8373	8.96826	15.5197	0.209356	-2.25597	down	6.5932e-07	2.12993e-05	0.362294	-1.46477	down	5.6293e-05	0.0018402	7.89485e-148	gi|255553403|ref|XP_002517743.1|conserved hypothetical protein [Ricinus communis]; gi|223543141|gb|EEF44675.1| conserved hypothetical protein [Ricinus communis]	1.47334e-162	UniRef90_F6GUH3 Putative uncharacterized protein n=1 Tax=Vitis vinifera RepID=F6GUH3_VITVI	3.97095e-113	AT5G58410.1 | Symbols: | HEAT/U-box domain-containing protein | chr5:23609663-23617343 FORWARD LENGTH=1873	1.66538e-148	hypothetical protein	1.25658e-112	At5g58410	[O] KOG0803 Predicted E3 ubiquitin ligase	GO:0005488	GO:0005488(molecular_function: binding);
comp38521_c0_seq1	592	17	7	0	5.10515	1.15624	0	21.4187	4.48413	0	0.209356	-2.25597	down	0.000441728	0.00866947	0	#NAME?	down	5.3332e-07	2.45886e-05	4.95196e-40	gi|225450265|ref|XP_002269745.1|PREDICTED: hypothetical protein [Vitis vinifera]	2.97194e-40	UniRef90_F6GZ25 Putative uncharacterized protein n=1 Tax=Vitis vinifera RepID=F6GZ25_VITVI	2.7964e-39	AT2G44230.1 | Symbols: | Plant protein of unknown function (DUF946) | chr2:18286537-18288247 FORWARD LENGTH=542	1.14223e-40	hypothetical protein LOC100242579	8.31196e-39	At2g44230	-	-	-
comp60265_c0_seq1	765	17	7	3	3.95065	0.894767	0.528726	21.4187	4.48413	3.58147	0.209356	-2.25597	down	0.000441728	0.00867183	0.167213	-2.58024	down	0.000147317	0.00435842	1.39176e-77	gi|225424687|ref|XP_002264637.1|PREDICTED: hypothetical protein [Vitis vinifera]	8.18789e-78	UniRef90_D7TNR3 Putative uncharacterized protein n=2 Tax=Vitis vinifera RepID=D7TNR3_VITVI	1.26953e-51	AT1G60190.1 | Symbols: | ARM repeat superfamily protein | chr1:22198403-22200463 FORWARD LENGTH=686	3.07245e-78	hypothetical protein LOC100243339	3.88508e-51	At1g60190	[S] KOG0167 FOG: Armadillo/beta-catenin-like repeats	-	-
comp30034_c0_seq2	1185	17	7	0	2.55042	0.577634	0	21.4187	4.48413	0	0.209356	-2.25597	down	0.000441728	0.00867418	0	#NAME?	down	5.3332e-07	2.46778e-05	5.1748e-135	gi|225446394|ref|XP_002274553.1|PREDICTED: hypothetical protein [Vitis vinifera]	8.82005e-135	UniRef90_E0CTF3 Probable bifunctional methylthioribulose-1-phosphate dehydratase/enolase-phosphatase E1 2 n=4 Tax=Vitis vinifera RepID=MTBC2_VITVI	3.22052e-109	AT5G53850.2 | Symbols: | haloacid dehalogenase-like hydrolase family protein | chr5:21861155-21864817 REVERSE LENGTH=507	1.10274e-135	hypothetical protein LOC100247253; K09880 enolase-phosphatase E1 [EC:3.1.3.77]	1.24127e-66	At5g53850_2	[E] KOG2630 Enolase-phosphatase E-1	-	-
comp1371_c0_seq2	464	228	94	87	87.3571	19.8099	25.2797	287.262	60.2154	103.863	0.209619	-2.25416	down	5.82114e-38	3.00025e-36	0.361561	-1.46769	down	8.845e-26	8.74542e-24	9.10471e-24	gi|296089837|emb|CBI39656.3|unnamed protein product [Vitis vinifera]	4.36204e-23	UniRef90_Q42242 S-adenosyl methionine synthase (Fragment) n=2 Tax=Arabidopsis thaliana RepID=Q42242_ARATH	1.84191e-25	AT3G17390.1 | Symbols: MTO3, SAMS3, MAT4 | S-adenosylmethionine synthetase family protein | chr3:5952484-5953665 REVERSE LENGTH=393	1.67191e-24	METK4; S-adenosylmethionine synthetase 4; K00789 S-adenosylmethionine synthetase [EC:2.5.1.6]	5.28597e-25	At3g17390	[H] KOG1506 S-adenosylmethionine synthetase	GO:0044237 GO:0016765 GO:0032559	GO:0044237(biological_process: cellular metabolic process);GO:0016765(molecular_function: transferase activity, transferring alkyl or aryl (other than methyl) groups);GO:0032559(molecular_function: adenyl ribonucleotide binding);
comp9775_c0_seq3	945	46	19	13	8.65381	1.96605	1.85474	57.9564	12.1712	15.5197	0.210006	-2.25149	down	7.57434e-09	2.70035e-07	0.267783	-1.90087	down	5.74752e-08	2.9145e-06	4.3532e-120	gi|224152016|ref|XP_002337181.1|predicted protein [Populus trichocarpa]; gi|222838419|gb|EEE76784.1| predicted protein [Populus trichocarpa]	3.35255e-120	UniRef90_B9H721 Predicted protein n=5 Tax=Populus trichocarpa RepID=B9H721_POPTR	2.09086e-105	AT4G08950.1 | Symbols: EXO | Phosphate-responsive 1 family protein | chr4:5740378-5741322 FORWARD LENGTH=314	9.39134e-121	hypothetical protein	6.49394e-105	At4g08950	-	-	-
comp35153_c0_seq1	697	29	12	4	7.39685	1.68353	0.773745	36.5377	7.68708	4.7753	0.210388	-2.24888	down	4.60062e-06	0.00013183	0.130695	-2.93572	down	1.18454e-07	5.82416e-06	3.18411e-96	gi|297734937|emb|CBI17171.3|unnamed protein product [Vitis vinifera]	1.912e-96	UniRef90_F6GWA5 Putative uncharacterized protein n=2 Tax=Vitis vinifera RepID=F6GWA5_VITVI	1.11646e-96	AT1G08090.1 | Symbols: ATNRT2:1, NRT2, NRT2;1AT, ACH1, LIN1, ATNRT2.1, NRT2.1, NRT2:1 | nitrate transporter 2:1 | chr1:2524139-2525920 FORWARD LENGTH=530	9.6686e-94	nitrate transporter, putative; K02575 MFS transporter, NNP family, nitrate/nitrite transporter	3.38623e-96	At1g08090	-	GO:0006810 GO:0044464	GO:0006810(biological_process: transport);GO:0044464(cellular_component: cell part);
comp23213_c0_seq2	1728	29	12	2	2.98357	0.679064	0.156048	36.5377	7.68708	2.38765	0.210388	-2.24888	down	4.60062e-06	0.000131847	0.0653475	-3.93572	down	3.72198e-09	2.07199e-07	0	gi|224095051|ref|XP_002310338.1|white-brown-complex ABC transporter family [Populus trichocarpa]; gi|222853241|gb|EEE90788.1| white-brown-complex ABC transporter family [Populus trichocarpa]	0	UniRef90_B9HG06 White-brown-complex ABC transporter family n=1 Tax=Populus trichocarpa RepID=B9HG06_POPTR	8.86982e-53	AT5G13580.1 | Symbols: | ABC-2 type transporter family protein | chr5:4370879-4373062 FORWARD LENGTH=727	0	white-brown-complex ABC transporter family	2.81322e-52	At5g13580	[Q] KOG0061 Transporter, ABC superfamily (Breast cancer resistance protein)	GO:0009207 GO:0044464 GO:0017111 GO:0032559	GO:0009207(biological_process: purine ribonucleoside triphosphate catabolic process);GO:0044464(cellular_component: cell part);GO:0017111(molecular_function: nucleoside-triphosphatase activity);GO:0032559(molecular_function: adenyl ribonucleotide binding);
comp20473_c0_seq1	985	60	25	21	10.8292	2.48186	2.87444	75.5953	16.0147	25.0703	0.211849	-2.23889	down	4.90586e-11	1.8864e-09	0.331639	-1.59232	down	1.8366e-08	9.68933e-07	9.30955e-28	gi|50830971|emb|CAG29393.1|anaerobic basic leucine zipper protein [Solanum lycopersicum]	5.42673e-28	UniRef90_Q6A1K9 Anaerobic basic leucine zipper protein n=1 Tax=Solanum lycopersicum RepID=Q6A1K9_SOLLC	3.23763e-24	AT3G62420.1 | Symbols: ATBZIP53, BZIP53 | basic region/leucine zipper motif 53 | chr3:23091844-23092284 REVERSE LENGTH=146	4.14795e-18	hypothetical protein LOC100254083; K04371 extracellular signal-regulated kinase 1/2 [EC:2.7.11.24]	1.00749e-23	At3g62420	-	GO:0005488	GO:0005488(molecular_function: binding);
comp44447_c0_seq1	1013	24	10	2	4.21195	0.965304	0.26619	30.2381	6.4059	2.38765	0.211849	-2.23889	down	3.25186e-05	0.000806294	0.0789616	-3.66271	down	1.78153e-07	8.64959e-06	5.02927e-109	gi|297733785|emb|CBI15032.3|unnamed protein product [Vitis vinifera]	2.95873e-109	UniRef90_D7SHS2 Putative uncharacterized protein n=3 Tax=Vitis vinifera RepID=D7SHS2_VITVI	4.36467e-64	AT5G62520.1 | Symbols: SRO5 | similar to RCD one 5 | chr5:25098071-25099264 FORWARD LENGTH=309	2.25232e-107	hypothetical protein LOC100265712	1.36032e-63	At5g62520	-	-	-
comp8638_c0_seq1	2302	507	212	244	39.1547	9.00542	14.2908	638.78	135.805	291.293	0.212601	-2.23378	down	3.29072e-81	1.84948e-79	0.456015	-1.13285	down	2.88908e-41	3.35175e-39	0	gi|225427035|ref|XP_002266951.1|PREDICTED: hypothetical protein [Vitis vinifera]	0	UniRef90_F6HPA0 Putative uncharacterized protein n=3 Tax=Vitis vinifera RepID=F6HPA0_VITVI	0	AT1G12110.1 | Symbols: NRT1.1, CHL1-1, NRT1, B-1, ATNRT1, CHL1 | nitrate transporter 1.1 | chr1:4105341-4109290 FORWARD LENGTH=590	0	hypothetical protein LOC100259122	0	At1g12110	[E] KOG1237 H+/oligopeptide symporter	-	-
comp12384_c0_seq8	1733	31	13	11	3.18013	0.733531	0.855785	39.0576	8.32767	13.1321	0.213215	-2.22962	down	2.4798e-06	7.38595e-05	0.336223	-1.57251	down	6.2915e-05	0.00203976	0	gi|225458621|ref|XP_002284758.1|PREDICTED: hypothetical protein [Vitis vinifera]; gi|302142312|emb|CBI19515.3| unnamed protein product [Vitis vinifera]	0	UniRef90_E0CPV2 Putative uncharacterized protein n=1 Tax=Vitis vinifera RepID=E0CPV2_VITVI	0	AT5G09890.2 | Symbols: | Protein kinase family protein | chr5:3085810-3088842 REVERSE LENGTH=516	0	serine/threonine-protein kinase, putative (EC:2.7.11.13); K08790 serine/threonine kinase 38 [EC:2.7.11.1]	0	At5g09890	[R] KOG0605 NDR and related serine/threonine kinases	GO:0004672 GO:0006464 GO:0032559	GO:0004672(molecular_function: protein kinase activity);GO:0006464(biological_process: protein modification process);GO:0032559(molecular_function: adenyl ribonucleotide binding);
comp511_c0_seq4	316	38	16	8	21.3785	4.95115	3.41329	47.877	10.2494	9.55059	0.214079	-2.22379	down	1.9326e-07	6.46181e-06	0.199482	-2.32567	down	4.60746e-08	2.35179e-06	-	No_hits	-	No_hits	-	No_hits	-	No_hits	-	No_hits	-	-	-
comp4312_c0_seq4	1902	45	19	8	4.20614	0.976824	0.567088	56.6964	12.1712	9.55059	0.214673	-2.21979	down	1.5286e-08	5.38326e-07	0.168451	-2.5696	down	4.12808e-10	2.45165e-08	7.87271e-92	gi|225453301|ref|XP_002269466.1|PREDICTED: hypothetical protein [Vitis vinifera]	4.5779e-92	UniRef90_A5CBT6 Putative uncharacterized protein n=2 Tax=Vitis vinifera RepID=A5CBT6_VITVI	3.08862e-46	AT3G60240.2 | Symbols: EIF4G, CUM2 | eukaryotic translation initiation factor 4G | chr3:22261842-22268295 FORWARD LENGTH=1723	1.65641e-92	hypothetical protein LOC100261523; K03260 translation initiation factor eIF-4F	1.0535e-31	At3g60240_1	[J] KOG0401 Translation initiation factor 4F, ribosome/mRNA-bridging subunit (eIF-4G)	-	-
comp18217_c0_seq1	303	26	11	5	15.255	3.54996	2.22484	32.7579	7.04649	5.96912	0.215108	-2.21687	down	1.74204e-05	0.000454274	0.182219	-2.45625	down	3.79644e-06	0.000155201	3.38382e-47	gi|225449497|ref|XP_002283516.1|PREDICTED: similar to HSC70-1 (heat shock cognate 70 kDa protein 1); ATP binding isoform 1 [Vitis vinifera]	3.06221e-45	UniRef90_Q9LHA8 Heat shock cognate 70 kDa protein 4 n=12 Tax=Embryophyta RepID=HSP74_ARATH	1.51101e-47	AT3G12580.1 | Symbols: HSP70, ATHSP70 | heat shock protein 70 | chr3:3991487-3993689 REVERSE LENGTH=650	8.11364e-47	similar to HSC70-1 (heat shock cognate 70 kDa protein 1); ATP binding; K03283 heat shock 70kDa protein 1/8	4.98341e-47	At3g12580	[O] KOG0101 Molecular chaperones HSP70/HSC70, HSP70 superfamily	-	-
comp21877_c0_seq2	1694	92	39	48	9.65508	2.25125	3.82031	115.913	24.983	57.3035	0.215533	-2.21402	down	6.59494e-16	2.81604e-14	0.494368	-1.01634	down	7.9173e-08	3.97941e-06	1.06284e-44	gi|147828780|emb|CAN64093.1|hypothetical protein VITISV_016055 [Vitis vinifera]	6.18826e-45	UniRef90_A5C0X3 Putative uncharacterized protein n=2 Tax=Vitis vinifera RepID=A5C0X3_VITVI	6.66419e-29	AT2G16050.1 | Symbols: | Cysteine/Histidine-rich C1 domain family protein | chr2:6980450-6981939 FORWARD LENGTH=243	2.92547e-45	hypothetical protein LOC100247916	9.83668e-18	At2g16050	-	-	-
comp15894_c0_seq2	517	33	14	11	11.3476	2.64796	2.86862	41.5774	8.96826	13.1321	0.2157	-2.2129	down	1.33685e-06	4.23726e-05	0.315846	-1.66271	down	2.02966e-05	0.000727908	3.40654e-69	gi|255579847|ref|XP_002530760.1|Ubiquitin carboxyl-terminal hydrolase, putative [Ricinus communis]; gi|223529676|gb|EEF31620.1| Ubiquitin carboxyl-terminal hydrolase, putative [Ricinus communis]	2.09047e-69	UniRef90_B9SXP1 Ubiquitin carboxyl-terminal hydrolase n=1 Tax=Ricinus communis RepID=B9SXP1_RICCO	2.40427e-46	AT5G10790.1 | Symbols: UBP22 | ubiquitin-specific protease 22 | chr5:3410638-3412559 FORWARD LENGTH=557	8.35045e-70	Ubiquitin carboxyl-terminal hydrolase, putative (EC:3.1.2.15); K11366 ubiquitin carboxyl-terminal hydrolase 22/27/51 [EC:3.1.2.15]	6.96886e-46	At5g10790	[O] KOG1867 Ubiquitin-specific protease	GO:0046914 GO:0019941 GO:0016790 GO:0070011	GO:0046914(molecular_function: transition metal ion binding);GO:0019941(biological_process: modification-dependent protein catabolic process);GO:0016790(molecular_function: thiolester hydrolase activity);GO:0070011(molecular_function: peptidase activity, acting on L-amino acid peptides);
comp4094_c0_seq1	357	40	17	13	19.9193	4.65644	4.9096	50.3968	10.89	15.5197	0.216086	-2.21033	down	1.04622e-07	3.53905e-06	0.30795	-1.69923	down	1.98361e-06	8.6246e-05	9.0294e-08	gi|224143136|ref|XP_002324858.1|predicted protein [Populus trichocarpa]; gi|222866292|gb|EEF03423.1| predicted protein [Populus trichocarpa]	5.11571e-08	UniRef90_B9IKW8 Predicted protein n=1 Tax=Populus trichocarpa RepID=B9IKW8_POPTR	6.09171e-09	AT2G26660.1 | Symbols: ATSPX2, SPX2 | SPX domain gene 2 | chr2:11338932-11340703 FORWARD LENGTH=287	1.53237e-08	hypothetical protein	2.01253e-08	At2g26660	[P] KOG1161 Protein involved in vacuolar polyphosphate accumulation, contains SPX domain	-	-
comp19118_c0_seq1	803	68	29	6	15.0548	3.53147	1.00741	85.6746	18.5771	7.16294	0.216833	-2.20534	down	4.36156e-12	1.72514e-10	0.0836063	-3.58024	down	9.17602e-19	7.87667e-17	3.08168e-70	gi|255553599|ref|XP_002517840.1|conserved hypothetical protein [Ricinus communis]; gi|223542822|gb|EEF44358.1| conserved hypothetical protein [Ricinus communis]	1.8313e-70	UniRef90_B9RVS1 Putative uncharacterized protein n=1 Tax=Ricinus communis RepID=B9RVS1_RICCO	1.07481e-64	AT5G44130.1 | Symbols: FLA13 | FASCICLIN-like arabinogalactan protein 13 precursor | chr5:17761128-17761871 FORWARD LENGTH=247	6.7618e-71	hypothetical protein	3.302e-64	At5g44130	-	-	-
comp1988_c2_seq5	344	143	61	33	73.9025	17.3398	12.9338	180.169	39.076	39.3962	0.216886	-2.20499	down	9.89108e-24	4.66339e-22	0.218663	-2.19322	down	3.6557e-25	3.57219e-23	3.94987e-35	gi|225455290|ref|XP_002274807.1|PREDICTED: hypothetical protein [Vitis vinifera]; gi|302143948|emb|CBI23053.3| unnamed protein product [Vitis vinifera]	2.23812e-35	UniRef90_E0CV92 Putative uncharacterized protein n=1 Tax=Vitis vinifera RepID=E0CV92_VITVI	1.83978e-37	AT4G27720.1 | Symbols: | Major facilitator superfamily protein | chr4:13831203-13833521 FORWARD LENGTH=460	6.44004e-36	hypothetical protein LOC100267516	6.07557e-37	At4g27720	[G] KOG4332 Predicted sugar transporter	-	-
comp6583_c1_seq1	296	21	9	2	12.6127	2.9732	0.91098	26.4583	5.76531	2.38765	0.217901	-2.19825	down	0.0001243	0.00275697	0.0902418	-3.47006	down	1.75936e-06	7.71611e-05	-	No_hits	-	No_hits	-	No_hits	-	No_hits	-	No_hits	-	-	-
comp25618_c0_seq5	394	21	9	4	9.47555	2.23367	1.36878	26.4583	5.76531	4.7753	0.217901	-2.19825	down	0.0001243	0.00275753	0.180484	-2.47006	down	3.30484e-05	0.00113799	9.99629e-55	gi|225449764|ref|XP_002270624.1|PREDICTED: hypothetical protein [Vitis vinifera]	5.66149e-55	UniRef90_UPI0001984854 PREDICTED: hypothetical protein n=1 Tax=Vitis vinifera RepID=UPI0001984854	3.54956e-20	AT4G23160.1 | Symbols: CRK8 | cysteine-rich RLK (RECEPTOR-like protein kinase) 8 | chr4:12129485-12134086 FORWARD LENGTH=1262	1.66841e-55	hypothetical protein LOC100259076	3.15575e-47	At1g32590	[R] KOG0017 FOG: Transposon-encoded proteins with TYA, reverse transcriptase, integrase domains in various combinations	-	-
comp7344_c0_seq2	1363	153	66	31	19.9562	4.73502	3.06645	192.768	42.2789	37.0085	0.219326	-2.18885	down	4.9435e-25	2.36154e-23	0.191985	-2.38093	down	5.48348e-29	5.66185e-27	0	gi|224082476|ref|XP_002306707.1|predicted protein [Populus trichocarpa]; gi|222856156|gb|EEE93703.1| predicted protein [Populus trichocarpa]	0	UniRef90_B9H7U0 Predicted protein n=5 Tax=Populus RepID=B9H7U0_POPTR	0	AT4G39350.1 | Symbols: CESA2, ATH-A, ATCESA2 | cellulose synthase A2 | chr4:18297078-18301890 FORWARD LENGTH=1084	0	cellulose synthase A (EC:2.4.1.12); K10999 cellulose synthase A [EC:2.4.1.12]	0	At4g39350	-	GO:0045229 GO:0016759 GO:0046914 GO:0031224 GO:0009250	GO:0045229(biological_process: external encapsulating structure organization);GO:0016759(molecular_function: cellulose synthase activity);GO:0046914(molecular_function: transition metal ion binding);GO:0031224(cellular_component: intrinsic to membrane);GO:0009250(biological_process: glucan biosynthetic process);
comp7612_c0_seq1	500	102	44	15	36.267	8.6051	4.04475	128.512	28.186	17.9074	0.219326	-2.18885	down	3.25016e-17	1.41513e-15	0.139344	-2.84328	down	4.11554e-23	3.88835e-21	2.41005e-37	gi|225431729|ref|XP_002268696.1|PREDICTED: hypothetical protein [Vitis vinifera]; gi|147796406|emb|CAN65865.1| hypothetical protein VITISV_010256 [Vitis vinifera]; gi|296083363|emb|CBI22999.3| unnamed protein product [Vitis vinifera]	1.44664e-37	UniRef90_A5BP48 Putative uncharacterized protein n=1 Tax=Vitis vinifera RepID=A5BP48_VITVI	8.75672e-35	AT5G27760.1 | Symbols: | Hypoxia-responsive family protein | chr5:9830396-9831559 FORWARD LENGTH=96	5.72274e-38	hypothetical protein LOC100243044	2.56134e-34	At5g27760	-	GO:0031224	GO:0031224(cellular_component: intrinsic to membrane);
comp9641_c0_seq1	352	51	22	19	25.7578	6.11158	7.27749	64.256	14.093	22.6827	0.219326	-2.18885	down	2.4464e-09	8.91072e-08	0.353005	-1.50224	down	5.2965e-07	2.45289e-05	9.59509e-42	gi|225439643|ref|XP_002269284.1|PREDICTED: hypothetical protein isoform 2 [Vitis vinifera]	5.43638e-42	UniRef90_A5BJJ8 CBL-interacting protein kinase 07 n=2 Tax=Vitis vinifera RepID=A5BJJ8_VITVI	7.1682e-34	AT5G58380.1 | Symbols: CIPK10, PKS2, SIP1, SNRK3.8 | SOS3-interacting protein 1 | chr5:23597092-23598531 REVERSE LENGTH=479	1.62649e-42	CIPK07; CBL-interacting protein kinase 07	2.5299e-35	At5g58380	[T] KOG0583 Serine/threonine protein kinase	GO:0006464 GO:0004672 GO:0023052 GO:0032559	GO:0006464(biological_process: protein modification process);GO:0004672(molecular_function: protein kinase activity);GO:0023052(biological_process: signaling);GO:0032559(molecular_function: adenyl ribonucleotide binding);
comp7698_c0_seq7	697	37	16	15	9.43736	2.24471	2.90154	46.6171	10.2494	17.9074	0.219864	-2.18531	down	3.88824e-07	1.27625e-05	0.384137	-1.38031	down	4.8479e-05	0.00160411	4.61923e-79	gi|255568277|ref|XP_002525113.1|splicing factor u2af large subunit, putative [Ricinus communis]; gi|223535572|gb|EEF37240.1| splicing factor u2af large subunit, putative [Ricinus communis]	2.77376e-79	UniRef90_B9SGJ4 Splicing factor u2af large subunit, putative n=1 Tax=Ricinus communis RepID=B9SGJ4_RICCO	1.20955e-50	AT1G60900.1 | Symbols: | U2 snRNP auxilliary factor, large subunit, splicing factor | chr1:22424008-22427806 FORWARD LENGTH=589	1.0378e-79	splicing factor u2af large subunit, putative; K12837 splicing factor U2AF 65 kDa subunit	3.43368e-48	At1g60900	[A] KOG0120 Splicing factor U2AF, large subunit (RRM superfamily)	GO:0003676	GO:0003676(molecular_function: nucleic acid binding);
comp12574_c0_seq1	671	83	36	26	21.9906	5.2463	5.22422	104.573	23.0612	31.0394	0.220527	-2.18097	down	3.16994e-14	1.31297e-12	0.296819	-1.75234	down	2.73446e-12	1.83964e-10	-	No_hits	-	No_hits	-	No_hits	-	No_hits	-	No_hits	-	-	-
comp16961_c0_seq7	789	23	10	4	5.18242	1.23936	0.683524	28.9782	6.4059	4.7753	0.221059	-2.17749	down	6.61048e-05	0.00154324	0.164789	-2.60131	down	8.32676e-06	0.000320921	1.25363e-44	gi|225451635|ref|XP_002277073.1|PREDICTED: hypothetical protein [Vitis vinifera]; gi|296082255|emb|CBI21260.3| unnamed protein product [Vitis vinifera]	7.45862e-45	UniRef90_A5AXK2 Putative uncharacterized protein n=2 Tax=Vitis vinifera RepID=A5AXK2_VITVI	9.9208e-39	AT3G26700.1 | Symbols: | Protein kinase superfamily protein | chr3:9810669-9812356 FORWARD LENGTH=380	2.75929e-45	hypothetical protein LOC100246288	3.0511e-30	At3g26700	[T] KOG1187 Serine/threonine protein kinase	GO:0004672 GO:0006464 GO:0032559	GO:0004672(molecular_function: protein kinase activity);GO:0006464(biological_process: protein modification process);GO:0032559(molecular_function: adenyl ribonucleotide binding);
comp6600_c0_seq2	1354	218	95	39	28.6233	6.86086	3.88344	274.663	60.856	46.5591	0.221566	-2.17419	down	1.20604e-34	6.12716e-33	0.169514	-2.56053	down	1.77391e-43	2.08703e-41	3.4551e-16	gi|147845884|emb|CAN80086.1|hypothetical protein VITISV_011296 [Vitis vinifera]	2.01835e-16	UniRef90_A5AHM5 Putative uncharacterized protein n=1 Tax=Vitis vinifera RepID=A5AHM5_VITVI	-	No_hits	3.63319e-16	hypothetical protein LOC100254483	-	No_hits	-	-	-
comp2992_c0_seq3	598	57	25	29	16.9455	4.08801	6.53834	71.8155	16.0147	34.6209	0.222998	-2.16489	down	3.91534e-10	1.47084e-08	0.482081	-1.05265	down	1.62714e-05	0.000594964	4.01636e-61	gi|296084262|emb|CBI24650.3|unnamed protein product [Vitis vinifera]	6.5556e-59	UniRef90_D1MJ99 Chitinase n=1 Tax=Dimocarpus longan RepID=D1MJ99_9ROSI	3.03218e-57	AT3G54420.1 | Symbols: ATEP3, ATCHITIV, CHIV, EP3 | homolog of carrot EP3-3 chitinase | chr3:20145935-20147034 FORWARD LENGTH=273	8.63651e-60	hypothetical protein LOC100245803; K01183 chitinase [EC:3.2.1.14]	9.02754e-57	At3g54420	[R] KOG4742 Predicted chitinase	GO:0005975 GO:0043170 GO:0009056	GO:0005975(biological_process: carbohydrate metabolic process);GO:0043170(biological_process: macromolecule metabolic process);GO:0009056(biological_process: catabolic process);
comp14315_c1_seq9	585	41	18	9	12.4598	3.00878	2.07423	51.6568	11.5306	10.7444	0.223216	-2.16349	down	1.13235e-07	3.82502e-06	0.207996	-2.26537	down	2.05088e-08	1.07674e-06	8.76451e-95	gi|308550954|gb|ADO34791.1|beta-galactosidase STBG6 [Solanum lycopersicum]	5.37766e-95	UniRef90_E3UVW8 Beta-galactosidase n=2 Tax=Solanum lycopersicum RepID=E3UVW8_SOLLC	9.49792e-93	AT4G36360.2 | Symbols: BGAL3 | beta-galactosidase 3 | chr4:17176840-17181143 REVERSE LENGTH=855	2.70238e-95	hypothetical protein	2.81587e-92	At4g36360	[G] KOG0496 Beta-galactosidase	GO:0030246 GO:0015925 GO:0044238 GO:0043167	GO:0030246(molecular_function: carbohydrate binding);GO:0015925(molecular_function: galactosidase activity);GO:0044238(biological_process: primary metabolic process);GO:0043167(molecular_function: ion binding);
comp19225_c0_seq1	1040	75	33	17	12.8206	3.1028	2.20387	94.4941	21.1395	20.295	0.223712	-2.16029	down	7.65604e-13	3.07648e-11	0.214775	-2.2191	down	4.92234e-14	3.5816e-12	1.41895e-138	gi|225437336|ref|XP_002265012.1|PREDICTED: hypothetical protein [Vitis vinifera]	2.96643e-136	UniRef90_B9SAP4 Multidrug resistance-associated protein 2, 6 (Mrp2, 6), abc-transoprter, putative n=1 Tax=Ricinus communis RepID=B9SAP4_RICCO	1.5358e-112	AT3G62700.1 | Symbols: ATMRP10, MRP10, ABCC14 | multidrug resistance-associated protein 10 | chr3:23190428-23195727 REVERSE LENGTH=1539	3.04056e-139	hypothetical protein LOC100253698	4.79274e-112	At3g62700	[Q] KOG0054 Multidrug resistance-associated protein/mitoxantrone resistance protein, ABC superfamily	-	-
comp26300_c0_seq1	732	25	11	8	6.0717	1.46945	1.4735	31.498	7.04649	9.55059	0.223712	-2.16029	down	3.52108e-05	0.000867097	0.303212	-1.7216	down	0.000161731	0.00472428	-	No_hits	-	No_hits	-	No_hits	-	No_hits	-	No_hits	-	-	-
comp9553_c0_seq2	1862	183	81	89	17.4724	4.25382	6.44438	230.566	51.8878	106.25	0.225046	-2.15171	down	6.06962e-29	2.99314e-27	0.460825	-1.11771	down	1.09915e-15	8.53924e-14	0	gi|255536825|ref|XP_002509479.1|Glucan endo-1,3-beta-glucosidase precursor, putative [Ricinus communis]; gi|223549378|gb|EEF50866.1| Glucan endo-1,3-beta-glucosidase precursor, putative [Ricinus communis]	0	UniRef90_B9RBE5 Glucan endo-1,3-beta-glucosidase, putative n=1 Tax=Ricinus communis RepID=B9RBE5_RICCO	0	AT4G34480.1 | Symbols: | O-Glycosyl hydrolases family 17 protein | chr4:16481147-16483988 REVERSE LENGTH=504	0	Glucan endo-1,3-beta-glucosidase precursor, putative (EC:3.2.1.39)	4.89073e-167	At2g16230	-	GO:0044238 GO:0043167 GO:0008422	GO:0044238(biological_process: primary metabolic process);GO:0043167(molecular_function: ion binding);GO:0008422(molecular_function: beta-glucosidase activity);
comp12464_c0_seq6	1126	106	47	42	16.7359	4.08162	5.029	133.552	30.1077	50.1406	0.225439	-2.14919	down	2.0722e-17	9.04787e-16	0.37544	-1.41335	down	2.63674e-12	1.77555e-10	2.10445e-122	gi|297734047|emb|CBI15294.3|unnamed protein product [Vitis vinifera]	2.74955e-122	UniRef90_F6GTB8 Putative uncharacterized protein n=2 Tax=Vitis vinifera RepID=F6GTB8_VITVI	1.54281e-113	AT1G74780.1 | Symbols: | Nodulin-like / Major Facilitator Superfamily protein | chr1:28095916-28097912 FORWARD LENGTH=533	1.00038e-122	hypothetical protein LOC100244916	4.83144e-113	At1g74780	-	GO:0006810	GO:0006810(biological_process: transport);
comp608_c0_seq3	807	72	32	33	15.8614	3.87748	5.51329	90.7143	20.4989	39.3962	0.225972	-2.14579	down	2.77582e-12	1.10195e-10	0.434289	-1.20327	down	1.57003e-07	7.65528e-06	6.47512e-68	gi|147835865|emb|CAN68419.1|hypothetical protein VITISV_041846 [Vitis vinifera]	3.84699e-68	UniRef90_F6HMY3 Putative uncharacterized protein n=1 Tax=Vitis vinifera RepID=F6HMY3_VITVI	3.48619e-55	AT1G22850.1 | Symbols: | SNARE associated Golgi protein family | chr1:8080671-8082816 REVERSE LENGTH=344	9.20366e-68	hypothetical protein	1.07134e-54	At1g22850	[S] KOG3140 Predicted membrane protein	-	-
comp17566_c0_seq1	1527	54	24	21	6.2869	1.5369	1.85418	68.0357	15.3742	25.0703	0.225972	-2.14579	down	1.42982e-09	5.25652e-08	0.368487	-1.44031	down	4.6876e-07	2.18115e-05	4.92939e-155	gi|296083792|emb|CBI24009.3|unnamed protein product [Vitis vinifera]	2.87404e-155	UniRef90_F6H9I2 Putative uncharacterized protein n=2 Tax=Vitis vinifera RepID=F6H9I2_VITVI	6.37032e-100	AT4G31570.1 | Symbols: | CONTAINS InterPro DOMAIN/s: Prefoldin (InterPro:IPR009053); BEST Arabidopsis thaliana protein match is: unknown protein (TAIR:AT1G24460.1); Has 194354 Blast hits to 66887 proteins in 3244 species: Archae - 3688; Bacteria - 38556; Metazoa - 84828; Fungi - 17265; Plants - 10589; Viruses - 805; Other Eukaryotes - 38623 (source: NCBI BLink). | chr4:15297061-15306036 FORWARD L…	9.43626e-149	hypothetical protein LOC100260617	2.01457e-99	At4g31570	-	-	-
comp2548_c1_seq5	238	18	8	4	13.4455	3.2869	2.26597	22.6786	5.12472	4.7753	0.225972	-2.14579	down	0.000476928	0.00927802	0.210564	-2.24767	down	0.000249124	0.00690235	2.35523e-32	gi|224068823|ref|XP_002302834.1|predicted protein [Populus trichocarpa]; gi|222844560|gb|EEE82107.1| predicted protein [Populus trichocarpa]	1.33566e-32	UniRef90_B9GTF3 Predicted protein n=1 Tax=Populus trichocarpa RepID=B9GTF3_POPTR	1.76738e-32	AT4G12650.1 | Symbols: | Endomembrane protein 70 protein family | chr4:7468207-7470165 REVERSE LENGTH=652	3.97128e-33	hypothetical protein	4.63203e-13	At2g24170	[U] KOG1278 Endosomal membrane proteins, EMP70	GO:0031224	GO:0031224(cellular_component: intrinsic to membrane);
comp49737_c0_seq1	685	18	8	2	4.67158	1.14202	0.39365	22.6786	5.12472	2.38765	0.225972	-2.14579	down	0.000476928	0.00927885	0.105282	-3.24767	down	1.68503e-05	0.000614371	3.52925e-92	gi|225423867|ref|XP_002278677.1|PREDICTED: hypothetical protein, partial [Vitis vinifera]	2.12198e-92	UniRef90_F6HF17 Putative uncharacterized protein n=2 Tax=Vitis vinifera RepID=F6HF17_VITVI	1.99837e-82	AT3G25700.1 | Symbols: | Eukaryotic aspartyl protease family protein | chr3:9358937-9360295 FORWARD LENGTH=452	7.95548e-93	hypothetical protein LOC100256020	6.05223e-82	At3g25700	[O] KOG1339 Aspartyl protease	-	-
comp31861_c0_seq3	440	18	8	3	7.27279	1.77791	0.919262	22.6786	5.12472	3.58147	0.225972	-2.14579	down	0.000476928	0.00928135	0.157923	-2.66271	down	7.312e-05	0.00232952	5.02746e-19	gi|225434570|ref|XP_002279022.1|PREDICTED: hypothetical protein [Vitis vinifera]	2.93764e-19	UniRef90_A5BAL1 Putative uncharacterized protein n=2 Tax=Vitis vinifera RepID=A5BAL1_VITVI	1.64672e-09	AT5G58630.1 | Symbols: | unknown protein; Has 1807 Blast hits to 1807 proteins in 277 species: Archae - 0; Bacteria - 0; Metazoa - 736; Fungi - 347; Plants - 385; Viruses - 0; Other Eukaryotes - 339 (source: NCBI BLink). | chr5:23696141-23697335 REVERSE LENGTH=372	8.56769e-20	hypothetical protein LOC100246663	4.64906e-09	At5g58630	-	-	-
comp5038_c0_seq13	539	18	8	3	5.93698	1.45136	0.750418	22.6786	5.12472	3.58147	0.225972	-2.14579	down	0.000476928	0.00928301	0.157923	-2.66271	down	7.312e-05	0.00233191	1.3587e-70	gi|147817646|emb|CAN60153.1|hypothetical protein VITISV_021504 [Vitis vinifera]	8.26865e-71	UniRef90_A5AF28 Putative uncharacterized protein n=4 Tax=Vitis vinifera RepID=A5AF28_VITVI	4.2175e-59	AT3G48050.2 | Symbols: | BAH domain ;TFIIS helical bundle-like domain | chr3:17734270-17739412 REVERSE LENGTH=1613	7.22057e-71	DNA binding protein, putative	1.2529e-58	At3g48050	[K] KOG1886 BAH domain proteins	GO:0043231 GO:0003676	GO:0043231(cellular_component: intracellular membrane-bounded organelle);GO:0003676(molecular_function: nucleic acid binding);
comp10120_c0_seq2	1142	155	69	40	24.1294	5.90822	4.72242	195.288	44.2007	47.753	0.226336	-2.14346	down	1.22447e-24	5.82116e-23	0.244526	-2.03194	down	3.42598e-25	3.35376e-23	2.95782e-172	gi|225441137|ref|XP_002266164.1|PREDICTED: similar to glutamate-ammonia ligase [Vitis vinifera]	2.86496e-167	UniRef90_D7TIU8 Putative uncharacterized protein n=3 Tax=Vitis vinifera RepID=D7TIU8_VITVI	8.81817e-149	AT3G53180.1 | Symbols: | glutamate-ammonia ligases;catalytics;glutamate-ammonia ligases | chr3:19707068-19711188 FORWARD LENGTH=852	6.3055e-173	similar to glutamate-ammonia ligase	8.60896e-142	At3g53180	[E] KOG0683 Glutamine synthetase	-	-
comp4585_c0_seq1	353	47	21	3	23.6703	5.81725	1.14582	59.2163	13.4524	3.58147	0.227174	-2.13813	down	1.78427e-08	6.25623e-07	0.0604812	-4.04737	down	2.36484e-14	1.74828e-12	3.0938e-32	gi|7532799|gb|AAF63239.1|AF153828_1alpha-amylase [Malus x domestica]	3.30579e-31	UniRef90_E0CQU1 Putative uncharacterized protein n=3 Tax=Vitis vinifera RepID=E0CQU1_VITVI	7.41792e-31	AT1G76130.1 | Symbols: ATAMY2, AMY2 | alpha-amylase-like 2 | chr1:28561647-28563914 FORWARD LENGTH=413	5.42708e-30	hypothetical protein LOC100257481	2.45041e-30	At1g76130	[G] KOG0471 Alpha-amylase	GO:0046872 GO:0044238 GO:0016160	GO:0046872(molecular_function: metal ion binding);GO:0044238(biological_process: primary metabolic process);GO:0016160(molecular_function: amylase activity);
comp4029_c0_seq2	859	38	17	10	7.86451	1.93521	1.56956	47.877	10.89	11.9382	0.227458	-2.13633	down	4.17778e-07	1.36818e-05	0.249352	-2.00374	down	4.06916e-07	1.90607e-05	1.4637e-52	gi|157057198|gb|ABN71591.2|Na+/H+ antiporter [Chrysanthemum x morifolium]	8.66847e-53	UniRef90_A3RFZ0 Sodium/hydrogen exchanger n=1 Tax=Chrysanthemum x morifolium RepID=A3RFZ0_CHRMO	1.12155e-38	AT3G05030.2 | Symbols: NHX2, ATNHX2 | sodium hydrogen exchanger 2 | chr3:1393456-1395753 REVERSE LENGTH=421	4.60416e-52	sodium proton exchanger	3.46228e-38	At3g05030	[P] KOG1965 Sodium/hydrogen exchanger protein	GO:0055067 GO:0005451 GO:0031224 GO:0030001	GO:0055067(biological_process: monovalent inorganic cation homeostasis);GO:0005451(molecular_function: monovalent cation:hydrogen antiporter activity);GO:0031224(cellular_component: intrinsic to membrane);GO:0030001(biological_process: metal ion transport);
comp7443_c0_seq2	3549	125	56	0	6.2616	1.54296	0	157.49	35.873	0	0.22778	-2.13429	down	4.58556e-20	2.08098e-18	0	#NAME?	down	1.91752e-46	2.3086e-44	0	gi|255541074|ref|XP_002511601.1|ubiquitin-protein ligase, putative [Ricinus communis]; gi|223548781|gb|EEF50270.1| ubiquitin-protein ligase, putative [Ricinus communis]	0	UniRef90_B9RD12 Ubiquitin-protein ligase, putative n=1 Tax=Ricinus communis RepID=B9RD12_RICCO	0	AT2G44900.1 | Symbols: ARABIDILLO-1, ARABIDILLO1 | ARABIDILLO-1 | chr2:18511719-18515762 REVERSE LENGTH=930	0	ubiquitin-protein ligase, putative	0	At2g44900	-	GO:0003824	GO:0003824(molecular_function: catalytic activity);
comp17891_c1_seq3	2568	158	71	54	10.9381	2.70356	2.83511	199.068	45.4819	64.4665	0.228475	-2.12989	down	7.17926e-25	3.42656e-23	0.323842	-1.62664	down	1.96013e-20	1.74904e-18	0	gi|147800889|emb|CAN71184.1|hypothetical protein VITISV_033417 [Vitis vinifera]	0	UniRef90_A5AEB8 Putative uncharacterized protein n=1 Tax=Vitis vinifera RepID=A5AEB8_VITVI	0	AT5G47400.1 | Symbols: | unknown protein; FUNCTIONS IN: molecular_function unknown; LOCATED IN: endomembrane system; EXPRESSED IN: 23 plant structures; EXPRESSED DURING: 13 growth stages; Has 1807 Blast hits to 1807 proteins in 277 species: Archae - 0; Bacteria - 0; Metazoa - 736; Fungi - 347; Plants - 385; Viruses - 0; Other Eukaryotes - 339 (source: NCBI BLink). | chr5:19229162-19232586 FORWARD…	2.8196e-146	gpm923; LOC100279889; K12353 sphingomyelin phosphodiesterase 4 [EC:3.1.4.12]	0	At5g47400	-	-	-
comp12545_c0_seq1	801	40	18	16	8.87787	2.19742	2.69314	50.3968	11.5306	19.1012	0.228796	-2.12786	down	2.24876e-07	7.47625e-06	0.379015	-1.39967	down	2.04332e-05	0.000731718	3.17185e-59	gi|255544131|ref|XP_002513128.1|Reticulocalbin-2 precursor, putative [Ricinus communis]; gi|223548139|gb|EEF49631.1| Reticulocalbin-2 precursor, putative [Ricinus communis]	1.88532e-59	UniRef90_B9RGH6 Reticulocalbin-2, putative n=1 Tax=Ricinus communis RepID=B9RGH6_RICCO	4.21114e-53	AT5G08580.1 | Symbols: | Calcium-binding EF hand family protein | chr5:2780976-2782961 REVERSE LENGTH=391	6.96387e-60	Reticulocalbin-2 precursor, putative	1.29335e-52	At5g08580	[TU] KOG4223 Reticulocalbin, calumenin, DNA supercoiling factor, and related Ca2+-binding proteins of the CREC family (EF-Hand protein superfamily)	GO:0046872 GO:0023052 GO:0031012	GO:0046872(molecular_function: metal ion binding);GO:0023052(biological_process: signaling);GO:0031012(cellular_component: extracellular matrix);
comp5301_c0_seq1	991	506	228	122	90.7733	22.4975	16.598	637.52	146.054	145.647	0.229098	-2.12596	down	1.19278e-75	6.6606e-74	0.228458	-2.13	down	1.97689e-82	2.61852e-80	5.69964e-110	gi|225424885|ref|XP_002269340.1|PREDICTED: hypothetical protein [Vitis vinifera]; gi|296086440|emb|CBI32029.3| unnamed protein product [Vitis vinifera]	3.35594e-110	UniRef90_D7TNF6 Putative uncharacterized protein n=1 Tax=Vitis vinifera RepID=D7TNF6_VITVI	1.13772e-93	AT1G69870.1 | Symbols: NRT1.7 | nitrate transporter 1.7 | chr1:26316208-26320097 FORWARD LENGTH=620	1.2269e-110	hypothetical protein LOC100250071	4.05201e-89	At1g69870	[E] KOG1237 H+/oligopeptide symporter	GO:0015833 GO:0044464	GO:0015833(biological_process: peptide transport);GO:0044464(cellular_component: cell part);
comp18490_c0_seq1	3014	195	88	41	11.502	2.85504	1.83405	245.685	56.3719	48.9468	0.229448	-2.12376	down	3.44262e-30	1.71129e-28	0.199226	-2.32752	down	9.66948e-36	1.07026e-33	0	gi|297742187|emb|CBI33974.3|unnamed protein product [Vitis vinifera]	0	UniRef90_F6HTE3 Putative uncharacterized protein n=1 Tax=Vitis vinifera RepID=F6HTE3_VITVI	0	AT4G17140.3 | Symbols: | pleckstrin homology (PH) domain-containing protein | chr4:9613617-9636618 REVERSE LENGTH=4219	0	vacuolar protein sorting-associated protein, putative	1.22687e-165	At1g48090	[U] KOG1809 Vacuolar protein sorting-associated protein	-	-
comp771_c0_seq1	379	230	104	111	107.887	26.8329	39.487	289.782	66.6213	132.514	0.229902	-2.12091	down	3.06322e-35	1.56136e-33	0.45729	-1.12882	down	1.56773e-19	1.37624e-17	1.52596e-47	gi|217075094|gb|ACJ85907.1|unknown [Medicago truncatula]	8.64358e-48	UniRef90_F6I258 Putative uncharacterized protein n=2 Tax=Vitis vinifera RepID=F6I258_VITVI	6.03342e-43	AT1G78380.1 | Symbols: ATGSTU19, GST8, GSTU19 | glutathione S-transferase TAU 19 | chr1:29486659-29487819 REVERSE LENGTH=219	2.52746e-48	hypothetical protein LOC100259478	2.38034e-41	At1g78320	[O] KOG0406 Glutathione S-transferase	-	-
comp226_c0_seq1	1203	6331	2876	1851	935.596	233.774	207.449	7976.56	1842.34	2209.77	0.230969	-2.11423	down	0	0	0.277033	-1.85187	down	0	0	4.33404e-137	gi|90995395|gb|ABE01396.1|Thaumatin-like protein [Camellia sinensis]	2.53797e-137	UniRef90_A2T1L9 Thaumatin-like protein n=1 Tax=Camellia sinensis RepID=A2T1L9_CAMSI	1.09196e-88	AT4G11650.1 | Symbols: ATOSM34, OSM34 | osmotin 34 | chr4:7025127-7026113 REVERSE LENGTH=244	9.31276e-106	Tl1; VVTL1	3.42804e-88	At4g11650	-	-	-
comp1006_c0_seq9	230	209	95	74	161.547	40.3896	43.3785	263.323	60.856	88.343	0.231108	-2.11336	down	5.08378e-32	2.54931e-30	0.335492	-1.57565	down	1.21132e-25	1.19659e-23	-	No_hits	-	No_hits	-	No_hits	-	No_hits	-	No_hits	-	-	-
comp6370_c0_seq3	317	33	15	10	18.507	4.62706	4.25316	41.5774	9.60885	11.9382	0.231108	-2.11336	down	2.8726e-06	8.50797e-05	0.287133	-1.80021	down	8.49598e-06	0.000326862	5.87106e-47	gi|257480323|gb|ACV60360.1|RD22-like protein [Camellia sinensis]	3.32751e-47	UniRef90_B7STY7 BURP domain-containing protein n=2 Tax=Camellia sinensis RepID=B7STY7_CAMSI	5.69671e-23	AT5G25610.1 | Symbols: RD22, ATRD22 | BURP domain-containing protein | chr5:8914498-8916684 REVERSE LENGTH=392	8.06359e-34	RD22-like protein	1.87973e-22	At5g25610	-	-	-
comp30567_c0_seq1	1146	33	15	14	5.1193	1.27991	1.64708	41.5774	9.60885	16.7135	0.231108	-2.11336	down	2.8726e-06	8.50914e-05	0.401986	-1.31478	down	0.000192795	0.00547746	6.69772e-15	gi|302142999|emb|CBI20294.3|unnamed protein product [Vitis vinifera]	3.92642e-15	UniRef90_F6H241 Putative uncharacterized protein n=3 Tax=Vitis vinifera RepID=F6H241_VITVI	1.28456e-14	AT4G27500.1 | Symbols: PPI1 | proton pump interactor 1 | chr4:13743614-13745900 FORWARD LENGTH=612	1.42756e-15	hypothetical protein LOC100267528	2.44209e-11	At4g27500	-	-	-
comp11465_c0_seq14	1652	22	10	1	2.36752	0.59192	0.0816133	27.7183	6.4059	1.19382	0.231108	-2.11336	down	0.000132915	0.00292263	0.0430699	-4.53717	down	1.12066e-07	5.52888e-06	1.8853e-22	gi|2244771|emb|CAB10194.1|kinesin like protein [Arabidopsis thaliana]; gi|7268120|emb|CAB78457.1| kinesin like protein [Arabidopsis thaliana]	1.09805e-22	UniRef90_O23274 Kinesin like protein n=4 Tax=Arabidopsis RepID=O23274_ARATH	1.65586e-24	AT4G14147.2 | Symbols: ARPC4 | protein binding | chr4:8154062-8156246 REVERSE LENGTH=176	8.85943e-23	similar to Os03g0848300; K05755 actin related protein 2/3 complex, subunit 4	2.34204e-24	At4g14150_3	[Z] KOG1876 Actin-related protein Arp2/3 complex, subunit ARPC4	-	-
comp3163_c0_seq4	975	79	36	9	14.4047	3.61053	1.24454	99.5338	23.0612	10.7444	0.231693	-2.10972	down	4.76488e-13	1.92541e-11	0.107947	-3.2116	down	5.22444e-20	4.62943e-18	1.10438e-73	gi|225432937|ref|XP_002284322.1|PREDICTED: hypothetical protein [Vitis vinifera]; gi|297737169|emb|CBI26370.3| unnamed protein product [Vitis vinifera]	6.4393e-74	UniRef90_D7T799 Putative uncharacterized protein n=1 Tax=Vitis vinifera RepID=D7T799_VITVI	4.25803e-69	AT1G06750.2 | Symbols: | P-loop containing nucleoside triphosphate hydrolases superfamily protein | chr1:2073882-2076350 FORWARD LENGTH=526	2.37571e-74	hypothetical protein LOC100240916	6.57278e-68	At2g30630	-	-	-
comp21702_c0_seq1	822	68	31	14	14.7068	3.68777	2.29629	85.6746	19.8583	16.7135	0.231787	-2.10913	down	1.97156e-11	7.6667e-10	0.195081	-2.35785	down	1.45093e-13	1.03421e-11	-	No_hits	-	No_hits	-	No_hits	-	No_hits	-	No_hits	-	-	-
comp12355_c0_seq1	324	24	11	7	13.1688	3.31987	2.91289	30.2381	7.04649	8.35677	0.233033	-2.10139	down	7.04402e-05	0.00163319	0.276365	-1.85535	down	0.00011925	0.00361083	-	No_hits	-	No_hits	-	No_hits	-	No_hits	-	No_hits	-	-	-
comp12860_c0_seq1	494	24	11	1	8.63706	2.1774	0.272925	30.2381	7.04649	1.19382	0.233033	-2.10139	down	7.04402e-05	0.00163337	0.0394808	-4.66271	down	2.25302e-08	1.1803e-06	9.9213e-23	gi|297745122|emb|CBI38961.3|unnamed protein product [Vitis vinifera]	5.61274e-23	UniRef90_D7U897 Putative uncharacterized protein n=2 Tax=Vitis vinifera RepID=D7U897_VITVI	9.48218e-10	AT1G75340.2 | Symbols: | Zinc finger C-x8-C-x5-C-x3-H type family protein | chr1:28269153-28271873 REVERSE LENGTH=398	3.55148e-08	zinc finger (CCCH-type) family protein; K14321 nucleoporin-like protein 2	2.76525e-09	At1g75340	-	-	-
comp4905_c0_seq5	1024	98	45	26	17.014	4.2972	3.42329	123.472	28.8265	31.0394	0.233466	-2.09872	down	1.02124e-15	4.34018e-14	0.251388	-1.99201	down	3.66576e-16	2.89563e-14	2.49987e-172	gi|225437336|ref|XP_002265012.1|PREDICTED: hypothetical protein [Vitis vinifera]	1.47009e-172	UniRef90_F6HZ38 Putative uncharacterized protein n=2 Tax=Vitis vinifera RepID=F6HZ38_VITVI	2.28897e-161	AT3G62700.1 | Symbols: ATMRP10, MRP10, ABCC14 | multidrug resistance-associated protein 10 | chr3:23190428-23195727 REVERSE LENGTH=1539	5.36354e-173	hypothetical protein LOC100253698	7.13812e-161	At3g62700	[Q] KOG0054 Multidrug resistance-associated protein/mitoxantrone resistance protein, ABC superfamily	-	-
comp5836_c0_seq6	3679	63	29	9	3.04433	0.7708	0.329825	79.375	18.5771	10.7444	0.234042	-2.09516	down	1.31139e-10	4.99737e-09	0.135363	-2.8851	down	5.69164e-15	4.30008e-13	0	gi|225423806|ref|XP_002280418.1|PREDICTED: hypothetical protein isoform 1 [Vitis vinifera]	0	UniRef90_F6HFR1 Putative uncharacterized protein n=3 Tax=Vitis vinifera RepID=F6HFR1_VITVI	0	AT1G68710.1 | Symbols: | ATPase E1-E2 type family protein / haloacid dehalogenase-like hydrolase family protein | chr1:25793498-25797975 REVERSE LENGTH=1200	0	hypothetical protein LOC100256123; K01530 phospholipid-translocating ATPase [EC:3.6.3.1]	0	At1g68710	[R] KOG0206 P-type ATPase	-	-
comp19735_c0_seq1	1306	76	35	31	10.3455	2.62059	3.20029	95.754	22.4206	37.0085	0.234148	-2.0945	down	1.71189e-12	6.82212e-11	0.386496	-1.37147	down	5.99486e-09	3.28915e-07	3.71564e-145	gi|296087241|emb|CBI33615.3|unnamed protein product [Vitis vinifera]	3.46794e-143	UniRef90_B9SQ05 Phosphatidic acid phosphatase, putative n=1 Tax=Ricinus communis RepID=B9SQ05_RICCO	2.85656e-138	AT3G02600.1 | Symbols: LPP3, ATLPP3 | lipid phosphate phosphatase 3 | chr3:551534-554411 FORWARD LENGTH=364	1.26751e-143	phosphatidic acid phosphatase, putative (EC:1.3.1.74)	1.02896e-133	At3g02600	[I] KOG3030 Lipid phosphate phosphatase and related enzymes of the PAP2 family	GO:0044464	GO:0044464(cellular_component: cell part);
comp5669_c0_seq3	1609	26	12	7	2.87276	0.729287	0.58656	32.7579	7.68708	8.35677	0.234663	-2.09134	down	3.74114e-05	0.000917123	0.255107	-1.97083	down	3.4876e-05	0.00119466	0	gi|225455844|ref|XP_002273351.1|PREDICTED: hypothetical protein isoform 1 [Vitis vinifera]	0	UniRef90_UPI00019850A6 PREDICTED: hypothetical protein isoform 1 n=1 Tax=Vitis vinifera RepID=UPI00019850A6	4.93671e-167	AT1G73960.2 | Symbols: TAF2 | TBP-associated factor 2 | chr1:27805173-27814433 REVERSE LENGTH=1370	0	hypothetical protein LOC100266355; K03128 transcription initiation factor TFIID subunit 2	7.83031e-134	At1g73960	[K] KOG1932 TATA binding protein associated factor	-	-
comp6583_c1_seq13	933	93	43	32	17.7208	4.50672	4.62423	117.173	27.5454	38.2024	0.235084	-2.08875	down	6.7046e-15	2.80921e-13	0.326035	-1.6169	down	1.48242e-12	1.01144e-10	-	No_hits	-	No_hits	-	No_hits	-	No_hits	-	No_hits	-	-	-
comp27572_c0_seq1	1620	56	26	27	6.14546	1.56939	2.24708	70.5556	16.6553	32.2332	0.23606	-2.08278	down	1.61536e-09	5.93158e-08	0.456849	-1.13021	down	8.38894e-06	0.000323087	0	gi|297739370|emb|CBI29360.3|unnamed protein product [Vitis vinifera]	0	UniRef90_F6HJE0 Putative uncharacterized protein n=1 Tax=Vitis vinifera RepID=F6HJE0_VITVI	1.72443e-151	AT1G22760.1 | Symbols: PAB3 | poly(A) binding protein 3 | chr1:8055599-8058799 FORWARD LENGTH=660	6.58614e-156	hypothetical protein; K13126 polyadenylate-binding protein	5.46152e-151	At1g22760	[AJ] KOG0123 Polyadenylate-binding protein (RRM superfamily)	GO:0005488	GO:0005488(molecular_function: binding);
comp10721_c0_seq2	1608	28	13	11	3.09566	0.790552	0.922311	35.2778	8.32767	13.1321	0.23606	-2.08278	down	1.99075e-05	0.000515535	0.372247	-1.42567	down	0.000325054	0.00871006	5.98458e-167	gi|225429244|ref|XP_002264694.1|PREDICTED: hypothetical protein [Vitis vinifera]; gi|296088090|emb|CBI35449.3| unnamed protein product [Vitis vinifera]	3.4869e-167	UniRef90_F6HW62 Putative uncharacterized protein n=2 Tax=Vitis vinifera RepID=F6HW62_VITVI	1.89343e-134	AT4G37880.1 | Symbols: | LisH/CRA/RING-U-box domains-containing protein | chr4:17810183-17811349 FORWARD LENGTH=388	1.27076e-167	hypothetical protein LOC100252683	5.99546e-134	At4g37880	[O] KOG2817 Predicted E3 ubiquitin ligase	GO:0046914	GO:0046914(molecular_function: transition metal ion binding);
comp14916_c0_seq1	3164	157	73	80	8.82155	2.25611	3.40898	197.808	46.7631	95.5059	0.236407	-2.08066	down	5.95e-24	2.81016e-22	0.482822	-1.05044	down	8.32364e-13	5.74601e-11	0	gi|225444213|ref|XP_002271023.1|PREDICTED: hypothetical protein [Vitis vinifera]; gi|296089234|emb|CBI39006.3| unnamed protein product [Vitis vinifera]	0	UniRef90_D7U8E2 Putative uncharacterized protein n=1 Tax=Vitis vinifera RepID=D7U8E2_VITVI	0	AT4G20430.1 | Symbols: | Subtilase family protein | chr4:11017656-11021105 REVERSE LENGTH=856	0	hypothetical protein LOC100242573	0	At4g20430	-	GO:0019538 GO:0044092 GO:0005515 GO:0004175	GO:0019538(biological_process: protein metabolic process);GO:0044092(biological_process: negative regulation of molecular function);GO:0005515(molecular_function: protein binding);GO:0004175(molecular_function: endopeptidase activity);
comp10739_c0_seq1	1627	129	60	48	14.0956	3.60609	3.97763	162.53	38.4354	57.3035	0.236482	-2.0802	down	5.84664e-20	2.6505e-18	0.352573	-1.50401	down	1.21973e-15	9.46247e-14	4.65367e-175	gi|225438924|ref|XP_002279324.1|PREDICTED: hypothetical protein [Vitis vinifera]	1.81841e-171	UniRef90_A5BE82 Putative uncharacterized protein n=3 Tax=Vitis vinifera RepID=A5BE82_VITVI	4.41561e-147	AT4G33920.1 | Symbols: | Protein phosphatase 2C family protein | chr4:16260876-16262703 FORWARD LENGTH=380	9.8216e-176	hypothetical protein LOC100254308	1.3986e-146	At4g33920	[T] KOG0700 Protein phosphatase 2C/pyruvate dehydrogenase (lipoamide) phosphatase	-	-
comp9281_c0_seq1	286	43	20	20	26.7291	6.83813	9.42833	54.1766	12.8118	23.8765	0.236482	-2.0802	down	1.28181e-07	4.31847e-06	0.440716	-1.18208	down	6.20944e-05	0.00201557	-	No_hits	-	No_hits	-	No_hits	-	No_hits	-	No_hits	-	-	-
comp26358_c0_seq1	1230	58	27	20	8.38309	2.14651	2.19228	73.0754	17.2959	23.8765	0.236686	-2.07895	down	8.73342e-10	3.23539e-08	0.326737	-1.6138	down	2.49754e-08	1.30336e-06	3.47115e-113	gi|297736702|emb|CBI25738.3|unnamed protein product [Vitis vinifera]	2.03151e-113	UniRef90_UPI0001985F6E PREDICTED: hypothetical protein n=1 Tax=Vitis vinifera RepID=UPI0001985F6E	5.21888e-102	AT1G03370.1 | Symbols: | C2 calcium/lipid-binding and GRAM domain containing protein | chr1:830968-834996 FORWARD LENGTH=1020	7.37847e-114	hypothetical protein LOC100265676	1.63986e-101	At1g03370_2	[S] KOG1032 Uncharacterized conserved protein, contains GRAM domain	-	-
comp15023_c0_seq1	565	64	30	18	20.1378	5.19214	4.29531	80.6349	19.2177	21.4888	0.23833	-2.06897	down	1.38317e-10	5.26719e-09	0.266495	-1.90782	down	1.32283e-10	8.07973e-09	7.36279e-16	gi|255573125|ref|XP_002527492.1|Protein SYM1, putative [Ricinus communis]; gi|223533132|gb|EEF34890.1| Protein SYM1, putative [Ricinus communis]	4.45005e-16	UniRef90_B9SNC3 Protein SYM1, putative n=1 Tax=Ricinus communis RepID=B9SNC3_RICCO	3.36387e-15	AT4G33905.1 | Symbols: | Peroxisomal membrane 22 kDa (Mpv17/PMP22) family protein | chr4:16254065-16255592 REVERSE LENGTH=261	3.05675e-13	peroxisomal membrane protein 22 kDa, putative; K13348 protein Mpv17	9.91603e-15	At4g33900_1	[R] KOG1944 Peroxisomal membrane protein MPV17 and related proteins	-	-
comp2906_c1_seq11	1531	787	369	138	91.3863	23.5681	12.1528	991.558	236.378	164.748	0.23839	-2.0686	down	4.12124e-112	2.36593e-110	0.16615	-2.58944	down	4.18478e-154	5.80916e-152	0	gi|257480321|gb|ACV60359.1|putative glucose-6-phosphate/phosphate translocator [Camellia sinensis]	0	UniRef90_D3GDK9 Putative glucose-6-phosphate/phosphate translocator n=1 Tax=Camellia sinensis RepID=D3GDK9_CAMSI	7.68197e-162	AT1G61800.1 | Symbols: GPT2, ATGPT2 | glucose-6-phosphate/phosphate translocator 2 | chr1:22824527-22826459 FORWARD LENGTH=388	5.00694e-166	Glucose-6-phosphate/phosphate translocator 2, chloroplast precursor, putative	3.17317e-161	At1g61800	[GE] KOG1441 Glucose-6-phosphate/phosphate and phosphoenolpyruvate/phosphate antiporter	GO:0051234 GO:0031224	GO:0051234(biological_process: establishment of localization);GO:0031224(cellular_component: intrinsic to membrane);
comp18395_c0_seq1	1626	113	53	48	12.3549	3.18734	3.98008	142.371	33.9513	57.3035	0.23847	-2.06812	down	1.53107e-17	6.70673e-16	0.402494	-1.31296	down	4.49894e-12	2.99328e-10	1.54171e-178	gi|297736348|emb|CBI25071.3|unnamed protein product [Vitis vinifera]	1.43389e-176	UniRef90_F6HBN1 Putative uncharacterized protein n=4 Tax=Vitis vinifera RepID=F6HBN1_VITVI	2.10793e-157	AT5G64510.1 | Symbols: TIN1 | unknown protein; FUNCTIONS IN: molecular_function unknown; INVOLVED IN: biological_process unknown; LOCATED IN: endomembrane system; EXPRESSED IN: 17 plant structures; EXPRESSED DURING: 10 growth stages; Has 35333 Blast hits to 34131 proteins in 2444 species: Archae - 798; Bacteria - 22429; Metazoa - 974; Fungi - 991; Plants - 531; Viruses - 0; Other Eukaryotes - 961…	8.01488e-178	hypothetical protein LOC100258336	1.9346e-55	At5g64510	-	-	-
comp9079_c0_seq1	730	172	81	78	41.8878	10.8501	14.406	216.706	51.8878	93.1183	0.239438	-2.06228	down	9.06872e-26	4.35715e-24	0.429698	-1.21861	down	2.91468e-16	2.31245e-14	3.45278e-59	gi|225433491|ref|XP_002265088.1|PREDICTED: hypothetical protein [Vitis vinifera]	1.93269e-57	UniRef90_A9P9K8 Predicted protein n=2 Tax=Populus trichocarpa RepID=A9P9K8_POPTR	4.94619e-58	AT3G23820.1 | Symbols: GAE6 | UDP-D-glucuronate 4-epimerase 6 | chr3:8603645-8605027 FORWARD LENGTH=460	7.6892e-60	hypothetical protein LOC100241904; K08679 UDP-glucuronate 4-epimerase [EC:5.1.3.6]	1.50746e-57	At3g23820	[M] KOG1371 UDP-glucose 4-epimerase/UDP-sulfoquinovose synthase	-	-
comp8222_c0_seq9	4359	167	79	26	6.811	1.7722	0.804187	210.407	50.6066	31.0394	0.240518	-2.05578	down	5.85372e-25	2.79513e-23	0.147521	-2.76101	down	5.48808e-36	6.10562e-34	0	gi|225456629|ref|XP_002266656.1|PREDICTED: hypothetical protein [Vitis vinifera]	0	UniRef90_F6GTB6 Putative uncharacterized protein n=2 Tax=Vitis vinifera RepID=F6GTB6_VITVI	0	AT3G47910.2 | Symbols: | Ubiquitin carboxyl-terminal hydrolase-related protein | chr3:17674737-17681444 REVERSE LENGTH=1607	0	hypothetical protein LOC100256959	0	At3g47910	-	-	-
comp17099_c0_seq1	1649	114	54	51	12.2904	3.20219	4.16985	143.631	34.5919	60.885	0.240838	-2.05386	down	1.60798e-17	7.0337e-16	0.423899	-1.23821	down	1.8634e-11	1.19929e-09	1.14829e-112	gi|225436765|ref|XP_002267320.1|PREDICTED: hypothetical protein isoform 1 [Vitis vinifera]; gi|296086618|emb|CBI32253.3| unnamed protein product [Vitis vinifera]	6.68814e-113	UniRef90_UPI0001983793 PREDICTED: hypothetical protein isoform 2 n=1 Tax=Vitis vinifera RepID=UPI0001983793	6.81367e-87	AT2G47850.3 | Symbols: | Zinc finger C-x8-C-x5-C-x3-H type family protein | chr2:19595953-19598119 FORWARD LENGTH=468	2.42234e-113	hypothetical protein LOC100245975	7.63569e-84	At2g47850	[R] KOG1677 CCCH-type Zn-finger protein	GO:0005488	GO:0005488(molecular_function: binding);
comp5230_c0_seq3	1396	57	27	26	7.2589	1.89126	2.51107	71.8155	17.2959	31.0394	0.240838	-2.05386	down	1.69746e-09	6.23096e-08	0.432211	-1.21019	down	2.88316e-06	0.0001191	1.65251e-170	gi|224098604|ref|XP_002311222.1|predicted protein [Populus trichocarpa]; gi|222851042|gb|EEE88589.1| predicted protein [Populus trichocarpa]	9.64841e-171	UniRef90_B9HHP5 Predicted protein n=2 Tax=Populus trichocarpa RepID=B9HHP5_POPTR	1.75027e-149	AT2G40116.1 | Symbols: | Phosphoinositide-specific phospholipase C family protein | chr2:16751782-16754311 FORWARD LENGTH=613	3.49644e-171	phosphoinositide phospholipase C (EC:3.1.4.11); K05857 phospholipase C, delta [EC:3.1.4.11]	1.90654e-133	At3g08510	[T] KOG0169 Phosphoinositide-specific phospholipase C	GO:0007165 GO:0004629	GO:0007165(biological_process: signal transduction);GO:0004629(molecular_function: phospholipase C activity);
comp35310_c0_seq2	635	19	9	3	5.31938	1.38593	0.636969	23.9385	5.76531	3.58147	0.240838	-2.05386	down	0.000502178	0.00964633	0.149611	-2.74071	down	3.60664e-05	0.00121983	7.67057e-64	gi|297736450|emb|CBI25321.3|unnamed protein product [Vitis vinifera]	4.56977e-64	UniRef90_F6HC23 Putative uncharacterized protein n=2 Tax=Vitis vinifera RepID=F6HC23_VITVI	3.97561e-34	AT3G55060.1 | Symbols: | unknown protein; BEST Arabidopsis thaliana protein match is: unknown protein (TAIR:AT2G39300.2); Has 61765 Blast hits to 33720 proteins in 2065 species: Archae - 846; Bacteria - 6964; Metazoa - 31967; Fungi - 5247; Plants - 3104; Viruses - 205; Other Eukaryotes - 13432 (source: NCBI BLink). | chr3:20403189-20406222 REVERSE LENGTH=896	1.73301e-64	hypothetical protein LOC100241537	1.19311e-33	At3g55060	-	-	-
comp1951_c0_seq1	2035	1300	619	674	113.569	29.744	44.6546	1637.9	396.525	804.637	0.242094	-2.04636	down	5.27536e-181	3.09906e-179	0.491262	-1.02543	down	9.6388e-92	1.29331e-89	0	gi|255553415|ref|XP_002517749.1|conserved hypothetical protein [Ricinus communis]; gi|223543147|gb|EEF44681.1| conserved hypothetical protein [Ricinus communis]	0	UniRef90_B9RVI0 Putative uncharacterized protein n=1 Tax=Ricinus communis RepID=B9RVI0_RICCO	1.78588e-140	AT2G30300.1 | Symbols: | Major facilitator superfamily protein | chr2:12919401-12921222 FORWARD LENGTH=500	0	hypothetical protein	5.68178e-140	At2g30300	-	-	-
comp27881_c0_seq2	712	21	10	5	5.24349	1.37339	0.946805	26.4583	6.4059	5.96912	0.242113	-2.04625	down	0.000264136	0.00544315	0.225604	-2.14813	down	0.000105261	0.0032219	-	No_hits	-	No_hits	-	No_hits	-	No_hits	-	No_hits	-	-	-
comp13855_c0_seq1	1316	153	73	45	20.6689	5.42426	4.61028	192.768	46.7631	53.7221	0.242587	-2.04342	down	8.18366e-23	3.83007e-21	0.278688	-1.84328	down	1.45043e-22	1.35094e-20	3.73397e-60	gi|297740525|emb|CBI30707.3|unnamed protein product [Vitis vinifera]	6.55607e-65	UniRef90_F6HMA8 Putative uncharacterized protein n=1 Tax=Vitis vinifera RepID=F6HMA8_VITVI	3.90047e-26	AT5G05830.1 | Symbols: | RING/FYVE/PHD zinc finger superfamily protein | chr5:1755910-1756825 FORWARD LENGTH=204	7.67455e-56	hypothetical protein LOC100254917	1.22063e-25	At5g05830	[A] KOG1609 Protein involved in mRNA turnover and stability	-	-
comp11135_c0_seq1	907	176	84	35	34.4974	9.05619	5.20273	221.746	53.8095	41.7838	0.242663	-2.04297	down	5.4422e-26	2.61998e-24	0.188431	-2.40789	down	1.83458e-33	1.99495e-31	2.8443e-57	gi|225467496|ref|XP_002267659.1|PREDICTED: hypothetical protein [Vitis vinifera]; gi|147774723|emb|CAN67699.1| hypothetical protein VITISV_018714 [Vitis vinifera]	1.68017e-57	UniRef90_A5BA76 Putative uncharacterized protein n=2 Tax=Vitis vinifera RepID=A5BA76_VITVI	1.80584e-50	AT3G07390.1 | Symbols: AIR12 | auxin-responsive family protein | chr3:2365452-2366273 FORWARD LENGTH=273	6.16491e-58	hypothetical protein	1.62782e-49	At3g07390	[T] KOG4293 Predicted membrane protein, contains DoH and Cytochrome b-561/ferric reductase transmembrane domains	-	-
comp10046_c0_seq1	613	100	48	25	29.0015	7.65692	5.49858	125.992	30.7483	29.8456	0.24405	-2.03475	down	2.29484e-15	9.70344e-14	0.236885	-2.07774	down	3.83632e-17	3.14255e-15	1.68126e-25	gi|225434891|ref|XP_002283273.1|PREDICTED: hypothetical protein [Vitis vinifera]; gi|297746048|emb|CBI16104.3| unnamed protein product [Vitis vinifera]	1.0237e-25	UniRef90_D7SKC8 Putative uncharacterized protein n=1 Tax=Vitis vinifera RepID=D7SKC8_VITVI	3.28601e-14	AT1G07510.1 | Symbols: ftsh10 | FTSH protease 10 | chr1:2305689-2309380 FORWARD LENGTH=813	3.90017e-26	hypothetical protein LOC100250187; K08956 AFG3 family protein [EC:3.4.24.-]	2.37215e-07	At1g07510	[O] KOG0731 AAA+-type ATPase containing the peptidase M41 domain	GO:0019538 GO:0016787 GO:0016020 GO:0000166	GO:0019538(biological_process: protein metabolic process);GO:0016787(molecular_function: hydrolase activity);GO:0016020(cellular_component: membrane);GO:0000166(molecular_function: nucleotide binding);
comp6944_c0_seq1	369	127	61	33	61.187	16.165	12.0575	160.01	39.076	39.3962	0.24421	-2.03381	down	4.38116e-19	1.96235e-17	0.246211	-2.02203	down	8.1605e-21	7.34211e-19	3.02699e-40	gi|302142338|emb|CBI19541.3|unnamed protein product [Vitis vinifera]	1.77374e-40	UniRef90_F6H009 Putative uncharacterized protein n=2 Tax=Vitis vinifera RepID=F6H009_VITVI	1.98724e-32	AT1G47480.1 | Symbols: | alpha/beta-Hydrolases superfamily protein | chr1:17417623-17419296 FORWARD LENGTH=314	5.16126e-41	hypothetical protein LOC100264240	5.94856e-32	At1g47480	[V] KOG1515 Arylacetamide deacetylase	-	-
comp12299_c0_seq1	588	77	37	38	23.2806	6.15315	8.71319	97.0139	23.7018	45.3653	0.244314	-2.03319	down	3.65648e-12	1.44864e-10	0.467616	-1.0966	down	2.8136e-07	1.33671e-05	1.5192e-33	gi|255567047|ref|XP_002524506.1|grr1, plant, putative [Ricinus communis]; gi|223536294|gb|EEF37946.1| grr1, plant, putative [Ricinus communis]	9.30374e-34	UniRef90_B9SET7 Grr1, plant, putative n=1 Tax=Ricinus communis RepID=B9SET7_RICCO	3.2861e-24	AT2G25490.1 | Symbols: EBF1, FBL6 | EIN3-binding F box protein 1 | chr2:10848018-10850275 REVERSE LENGTH=628	2.51652e-32	hypothetical protein LOC100267990; K14515 EIN3-binding F-box protein	9.75933e-24	At2g25490	[R] KOG1947 Leucine rich repeat proteins, some proteins contain F-box	-	-
comp21230_c0_seq1	315	27	13	9	15.2382	4.03558	3.85215	34.0179	8.32767	10.7444	0.244803	-2.03031	down	3.91228e-05	0.000956482	0.315846	-1.66271	down	0.000118838	0.00360136	-	No_hits	-	No_hits	-	No_hits	-	No_hits	-	No_hits	-	-	-
comp10613_c0_seq1	316	27	13	10	15.19	4.02281	4.26662	34.0179	8.32767	11.9382	0.244803	-2.03031	down	3.91228e-05	0.000956697	0.35094	-1.5107	down	0.000265256	0.00729802	3.11311e-48	gi|11066056|gb|AAG28436.1|AF195029_1plasma membrane Ca2+-ATPase [Glycine max]	3.93067e-48	UniRef90_B9R709 Cation-transporting atpase plant, putative n=1 Tax=Ricinus communis RepID=B9R709_RICCO	6.68266e-48	AT4G37640.1 | Symbols: ACA2 | calcium ATPase 2 | chr4:17683225-17686808 REVERSE LENGTH=1014	3.72835e-47	Os03g0203700; K01537 Ca2+-transporting ATPase [EC:3.6.3.8]	2.20506e-47	At4g37640	[P] KOG0204 Calcium transporting ATPase	GO:0031224 GO:0009206 GO:0046873 GO:0019829 GO:0006816 GO:0032559	GO:0031224(cellular_component: intrinsic to membrane);GO:0009206(biological_process: purine ribonucleoside triphosphate biosynthetic process);GO:0046873(molecular_function: metal ion transmembrane transporter activity);GO:0019829(molecular_function: cation-transporting ATPase activity);GO:0006816(biological_process: calcium ion transport);GO:0032559(molecular_function: adenyl ribonucleotide bindi…
comp18472_c0_seq1	542	31	15	5	10.1682	2.70623	1.24377	39.0576	9.60885	5.96912	0.246018	-2.02317	down	1.1074e-05	0.000298359	0.152829	-2.71001	down	1.19989e-07	5.89029e-06	1.84846e-34	gi|147815968|emb|CAN72579.1|hypothetical protein VITISV_001137 [Vitis vinifera]	1.124e-34	UniRef90_F6HKX9 Putative uncharacterized protein n=2 Tax=Vitis vinifera RepID=F6HKX9_VITVI	1.70293e-21	AT2G37980.1 | Symbols: | O-fucosyltransferase family protein | chr2:15894162-15897452 REVERSE LENGTH=638	6.84918e-20	hypothetical protein	4.98145e-21	At2g37980	-	-	-
comp16902_c0_seq2	1465	35	17	0	4.24729	1.13471	0	44.0972	10.89	0	0.246955	-2.01768	down	3.15528e-06	9.31467e-05	0	#NAME?	down	1.42216e-13	1.01403e-11	1.11589e-124	gi|297743774|emb|CBI36657.3|unnamed protein product [Vitis vinifera]	6.51045e-125	UniRef90_D7U1P1 Putative uncharacterized protein n=1 Tax=Vitis vinifera RepID=D7U1P1_VITVI	5.11821e-115	AT3G59390.1 | Symbols: | unknown protein; FUNCTIONS IN: molecular_function unknown; INVOLVED IN: biological_process unknown; LOCATED IN: endomembrane system; EXPRESSED IN: 22 plant structures; EXPRESSED DURING: 13 growth stages; CONTAINS InterPro DOMAIN/s: Protein of unknown function DUF2054 (InterPro:IPR019352); Has 184 Blast hits to 184 proteins in 72 species: Archae - 0; Bacteria - 0; Metazoa …	2.70707e-113	hypothetical protein	4.42352e-96	At3g59390	[S] KOG3136 Uncharacterized conserved protein	-	-
comp33768_c0_seq2	1221	35	17	12	5.09605	1.36147	1.32506	44.0972	10.89	14.3259	0.246955	-2.01768	down	3.15528e-06	9.31594e-05	0.32487	-1.62206	down	1.48846e-05	0.000551887	6.1454e-163	gi|255583646|ref|XP_002532578.1|trehalose-6-phosphate synthase, putative [Ricinus communis]; gi|223527705|gb|EEF29812.1| trehalose-6-phosphate synthase, putative [Ricinus communis]	3.59743e-163	UniRef90_B9T2V9 Trehalose-6-phosphate synthase, putative n=1 Tax=Ricinus communis RepID=B9T2V9_RICCO	3.18911e-144	AT4G12430.1 | Symbols: TPPF | Haloacid dehalogenase-like hydrolase (HAD) superfamily protein | chr4:7365480-7367346 REVERSE LENGTH=368	1.30708e-163	trehalose-6-phosphate synthase, putative (EC:3.1.3.12)	1.00172e-143	At4g12430	[G] KOG1050 Trehalose-6-phosphate synthase component TPS1 and related subunits	GO:0005991 GO:0019203	GO:0005991(biological_process: trehalose metabolic process);GO:0019203(molecular_function: carbohydrate phosphatase activity);
comp28322_c0_seq1	1224	39	19	11	5.66454	1.51791	1.21166	49.1369	12.1712	13.1321	0.2477	-2.01334	down	9.0378e-07	2.89936e-05	0.267254	-1.90371	down	5.88154e-07	2.70019e-05	4.91313e-27	gi|225439590|ref|XP_002265561.1|PREDICTED: hypothetical protein [Vitis vinifera]	2.87592e-27	UniRef90_A5C0A0 Putative uncharacterized protein n=1 Tax=Vitis vinifera RepID=A5C0A0_VITVI	-	No_hits	1.04483e-27	hypothetical protein LOC100251663	-	No_hits	-	-	-
comp15958_c0_seq1	1360	125	61	46	16.34	4.38596	4.56026	157.49	39.076	54.9159	0.248117	-2.01091	down	1.60043e-18	7.10965e-17	0.348694	-1.51997	down	2.2846e-15	1.75353e-13	1.77105e-145	gi|255555307|ref|XP_002518690.1|serine-threonine protein kinase, plant-type, putative [Ricinus communis]; gi|223542071|gb|EEF43615.1| serine-threonine protein kinase, plant-type, putative [Ricinus communis]	1.03454e-145	UniRef90_B9RYA6 Serine-threonine protein kinase, plant-type, putative n=1 Tax=Ricinus communis RepID=B9RYA6_RICCO	3.43291e-126	AT2G15320.1 | Symbols: | Leucine-rich repeat (LRR) family protein | chr2:6666527-6667675 REVERSE LENGTH=382	3.75206e-146	serine-threonine protein kinase, plant-type, putative (EC:1.3.1.74)	1.08212e-125	At2g15320	[R] KOG0619 FOG: Leucine rich repeat	GO:0016628 GO:0016772 GO:0006796	GO:0016628(molecular_function: oxidoreductase activity, acting on the CH-CH group of donors, NAD or NADP as acceptor);GO:0016772(molecular_function: transferase activity, transferring phosphorus-containing groups);GO:0006796(biological_process: phosphate metabolic process);
comp4034_c0_seq4	1861	53	26	24	5.06304	1.36616	1.73874	66.7758	16.6553	28.6518	0.249422	-2.00334	down	1.1711e-08	4.14785e-07	0.429074	-1.2207	down	5.79468e-06	0.000230798	0	gi|225427100|ref|XP_002276101.1|PREDICTED: hypothetical protein [Vitis vinifera]; gi|297742036|emb|CBI33823.3| unnamed protein product [Vitis vinifera]	0	UniRef90_D7TTQ8 Putative uncharacterized protein n=1 Tax=Vitis vinifera RepID=D7TTQ8_VITVI	2.19782e-156	AT1G32200.2 | Symbols: ATS1, ACT1 | phospholipid/glycerol acyltransferase family protein | chr1:11602223-11605001 REVERSE LENGTH=459	0	hypothetical protein LOC100264363; K00630 glycerol-3-phosphate O-acyltransferase [EC:2.3.1.15]	6.94539e-156	At1g32200	-	GO:0008374	GO:0008374(molecular_function: O-acyltransferase activity);
comp4002_c0_seq1	1320	798	393	356	107.476	29.1133	36.3619	1005.42	251.752	425.001	0.250395	-1.99772	down	5.0538e-108	2.89364e-106	0.422711	-1.24225	down	4.37214e-71	5.69037e-69	2.31431e-110	gi|225458725|ref|XP_002285015.1|PREDICTED: hypothetical protein [Vitis vinifera]	1.35264e-110	UniRef90_F6GZY0 Putative uncharacterized protein n=2 Tax=Vitis vinifera RepID=F6GZY0_VITVI	1.56272e-83	AT5G67300.1 | Symbols: ATMYBR1, ATMYB44, MYBR1, MYB44 | myb domain protein r1 | chr5:26854109-26855026 FORWARD LENGTH=305	1.05955e-105	SREBP; sucrose responsive element binding protein; K09422 myb proto-oncogene protein, plant	4.89083e-83	At5g67300	[K] KOG0048 Transcription factor, Myb superfamily	-	-
comp7083_c0_seq1	468	81	40	29	30.7695	8.35771	8.35455	102.054	25.6236	34.6209	0.25108	-1.99378	down	2.13344e-12	8.48644e-11	0.339242	-1.55961	down	9.9594e-11	6.13671e-09	7.67361e-23	gi|225469370|ref|XP_002263062.1|PREDICTED: hypothetical protein [Vitis vinifera]; gi|296085701|emb|CBI29500.3| unnamed protein product [Vitis vinifera]	4.34263e-23	UniRef90_D7TG77 Putative uncharacterized protein n=2 Tax=Vitis vinifera RepID=D7TG77_VITVI	1.53463e-19	AT3G60410.3 | Symbols: | Protein of unknown function (DUF1639) | chr3:22331612-22332680 FORWARD LENGTH=324	1.45361e-23	hypothetical protein LOC100251580	4.41304e-19	At3g60410	-	-	-
comp6538_c0_seq1	363	129	64	46	63.1778	17.2404	17.0853	162.53	40.9978	54.9159	0.252248	-1.98709	down	9.32594e-19	4.15397e-17	0.337882	-1.56541	down	2.65872e-16	2.1117e-14	4.00306e-24	gi|224106976|ref|XP_002314330.1|predicted protein [Populus trichocarpa]; gi|222863370|gb|EEF00501.1| predicted protein [Populus trichocarpa]	2.26784e-24	UniRef90_B9HXA2 Predicted protein n=1 Tax=Populus trichocarpa RepID=B9HXA2_POPTR	1.43796e-24	AT3G06483.1 | Symbols: PDK, ATPDHK | pyruvate dehydrogenase kinase | chr3:1990727-1992581 REVERSE LENGTH=366	6.8094e-25	hypothetical protein; K00898 pyruvate dehydrogenase kinase [EC:2.7.11.2]	4.43594e-24	At3g06483	[T] KOG0787 Dehydrogenase kinase	GO:0004673 GO:0016310 GO:0007165	GO:0004673(molecular_function: protein histidine kinase activity);GO:0016310(biological_process: phosphorylation);GO:0007165(biological_process: signal transduction);
comp8341_c0_seq1	2399	284	142	72	21.046	5.78804	4.04644	357.818	90.9638	85.9553	0.254218	-1.97586	down	5.29398e-39	2.74092e-37	0.240221	-2.05757	down	2.08882e-45	2.49818e-43	1.86834e-141	gi|225443730|ref|XP_002268081.1|PREDICTED: hypothetical protein [Vitis vinifera]	1.08432e-141	UniRef90_F6HMB9 Putative uncharacterized protein n=1 Tax=Vitis vinifera RepID=F6HMB9_VITVI	2.56226e-117	AT1G29300.1 | Symbols: UNE1 | Plant protein of unknown function (DUF641) | chr1:10248120-10249499 REVERSE LENGTH=459	3.92469e-142	hypothetical protein LOC100259946	1.30155e-106	At3g14870	-	-	-
comp19996_c0_seq1	880	66	33	19	13.3335	3.66695	2.911	83.1548	21.1395	22.6827	0.254218	-1.97586	down	2.98458e-10	1.1245e-08	0.272776	-1.87421	down	1.02926e-10	6.333e-09	1.23707e-102	gi|225447141|ref|XP_002271314.1|PREDICTED: hypothetical protein [Vitis vinifera]	7.31745e-103	UniRef90_F6HIE7 Putative uncharacterized protein n=2 Tax=Vitis vinifera RepID=F6HIE7_VITVI	3.91142e-87	AT2G05810.2 | Symbols: | ARM repeat superfamily protein | chr2:2215225-2216967 REVERSE LENGTH=580	2.68626e-103	hypothetical protein LOC100263717	1.20921e-86	At2g05810	[S] KOG0167 FOG: Armadillo/beta-catenin-like repeats	-	-
comp10002_c0_seq4	547	60	30	13	19.5005	5.36299	3.20425	75.5953	19.2177	15.5197	0.254218	-1.97586	down	1.89403e-09	6.93373e-08	0.2053	-2.28419	down	8.5011e-12	5.58576e-10	8.44371e-43	gi|255567058|ref|XP_002524511.1|ATP binding protein, putative [Ricinus communis]; gi|223536185|gb|EEF37838.1| ATP binding protein, putative [Ricinus communis]	5.12868e-43	UniRef90_B9SEU2 ATP binding protein, putative n=1 Tax=Ricinus communis RepID=B9SEU2_RICCO	1.40276e-39	AT3G14840.2 | Symbols: | Leucine-rich repeat transmembrane protein kinase | chr3:4988271-4993891 FORWARD LENGTH=1020	2.01197e-43	ATP binding protein, putative (EC:1.3.1.74 2.7.10.2)	4.10823e-39	At3g14840	-	GO:0016491 GO:0004672 GO:0008152 GO:0000166	GO:0016491(molecular_function: oxidoreductase activity);GO:0004672(molecular_function: protein kinase activity);GO:0008152(biological_process: metabolic process);GO:0000166(molecular_function: nucleotide binding);
comp17133_c0_seq1	502	42	21	12	14.874	4.09062	3.22291	52.9167	13.4524	14.3259	0.254218	-1.97586	down	4.99644e-07	1.62768e-05	0.270725	-1.8851	down	2.48314e-07	1.18569e-05	9.47718e-18	gi|224143256|ref|XP_002324895.1|predicted protein [Populus trichocarpa]; gi|222866329|gb|EEF03460.1| predicted protein [Populus trichocarpa]	6.24058e-28	UniRef90_F6HCJ9 Putative uncharacterized protein n=1 Tax=Vitis vinifera RepID=F6HCJ9_VITVI	1.68576e-09	AT4G02040.1 | Symbols: | unknown protein; FUNCTIONS IN: molecular_function unknown; INVOLVED IN: biological_process unknown; LOCATED IN: chloroplast; Has 30 Blast hits to 30 proteins in 6 species: Archae - 0; Bacteria - 0; Metazoa - 0; Fungi - 0; Plants - 30; Viruses - 0; Other Eukaryotes - 0 (source: NCBI BLink). | chr4:897563-898021 FORWARD LENGTH=152	2.30897e-18	hypothetical protein	4.9379e-09	At4g02040	-	-	-
comp15760_c0_seq2	1773	40	20	15	4.01082	1.10305	1.14065	50.3968	12.8118	17.9074	0.254218	-1.97586	down	9.32058e-07	2.98786e-05	0.355327	-1.49278	down	9.85022e-06	0.000377089	0	gi|225469470|ref|XP_002267809.1|PREDICTED: hypothetical protein [Vitis vinifera]	0	UniRef90_A5BBA7 Putative uncharacterized protein n=2 Tax=Vitis vinifera RepID=A5BBA7_VITVI	3.04608e-157	AT2G17670.1 | Symbols: | Tetratricopeptide repeat (TPR)-like superfamily protein | chr2:7674420-7675811 FORWARD LENGTH=463	0	hypothetical protein LOC100242847	9.66602e-157	At2g17670	[R] KOG4197 FOG: PPR repeat	-	-
comp4499_c0_seq20	329	34	17	15	18.3723	5.05273	6.14704	42.8373	10.89	17.9074	0.254218	-1.97586	down	6.0927e-06	0.000170661	0.418032	-1.25832	down	0.000224538	0.00629272	3.99628e-56	gi|1335862|gb|AAC49294.1|clathrin heavy chain [Glycine max]	2.26468e-56	UniRef90_Q39834 Clathrin heavy chain n=1 Tax=Glycine max RepID=Q39834_SOYBN	2.50714e-58	AT3G11130.1 | Symbols: | Clathrin, heavy chain | chr3:3482575-3491667 REVERSE LENGTH=1705	1.49427e-56	clathrin heavy chain, putative; K04646 clathrin, heavy polypeptide	8.27519e-58	At3g11130	[U] KOG0985 Vesicle coat protein clathrin, heavy chain	GO:0005905 GO:0012510 GO:0015031	GO:0005905(cellular_component: coated pit);GO:0012510(cellular_component: trans-Golgi network transport vesicle membrane);GO:0015031(biological_process: protein transport);
comp21142_c0_seq1	510	34	17	11	11.852	3.25951	2.90799	42.8373	10.89	13.1321	0.254218	-1.97586	down	6.0927e-06	0.000170683	0.306557	-1.70577	down	1.14143e-05	0.000431707	1.45801e-69	gi|225444171|ref|XP_002271024.1|PREDICTED: hypothetical protein [Vitis vinifera]	8.97569e-70	UniRef90_F6HM17 Putative uncharacterized protein n=2 Tax=Vitis vinifera RepID=F6HM17_VITVI	4.25092e-64	AT3G23290.2 | Symbols: LSH4 | Protein of unknown function (DUF640) | chr3:8326958-8328010 FORWARD LENGTH=195	3.6069e-70	hypothetical protein LOC100249172	1.04002e-62	At2g31160	-	-	-
comp7698_c0_seq12	766	30	15	5	6.96264	1.91485	0.880059	37.7976	9.60885	5.96912	0.254218	-1.97586	down	2.1453e-05	0.000552456	0.157923	-2.66271	down	2.4153e-07	1.1561e-05	1.7755e-72	gi|225430812|ref|XP_002271463.1|PREDICTED: hypothetical protein [Vitis vinifera]	1.04433e-72	UniRef90_A5BUJ8 Putative uncharacterized protein n=2 Tax=Vitis vinifera RepID=A5BUJ8_VITVI	1.51276e-44	AT1G60900.1 | Symbols: | U2 snRNP auxilliary factor, large subunit, splicing factor | chr1:22424008-22427806 FORWARD LENGTH=589	3.87487e-73	hypothetical protein LOC100241076; K12837 splicing factor U2AF 65 kDa subunit	1.7045e-38	At1g60900	[A] KOG0120 Splicing factor U2AF, large subunit (RRM superfamily)	-	-
comp19097_c0_seq1	495	28	14	7	10.0562	2.76564	1.90662	35.2778	8.96826	8.35677	0.254218	-1.97586	down	4.03632e-05	0.000982818	0.236885	-2.07774	down	9.9254e-06	0.0003799	-	No_hits	-	No_hits	-	No_hits	-	No_hits	-	No_hits	-	-	-
comp21643_c0_seq2	523	24	12	6	8.15814	2.24364	1.54675	30.2381	7.68708	7.16294	0.254218	-1.97586	down	0.000143835	0.00313477	0.236885	-2.07774	down	4.4346e-05	0.00147637	1.15765e-56	gi|296088511|emb|CBI37502.3|unnamed protein product [Vitis vinifera]	7.2785e-57	UniRef90_F6I0C2 Putative uncharacterized protein n=2 Tax=Vitis vinifera RepID=F6I0C2_VITVI	2.08203e-53	AT1G76490.1 | Symbols: HMG1, HMGR1, AtHMGR1 | hydroxy methylglutaryl CoA reductase 1 | chr1:28695801-28698206 FORWARD LENGTH=642	2.89143e-57	hypothetical protein LOC100243051; K00021 hydroxymethylglutaryl-CoA reductase (NADPH) [EC:1.1.1.34]	6.05163e-53	At1g76490	[I] KOG2480 3-hydroxy-3-methylglutaryl-CoA (HMG-CoA) reductase	GO:0006720 GO:0006732 GO:0031224 GO:0016616 GO:0048037 GO:0000166	GO:0006720(biological_process: isoprenoid metabolic process);GO:0006732(biological_process: coenzyme metabolic process);GO:0031224(cellular_component: intrinsic to membrane);GO:0016616(molecular_function: oxidoreductase activity, acting on the CH-OH group of donors, NAD or NADP as acceptor);GO:0048037(molecular_function: cofactor binding);GO:0000166(molecular_function: nucleotide binding);
comp30706_c0_seq1	658	24	12	4	6.48436	1.78332	0.819605	30.2381	7.68708	4.7753	0.254218	-1.97586	down	0.000143835	0.00313508	0.157923	-2.66271	down	4.1456e-06	0.000167112	-	No_hits	-	No_hits	-	No_hits	-	No_hits	-	No_hits	-	-	-
comp8566_c0_seq4	508	22	11	5	7.69911	2.1174	1.32702	27.7183	7.04649	5.96912	0.254218	-1.97586	down	0.000272608	0.00560708	0.21535	-2.21525	down	5.486e-05	0.00179797	1.26069e-41	gi|147772905|emb|CAN64574.1|hypothetical protein VITISV_003431 [Vitis vinifera]	7.77408e-42	UniRef90_A5AIK3 Putative uncharacterized protein n=1 Tax=Vitis vinifera RepID=A5AIK3_VITVI	-	No_hits	4.27571e-36	hypothetical protein LOC100243220	2.67612e-39	At2g15410	[R] KOG0017 FOG: Transposon-encoded proteins with TYA, reverse transcriptase, integrase domains in various combinations	GO:0003676	GO:0003676(molecular_function: nucleic acid binding);
comp16961_c0_seq3	2026	20	10	0	1.75498	0.482652	0	25.1984	6.4059	0	0.254218	-1.97586	down	0.000518368	0.00983878	0	#NAME?	down	4.27874e-08	2.19485e-06	3.84804e-161	gi|147805741|emb|CAN73905.1|hypothetical protein VITISV_039777 [Vitis vinifera]	2.23636e-161	UniRef90_A5AXK2 Putative uncharacterized protein n=2 Tax=Vitis vinifera RepID=A5AXK2_VITVI	1.18951e-136	AT3G26700.1 | Symbols: | Protein kinase superfamily protein | chr3:9810669-9812356 FORWARD LENGTH=380	4.93801e-159	hypothetical protein LOC100246288	2.1537e-123	At3g26700	[T] KOG1187 Serine/threonine protein kinase	GO:0004672 GO:0006464 GO:0032559	GO:0004672(molecular_function: protein kinase activity);GO:0006464(biological_process: protein modification process);GO:0032559(molecular_function: adenyl ribonucleotide binding);
comp13810_c0_seq2	2983	170	86	86	10.1316	2.81915	3.88701	214.187	55.0907	102.669	0.257209	-1.95899	down	9.86276e-24	4.65105e-22	0.479343	-1.06087	down	6.87784e-14	4.96613e-12	0	gi|296087265|emb|CBI33639.3|unnamed protein product [Vitis vinifera]	0	UniRef90_F6HSR4 Putative uncharacterized protein n=1 Tax=Vitis vinifera RepID=F6HSR4_VITVI	3.41295e-66	AT1G67040.1 | Symbols: | unknown protein; FUNCTIONS IN: molecular_function unknown; INVOLVED IN: biological_process unknown; LOCATED IN: cellular_component unknown; EXPRESSED IN: 20 plant structures; EXPRESSED DURING: 11 growth stages; BEST Arabidopsis thaliana protein match is: unknown protein (TAIR:AT5G26910.3); Has 89 Blast hits to 84 proteins in 15 species: Archae - 0; Bacteria - 0; Metazoa -…	0	hypothetical protein	1.0914e-65	At1g67040	-	-	-
comp16781_c0_seq2	1855	152	77	35	14.5674	4.05901	2.54387	191.508	49.3254	41.7838	0.257563	-1.957	down	2.3242e-21	1.07111e-19	0.218183	-2.19639	down	1.09207e-26	1.09728e-24	0	gi|225448703|ref|XP_002275275.1|PREDICTED: hypothetical protein [Vitis vinifera]	0	UniRef90_F6HC72 Putative uncharacterized protein n=3 Tax=Vitis vinifera RepID=F6HC72_VITVI	0	AT3G56370.1 | Symbols: | Leucine-rich repeat protein kinase family protein | chr3:20899403-20902390 REVERSE LENGTH=964	0	hypothetical protein LOC100257029	0	At3g56370	-	-	-
comp8135_c0_seq1	819	150	76	40	32.5603	9.07409	6.58486	188.988	48.6848	47.753	0.257608	-1.95675	down	4.26606e-21	1.96061e-19	0.252677	-1.98463	down	7.29184e-24	6.9744e-22	4.2498e-38	gi|225426282|ref|XP_002266388.1|PREDICTED: similar to B2 protein [Vitis vinifera]	2.7553e-37	UniRef90_C6TAQ0 Putative uncharacterized protein n=2 Tax=Glycine max RepID=C6TAQ0_SOYBN	1.47083e-24	AT5G42050.1 | Symbols: | DCD (Development and Cell Death) domain protein | chr5:16815630-16816932 FORWARD LENGTH=349	9.29279e-39	similar to B2 protein	7.49573e-11	YIL130w	-	-	-
comp3773_c0_seq6	530	144	73	7	48.3023	13.4685	1.78071	181.429	46.7631	8.35677	0.257749	-1.95596	down	2.63948e-20	1.2016e-18	0.0460609	-4.44031	down	1.42322e-43	1.67535e-41	-	No_hits	-	No_hits	-	No_hits	-	No_hits	-	No_hits	-	-	-
comp1091_c0_seq9	309	59	30	27	33.9449	9.49371	11.7808	74.3353	19.2177	32.2332	0.258527	-1.95161	down	3.59822e-09	1.3036e-07	0.433619	-1.2055	down	2.03446e-06	8.58739e-05	4.37098e-47	gi|225459800|ref|XP_002285910.1|PREDICTED: hypothetical protein [Vitis vinifera]; gi|302141691|emb|CBI18894.3| unnamed protein product [Vitis vinifera]	2.47738e-47	UniRef90_E0CQU0 Putative uncharacterized protein n=2 Tax=Vitis vinifera RepID=E0CQU0_VITVI	7.94121e-49	AT1G76140.2 | Symbols: | Prolyl oligopeptidase family protein | chr1:28571187-28574852 FORWARD LENGTH=792	7.55195e-48	hypothetical protein LOC100267810; K01322 prolyl oligopeptidase [EC:3.4.21.26]	2.61983e-48	At1g76140	[O] KOG2237 Predicted serine protease	GO:0019538 GO:0004175	GO:0019538(biological_process: protein metabolic process);GO:0004175(molecular_function: endopeptidase activity);
comp16044_c0_seq1	2437	108	55	42	7.87861	2.20689	2.32362	136.071	35.2324	50.1406	0.258926	-1.94939	down	1.51117e-15	6.4073e-14	0.368487	-1.44031	down	9.36856e-13	6.45297e-11	2.01831e-58	gi|297733886|emb|CBI15133.3|unnamed protein product [Vitis vinifera]	1.17121e-58	UniRef90_Q3L1D0 Heat shock protein 101 n=4 Tax=Vitis RepID=Q3L1D0_VITVI	9.7191e-56	AT1G74310.1 | Symbols: ATHSP101, HSP101, HOT1 | heat shock protein 101 | chr1:27936715-27939862 REVERSE LENGTH=911	4.23834e-59	HSP101; heat shock protein 101	3.10061e-55	At1g74310	[O] KOG1051 Chaperone HSP104 and related ATP-dependent Clp proteases	-	-
comp5989_c0_seq1	1194	180	92	88	26.8009	7.53454	9.93686	226.786	58.9343	105.057	0.259868	-1.94415	down	9.1399e-25	4.35372e-23	0.463241	-1.11016	down	2.425e-15	1.85932e-13	1.02358e-138	gi|225445832|ref|XP_002277519.1|PREDICTED: hypothetical protein [Vitis vinifera]	5.99468e-139	UniRef90_F6HYK3 Putative uncharacterized protein n=1 Tax=Vitis vinifera RepID=F6HYK3_VITVI	9.13927e-104	AT5G57900.1 | Symbols: SKIP1 | SKP1 interacting partner 1 | chr5:23449916-23450915 REVERSE LENGTH=300	2.1798e-139	hypothetical protein LOC100257095	2.86859e-103	At5g57900	[R] KOG1947 Leucine rich repeat proteins, some proteins contain F-box	-	-
comp1650_c0_seq5	546	41	21	0	13.3497	3.76097	0	51.6568	13.4524	0	0.260419	-1.9411	down	9.5339e-07	3.05444e-05	0	#NAME?	down	9.15378e-16	7.14222e-14	1.7053e-35	gi|224124132|ref|XP_002319253.1|predicted protein [Populus trichocarpa]; gi|222857629|gb|EEE95176.1| predicted protein [Populus trichocarpa]	1.03579e-35	UniRef90_B9MU38 Predicted protein n=1 Tax=Populus trichocarpa RepID=B9MU38_POPTR	2.66397e-14	AT4G30470.1 | Symbols: | NAD(P)-binding Rossmann-fold superfamily protein | chr4:14894263-14896506 FORWARD LENGTH=303	4.0634e-36	cinnamoyl-CoA reductase (EC:1.2.1.44)	7.0565e-15	At2g23910	[V] KOG1502 Flavonol reductase/cinnamoyl-CoA reductase	GO:0008202 GO:0033764	GO:0008202(biological_process: steroid metabolic process);GO:0033764(molecular_function: steroid dehydrogenase activity, acting on the CH-OH group of donors, NAD or NADP as acceptor);
comp3326_c0_seq1	588	277	142	106	83.7498	23.6148	24.3052	348.998	90.9638	126.545	0.260643	-1.93986	down	4.34148e-37	2.23073e-35	0.362596	-1.46357	down	7.04024e-31	7.39962e-29	2.08675e-35	gi|255542726|ref|XP_002512426.1|RALFL33, putative [Ricinus communis]; gi|223548387|gb|EEF49878.1| RALFL33, putative [Ricinus communis]	1.27914e-35	UniRef90_B9RFA7 RALFL33, putative n=1 Tax=Ricinus communis RepID=B9RFA7_RICCO	3.83442e-33	AT4G15800.1 | Symbols: RALFL33 | ralf-like 33 | chr4:8984915-8985265 FORWARD LENGTH=116	4.83369e-36	RALFL33, putative	5.64682e-32	At3g05490	-	-	-
comp23908_c0_seq1	1857	113	58	8	10.818	3.05414	0.58083	142.371	37.1542	9.55059	0.260967	-1.93806	down	4.56124e-16	1.95188e-14	0.0670824	-3.89792	down	5.14594e-32	5.47766e-30	0	gi|297742917|emb|CBI35784.3|unnamed protein product [Vitis vinifera]	0	UniRef90_D7TZI8 Putative uncharacterized protein n=2 Tax=Vitis vinifera RepID=D7TZI8_VITVI	0	AT1G53730.2 | Symbols: SRF6 | STRUBBELIG-receptor family 6 | chr1:20061771-20065475 FORWARD LENGTH=720	0	hypothetical protein LOC100249831	0	At1g53730	-	GO:0006464 GO:0016301 GO:0031224 GO:0032559	GO:0006464(biological_process: protein modification process);GO:0016301(molecular_function: kinase activity);GO:0031224(cellular_component: intrinsic to membrane);GO:0032559(molecular_function: adenyl ribonucleotide binding);
comp12661_c0_seq1	1590	35	18	0	3.91338	1.107	0	44.0972	11.5306	0	0.261482	-1.93522	down	6.22444e-06	0.000174171	0	#NAME?	down	1.42216e-13	1.0147e-11	3.78106e-121	gi|225458422|ref|XP_002283679.1|PREDICTED: hypothetical protein [Vitis vinifera]	2.18656e-121	UniRef90_F6H030 Putative uncharacterized protein n=2 Tax=Vitis vinifera RepID=F6H030_VITVI	1.18585e-96	AT5G42660.1 | Symbols: | Protein of unknown function (DUF616) | chr5:17103062-17105785 REVERSE LENGTH=463	7.9707e-122	hypothetical protein LOC100266014	3.75411e-96	At5g42660_1	-	-	-
comp1048_c0_seq1	1852	2201	1132	979	211.281	59.7694	71.2709	2773.09	725.148	1168.75	0.261495	-1.93515	down	1.20552e-280	7.19301e-279	0.421463	-1.24652	down	1.85784e-193	2.62264e-191	1.59488e-174	gi|225454346|ref|XP_002278060.1|PREDICTED: hypothetical protein [Vitis vinifera]	2.69918e-174	UniRef90_F6I665 Putative uncharacterized protein n=2 Tax=Vitis vinifera RepID=F6I665_VITVI	9.73166e-130	AT4G00300.2 | Symbols: | fringe-related protein | chr4:128690-130126 FORWARD LENGTH=478	3.35843e-175	hypothetical protein LOC100255197	3.1104e-89	At4g00300_2	-	-	-
comp6295_c0_seq1	286	33	17	5	20.513	5.81241	2.35708	41.5774	10.89	5.96912	0.261922	-1.93279	down	1.16643e-05	0.000313872	0.143566	-2.80021	down	2.92772e-08	1.5198e-06	1.78198e-19	gi|296089100|emb|CBI38803.3|unnamed protein product [Vitis vinifera]	1.01021e-19	UniRef90_F6I333 Putative uncharacterized protein n=5 Tax=Vitis vinifera RepID=F6I333_VITVI	1.26893e-09	AT2G45560.2 | Symbols: CYP76C1 | cytochrome P450, family 76, subfamily C, polypeptide 1 | chr2:18777240-18778354 REVERSE LENGTH=322	2.9438e-20	hypothetical protein LOC100248810	4.03224e-09	At2g45560	[Q] KOG0156 Cytochrome P450 CYP2 subfamily	-	-
comp26840_c0_seq1	1625	62	32	25	6.78297	1.92562	2.07423	78.1151	20.4989	29.8456	0.262419	-1.93006	down	1.98092e-09	7.24569e-08	0.382072	-1.38808	down	1.23917e-07	6.07759e-06	2.91587e-52	gi|255544812|ref|XP_002513467.1|ubiquitin-protein ligase, putative [Ricinus communis]; gi|223547375|gb|EEF48870.1| ubiquitin-protein ligase, putative [Ricinus communis]	1.69866e-52	UniRef90_B9RI98 Ubiquitin-protein ligase, putative n=1 Tax=Ricinus communis RepID=B9RI98_RICCO	1.12614e-17	AT5G22730.1 | Symbols: | F-box/RNI-like/FBD-like domains-containing protein | chr5:7551632-7553219 REVERSE LENGTH=466	6.15438e-53	ubiquitin-protein ligase, putative	6.08401e-17	At5g22730	-	-	-
comp392_c1_seq1	1910	5291	2735	1529	492.477	140.022	107.931	6666.24	1752.01	1825.36	0.262819	-1.92786	down	0	0	0.273821	-1.8687	down	0	0	1.04875e-152	gi|225451893|ref|XP_002282704.1|PREDICTED: hypothetical protein isoform 1 [Vitis vinifera]; gi|225451895|ref|XP_002282708.1| PREDICTED: hypothetical protein isoform 2 [Vitis vinifera]; gi|225451897|ref|XP_002282716.1| PREDICTED: hypothetical protein isoform 3 [Vitis vinifera]; gi|147841261|emb|CAN75613.1| hypothetical protein VITISV_022291 [Vitis vinifera]	6.09816e-153	UniRef90_A5AFT0 S-adenosylmethionine decarboxylase proenzyme n=2 Tax=Vitis vinifera RepID=A5AFT0_VITVI	5.32241e-139	AT3G02470.4 | Symbols: | S-adenosylmethionine decarboxylase | chr3:510223-511323 FORWARD LENGTH=366	2.20635e-153	SAMDC; S-adenosyl-L-methionine decarboxylase; K01611 S-adenosylmethionine decarboxylase [EC:4.1.1.50]	1.69142e-138	At3g02470	[T] KOG0788 S-adenosylmethionine decarboxylase	GO:0006596 GO:0016831	GO:0006596(biological_process: polyamine biosynthetic process);GO:0016831(molecular_function: carboxy-lyase activity);
comp6713_c0_seq1	342	116	60	48	60.2995	17.1553	18.9228	146.151	38.4354	57.3035	0.262984	-1.92695	down	2.52756e-16	1.08698e-14	0.392085	-1.35076	down	1.00861e-12	6.9384e-11	1.36544e-24	gi|15919089|emb|CAC86996.1|ATP citrate lyase b-subunit [Lupinus albus]	7.73699e-25	UniRef90_Q93YH3 ATP citrate lyase b-subunit n=3 Tax=Papilionoideae RepID=Q93YH3_LUPAL	9.4998e-26	AT1G10670.4 | Symbols: ACLA-1 | ATP-citrate lyase A-1 | chr1:3535787-3538098 FORWARD LENGTH=423	5.1284e-25	ATP-citrate synthase, putative (EC:6.2.1.5); K01648 ATP citrate (pro-S)-lyase [EC:2.3.3.8]	3.13683e-25	At1g10670	[C] KOG1254 ATP-citrate lyase	GO:0032559 GO:0003824	GO:0032559(molecular_function: adenyl ribonucleotide binding);GO:0003824(molecular_function: catalytic activity);
comp8110_c0_seq1	711	29	15	4	7.2512	2.06298	0.75851	36.5377	9.60885	4.7753	0.262984	-1.92695	down	4.11638e-05	0.00100152	0.130695	-2.93572	down	1.18454e-07	5.82284e-06	2.4175e-70	gi|224070156|ref|XP_002303123.1|predicted protein [Populus trichocarpa]; gi|222844849|gb|EEE82396.1| predicted protein [Populus trichocarpa]	1.42815e-70	UniRef90_B9GRF8 Predicted protein n=2 Tax=Populus trichocarpa RepID=B9GRF8_POPTR	6.45883e-39	AT3G07880.1 | Symbols: SCN1 | Immunoglobulin E-set superfamily protein | chr3:2514175-2515544 FORWARD LENGTH=240	1.61885e-43	Os06g0318300; K12462 Rho GDP-dissociation inhibitor	1.96344e-38	At3g07880	[T] KOG3205 Rho GDP-dissociation inhibitor	-	-
comp14302_c0_seq1	1700	137	71	29	14.3269	4.08397	2.29996	172.609	45.4819	34.6209	0.263496	-1.92415	down	5.86458e-19	2.62353e-17	0.200574	-2.31779	down	1.80535e-25	1.77853e-23	0	gi|296083216|emb|CBI22852.3|unnamed protein product [Vitis vinifera]	0	UniRef90_D7SYI2 Putative uncharacterized protein n=1 Tax=Vitis vinifera RepID=D7SYI2_VITVI	0	AT3G06550.3 | Symbols: | O-acetyltransferase family protein | chr3:2039317-2042664 REVERSE LENGTH=544	0	hypothetical protein	1.27781e-166	At3g06550	[R] KOG1699 O-acetyltransferase	-	-
comp39433_c0_seq1	864	27	14	1	5.55561	1.58448	0.156048	34.0179	8.96826	1.19382	0.263634	-1.92339	down	7.7553e-05	0.00178835	0.035094	-4.83263	down	2.0102e-09	1.13835e-07	3.40447e-65	gi|225458974|ref|XP_002283604.1|PREDICTED: hypothetical protein [Vitis vinifera]	2.01551e-65	UniRef90_UPI000198543B PREDICTED: hypothetical protein n=1 Tax=Vitis vinifera RepID=UPI000198543B	2.19703e-58	AT1G09970.1 | Symbols: LRR XI-23, RLK7 | Leucine-rich receptor-like protein kinase family protein | chr1:3252408-3255428 FORWARD LENGTH=976	7.40926e-66	hypothetical protein LOC100252298	1.32736e-45	At3g19700	-	-	-
comp8856_c0_seq1	1248	231	120	113	32.9063	9.40243	12.2077	291.042	76.8708	134.902	0.264123	-1.92072	down	9.01378e-31	4.49406e-29	0.463515	-1.10931	down	3.05522e-19	2.65731e-17	3.73424e-155	gi|225440478|ref|XP_002272909.1|PREDICTED: hypothetical protein [Vitis vinifera]	6.15733e-150	UniRef90_Q0PGJ6 Aldo-keto reductase family 4 member C9 n=2 Tax=Arabidopsis RepID=AKRC9_ARATH	4.27889e-152	AT2G37770.2 | Symbols: | NAD(P)-linked oxidoreductase superfamily protein | chr2:15834888-15836659 FORWARD LENGTH=315	7.93198e-156	hypothetical protein LOC100254427	1.49061e-142	At2g37790	[R] KOG1577 Aldo/keto reductase family proteins	-	-
comp4734_c0_seq28	1321	25	13	0	3.36449	0.962308	0	31.498	8.32767	0	0.264387	-1.91928	down	0.000146446	0.00318688	0	#NAME?	down	6.38546e-10	3.74308e-08	2.28762e-150	gi|302143131|emb|CBI20426.3|unnamed protein product [Vitis vinifera]	1.33705e-150	UniRef90_F6H2A5 Putative uncharacterized protein n=1 Tax=Vitis vinifera RepID=F6H2A5_VITVI	1.30464e-130	AT4G27290.1 | Symbols: | S-locus lectin protein kinase family protein | chr4:13666281-13669202 FORWARD LENGTH=783	2.94468e-148	hypothetical protein	4.08312e-130	At4g27290	-	GO:0006464 GO:0030246 GO:0004672 GO:0008037 GO:0032559	GO:0006464(biological_process: protein modification process);GO:0030246(molecular_function: carbohydrate binding);GO:0004672(molecular_function: protein kinase activity);GO:0008037(biological_process: cell recognition);GO:0032559(molecular_function: adenyl ribonucleotide binding);
comp9072_c0_seq1	592	23	12	6	6.90697	1.98213	1.36647	28.9782	7.68708	7.16294	0.265271	-1.91446	down	0.00027727	0.00568088	0.247184	-2.01634	down	8.35622e-05	0.00260217	1.14388e-44	gi|225468893|ref|XP_002270728.1|PREDICTED: hypothetical protein [Vitis vinifera]	1.96036e-44	UniRef90_F6I741 Putative uncharacterized protein n=4 Tax=Vitis vinifera RepID=F6I741_VITVI	1.34246e-43	AT4G05120.1 | Symbols: ENT3, FUR1, ATENT3 | Major facilitator superfamily protein | chr4:2632886-2634824 REVERSE LENGTH=418	2.63472e-45	hypothetical protein LOC100256745	3.99398e-43	At4g05120	[F] KOG1479 Nucleoside transporter	-	-
comp2029_c0_seq1	479	314	164	103	116.54	33.4797	28.9916	395.615	105.057	122.964	0.265553	-1.91293	down	5.73736e-41	2.98832e-39	0.310817	-1.68586	down	1.40762e-40	1.62176e-38	2.19312e-22	gi|225462839|ref|XP_002270540.1|PREDICTED: hypothetical protein [Vitis vinifera]; gi|225462845|ref|XP_002271079.1| PREDICTED: hypothetical protein [Vitis vinifera]; gi|296087492|emb|CBI34081.3| unnamed protein product [Vitis vinifera]; gi|296087495|emb|CBI34084.3| unnamed protein product [Vitis vinifera]	1.24092e-22	UniRef90_D6CH20 Putative uncharacterized protein n=1 Tax=Vitis vinifera RepID=D6CH20_VITVI	3.07795e-18	AT2G32190.1 | Symbols: | unknown protein; BEST Arabidopsis thaliana protein match is: unknown protein (TAIR:AT2G32210.1); Has 218 Blast hits to 218 proteins in 24 species: Archae - 0; Bacteria - 0; Metazoa - 0; Fungi - 16; Plants - 202; Viruses - 0; Other Eukaryotes - 0 (source: NCBI BLink). | chr2:13674588-13675092 FORWARD LENGTH=71	4.54975e-23	hypothetical protein LOC100244413	8.74123e-18	At2g32190	-	-	-
comp5714_c0_seq3	1558	134	70	33	15.2904	4.39343	2.85573	168.829	44.8413	39.3962	0.265601	-1.91267	down	2.00924e-18	8.91296e-17	0.233349	-2.09944	down	1.06761e-22	9.96946e-21	8.42919e-134	gi|296084921|emb|CBI28330.3|unnamed protein product [Vitis vinifera]	4.91301e-134	UniRef90_F6HHG5 Putative uncharacterized protein n=2 Tax=Vitis vinifera RepID=F6HHG5_VITVI	2.64462e-117	AT3G44510.2 | Symbols: | alpha/beta-Hydrolases superfamily protein | chr3:16108251-16111139 REVERSE LENGTH=325	1.77837e-134	hypothetical protein LOC100253478	6.45182e-93	At5g22460	-	-	-
comp984_c1_seq1	1187	2150	1124	635	322.01	92.5953	72.1263	2708.83	720.023	758.078	0.265806	-1.91156	down	3.74708e-269	2.23394e-267	0.279854	-1.83725	down	7.37854e-294	1.06802e-291	7.62483e-78	gi|1015937|emb|CAA62943.1|extensin class 1 protein [Vigna unguiculata]	6.21787e-88	UniRef90_F6HH37 Putative uncharacterized protein n=2 Tax=Vitis vinifera RepID=F6HH37_VITVI	1.01392e-78	AT4G13340.1 | Symbols: | Leucine-rich repeat (LRR) family protein | chr4:7758610-7760892 FORWARD LENGTH=760	2.77109e-78	LRX1, putative	3.16036e-78	At4g13340	-	-	-
comp5802_c0_seq3	1915	42	22	7	3.89908	1.12338	0.492833	52.9167	14.093	8.35677	0.266324	-1.90875	down	9.68048e-07	3.10048e-05	0.157923	-2.66271	down	8.60324e-10	4.99852e-08	0	gi|225452863|ref|XP_002283766.1|PREDICTED: hypothetical protein [Vitis vinifera]; gi|296082939|emb|CBI22240.3| unnamed protein product [Vitis vinifera]	0	UniRef90_D7SXE3 Putative uncharacterized protein n=1 Tax=Vitis vinifera RepID=D7SXE3_VITVI	4.09063e-139	AT5G15270.1 | Symbols: | RNA-binding KH domain-containing protein | chr5:4958738-4960947 FORWARD LENGTH=548	0	hypothetical protein LOC100261236	5.47467e-129	At5g15270	[AR] KOG2190 PolyC-binding proteins alphaCP-1 and related KH domain proteins	-	-
comp6789_c1_seq3	386	21	11	4	9.67194	2.78663	1.39715	26.4583	7.04649	4.7753	0.266324	-1.90875	down	0.00052658	0.00996934	0.180484	-2.47006	down	3.30484e-05	0.00113853	-	No_hits	-	No_hits	-	No_hits	-	No_hits	-	No_hits	-	-	-
comp24062_c0_seq2	1168	21	11	0	3.19638	0.920923	0	26.4583	7.04649	0	0.266324	-1.90875	down	0.00052658	0.0099737	0	#NAME?	down	1.8454e-08	9.73103e-07	1.21608e-128	gi|296083364|emb|CBI23000.3|unnamed protein product [Vitis vinifera]	7.06251e-129	UniRef90_F6H6Y7 Putative uncharacterized protein n=1 Tax=Vitis vinifera RepID=F6H6Y7_VITVI	3.73477e-102	AT3G06880.2 | Symbols: | Transducin/WD40 repeat-like superfamily protein | chr3:2170516-2175686 REVERSE LENGTH=1264	1.20252e-126	hypothetical protein LOC100258504	7.40419e-72	At3g06880	-	-	-
comp512_c0_seq2	624	606	318	307	172.651	49.8329	66.3322	763.512	203.708	366.504	0.266803	-1.90615	down	5.67912e-77	3.17537e-75	0.480024	-1.05882	down	2.35816e-45	2.8172e-43	6.99968e-83	gi|75311075|sp|Q9LDQ7.1|METK_CAMSIRecName: Full=S-adenosylmethionine synthase; Short=AdoMet synthase; AltName: Full=Methionine adenosyltransferase; Short=MAT; gi|7340731|emb|CAB83039.1| s-adenosylmethinonine synthetase [Camellia sinensis]; gi|7594741|dbj|BAA94605.1| s-adenosylmethionine synthetase [Camellia sinensis]	3.36969e-80	UniRef90_P23686 S-adenosylmethionine synthase 1 n=114 Tax=Spermatophyta RepID=METK1_ARATH	1.6987e-82	AT4G01850.2 | Symbols: SAM-2, MAT2, SAM2, AtSAM2 | S-adenosylmethionine synthetase 2 | chr4:796298-797479 REVERSE LENGTH=393	3.00078e-82	METK5; S-adenosylmethionine synthetase 5; K00789 S-adenosylmethionine synthetase [EC:2.5.1.6]	5.08419e-82	At4g01850	[H] KOG1506 S-adenosylmethionine synthetase	GO:0044237 GO:0044424 GO:0016765 GO:0043169 GO:0032559	GO:0044237(biological_process: cellular metabolic process);GO:0044424(cellular_component: intracellular part);GO:0016765(molecular_function: transferase activity, transferring alkyl or aryl (other than methyl) groups);GO:0043169(molecular_function: cation binding);GO:0032559(molecular_function: adenyl ribonucleotide binding);
comp12092_c0_seq1	382	59	31	10	27.4581	7.93545	3.52945	74.3353	19.8583	11.9382	0.267145	-1.90431	down	6.89664e-09	2.46522e-07	0.1606	-2.63846	down	3.90466e-13	2.74441e-11	-	No_hits	-	No_hits	-	No_hits	-	No_hits	-	No_hits	-	-	-
comp26201_c0_seq1	1617	89	47	3	9.78501	2.84224	0.250139	112.133	30.1077	3.58147	0.2685	-1.89701	down	1.31212e-12	5.24729e-11	0.0319395	-4.96851	down	6.6e-29	6.81145e-27	1.70345e-153	gi|225462303|ref|XP_002265206.1|PREDICTED: hypothetical protein [Vitis vinifera]	9.92437e-154	UniRef90_F6H9T3 Putative uncharacterized protein n=1 Tax=Vitis vinifera RepID=F6H9T3_VITVI	6.11925e-141	AT1G79360.1 | Symbols: ATOCT2, OCT2, 2-Oct | organic cation/carnitine transporter 2 | chr1:29854140-29855723 REVERSE LENGTH=527	3.59613e-154	hypothetical protein LOC100241517	1.93788e-140	At1g79360	[R] KOG0255 Synaptic vesicle transporter SVOP and related transporters (major facilitator superfamily)	-	-
comp7692_c0_seq2	2456	53	28	16	3.83645	1.11482	0.878339	66.7758	17.9365	19.1012	0.268608	-1.89643	down	4.39686e-08	1.51715e-06	0.286049	-1.80566	down	1.43622e-08	7.63275e-07	0	gi|225455487|ref|XP_002280303.1|PREDICTED: similar to CDPK-like protein [Vitis vinifera]	0	UniRef90_F6HP71 Putative uncharacterized protein n=2 Tax=Vitis vinifera RepID=F6HP71_VITVI	3.78854e-162	AT1G12580.1 | Symbols: PEPKR1 | phosphoenolpyruvate carboxylase-related kinase 1 | chr1:4283635-4285675 FORWARD LENGTH=522	2.28754e-75	cpk9; cpk9 calcium-dependent protein kinase; K13412 calcium-dependent protein kinase [EC:2.7.11.1]	1.20884e-161	At1g12580	[T] KOG0032 Ca2+/calmodulin-dependent protein kinase, EF-Hand protein superfamily	-	-
comp5657_c0_seq1	564	123	65	43	38.771	11.2696	10.2792	154.97	41.6383	51.3344	0.268686	-1.89601	down	7.81026e-17	3.38498e-15	0.331253	-1.59399	down	6.62354e-16	5.19417e-14	5.9537e-58	gi|225424512|ref|XP_002285238.1|PREDICTED: hypothetical protein [Vitis vinifera]; gi|297737561|emb|CBI26762.3| unnamed protein product [Vitis vinifera]	3.5984e-58	UniRef90_D7T8E1 Putative uncharacterized protein n=1 Tax=Vitis vinifera RepID=D7T8E1_VITVI	2.54593e-55	AT1G14670.1 | Symbols: | Endomembrane protein 70 protein family | chr1:5037669-5040199 FORWARD LENGTH=592	1.40029e-58	hypothetical protein LOC100249044	7.5049e-55	At1g14670	[U] KOG1277 Endosomal membrane proteins, EMP70	GO:0031224	GO:0031224(cellular_component: intrinsic to membrane);
comp15116_c0_seq1	534	51	27	20	16.9789	4.9442	5.04963	64.256	17.2959	23.8765	0.269172	-1.8934	down	8.16244e-08	2.77496e-06	0.371584	-1.42824	down	1.10505e-06	4.95062e-05	3.16657e-36	gi|225427191|ref|XP_002278877.1|PREDICTED: hypothetical protein [Vitis vinifera]	1.98033e-36	UniRef90_A5BU39 Putative uncharacterized protein n=2 Tax=Vitis vinifera RepID=A5BU39_VITVI	5.47123e-17	AT1G32690.1 | Symbols: | unknown protein; FUNCTIONS IN: molecular_function unknown; INVOLVED IN: biological_process unknown; LOCATED IN: plasma membrane; EXPRESSED IN: 21 plant structures; EXPRESSED DURING: 11 growth stages; BEST Arabidopsis thaliana protein match is: unknown protein (TAIR:AT2G35200.1); Has 45 Blast hits to 45 proteins in 8 species: Archae - 0; Bacteria - 0; Metazoa - 0; Fungi - …	7.65059e-37	hypothetical protein LOC100260856	1.62085e-16	At1g32690	-	-	-
comp6721_c0_seq2	1074	285	151	107	47.1761	13.7482	13.4323	359.077	96.7291	127.739	0.269382	-1.89227	down	9.30396e-37	4.77601e-35	0.355743	-1.49109	down	2.23616e-32	2.39323e-30	1.07617e-120	gi|297740876|emb|CBI31058.3|unnamed protein product [Vitis vinifera]	6.26017e-121	UniRef90_D7TKN6 Putative uncharacterized protein n=1 Tax=Vitis vinifera RepID=D7TKN6_VITVI	8.22269e-117	AT2G34770.1 | Symbols: FAH1, ATFAH1 | fatty acid hydroxylase 1 | chr2:14666776-14668061 FORWARD LENGTH=237	3.32136e-120	hypothetical protein LOC100260984	2.55118e-116	At2g34770	[I] KOG0539 Sphingolipid fatty acid hydroxylase	GO:0046914 GO:0031224 GO:0006631 GO:0003824	GO:0046914(molecular_function: transition metal ion binding);GO:0031224(cellular_component: intrinsic to membrane);GO:0006631(biological_process: fatty acid metabolic process);GO:0003824(molecular_function: catalytic activity);
comp4746_c0_seq1	237	47	25	15	35.2558	10.3149	8.53323	59.2163	16.0147	17.9074	0.270445	-1.88659	down	2.81874e-07	9.32972e-06	0.302406	-1.72544	down	1.95866e-07	9.46721e-06	5.0994e-27	gi|255627585|gb|ACU14137.1|unknown [Glycine max]	8.41434e-27	UniRef90_A5BYX3 Putative uncharacterized protein n=3 Tax=rosids RepID=A5BYX3_VITVI	2.4788e-26	AT4G16450.2 | Symbols: | unknown protein; FUNCTIONS IN: molecular_function unknown; INVOLVED IN: photorespiration; LOCATED IN: mitochondrion, mitochondrial membrane, mitochondrial respiratory chain complex I, respiratory chain complex I; EXPRESSED IN: 25 plant structures; EXPRESSED DURING: 15 growth stages. | chr4:9280132-9280541 FORWARD LENGTH=106	1.24044e-26	Os08g0431500	1.06579e-25	At4g16450	-	-	-
comp11561_c0_seq3	1489	116	62	31	13.8498	4.07165	2.80697	146.151	39.7166	37.0085	0.271751	-1.87965	down	8.97664e-16	3.82324e-14	0.253222	-1.98153	down	9.13034e-19	7.84056e-17	3.54838e-136	gi|225445092|ref|XP_002280434.1|PREDICTED: hypothetical protein [Vitis vinifera]; gi|297738757|emb|CBI28002.3| unnamed protein product [Vitis vinifera]	2.06945e-136	UniRef90_D7TBG7 Putative uncharacterized protein n=1 Tax=Vitis vinifera RepID=D7TBG7_VITVI	5.01539e-107	AT4G15450.1 | Symbols: | Senescence/dehydration-associated protein-related | chr4:8839437-8841162 FORWARD LENGTH=381	7.4985e-137	hypothetical protein LOC100259546	6.00357e-103	At3g21600	-	-	-
comp4499_c0_seq13	442	58	31	17	23.3285	6.85824	5.18558	73.0754	19.8583	20.295	0.271751	-1.87965	down	1.28934e-08	4.5562e-07	0.277727	-1.84826	down	1.86623e-09	1.05904e-07	4.30378e-74	gi|297833898|ref|XP_002884831.1|hypothetical protein ARALYDRAFT_478454 [Arabidopsis lyrata subsp. lyrata]; gi|297330671|gb|EFH61090.1| hypothetical protein ARALYDRAFT_478454 [Arabidopsis lyrata subsp. lyrata]	2.43625e-74	UniRef90_Q9SRM1 Clathrin heavy chain, putative; 28833-19741 n=27 Tax=Magnoliophyta RepID=Q9SRM1_ARATH	2.07717e-76	AT3G11130.1 | Symbols: | Clathrin, heavy chain | chr3:3482575-3491667 REVERSE LENGTH=1705	7.11529e-75	clathrin heavy chain, putative; K04646 clathrin, heavy polypeptide	5.87959e-76	At3g11130	[U] KOG0985 Vesicle coat protein clathrin, heavy chain	GO:0005905 GO:0012510 GO:0015031	GO:0005905(cellular_component: coated pit);GO:0012510(cellular_component: trans-Golgi network transport vesicle membrane);GO:0015031(biological_process: protein transport);
comp8358_c0_seq10	936	101	54	14	19.1835	5.64146	2.01661	127.252	34.5919	16.7135	0.271837	-1.87918	down	6.31846e-14	2.60167e-12	0.131342	-2.9286	down	1.86465e-23	1.76865e-21	8.93262e-94	gi|224053527|ref|XP_002297857.1|serine/threonine protein kinase PBS1 [Populus trichocarpa]; gi|222845115|gb|EEE82662.1| serine/threonine protein kinase PBS1 [Populus trichocarpa]	5.27003e-94	UniRef90_B9GMP8 Serine/threonine protein kinase PBS1 n=3 Tax=Malpighiales RepID=B9GMP8_POPTR	2.44083e-82	AT5G13160.1 | Symbols: PBS1 | Protein kinase superfamily protein | chr5:4176854-4179682 FORWARD LENGTH=456	1.92971e-94	serine/threonine protein kinase PBS1; K13430 serine/threonine-protein kinase PBS1 [EC:2.7.11.1]	7.57535e-82	At5g13160	[T] KOG1187 Serine/threonine protein kinase	GO:0004672 GO:0006464 GO:0032559	GO:0004672(molecular_function: protein kinase activity);GO:0006464(biological_process: protein modification process);GO:0032559(molecular_function: adenyl ribonucleotide binding);
comp6376_c0_seq14	1090	43	23	0	7.01332	2.06336	0	54.1766	14.7336	0	0.271954	-1.87856	down	9.76396e-07	3.12491e-05	0	#NAME?	down	1.70275e-16	1.36039e-14	2.42846e-141	gi|255543673|ref|XP_002512899.1|Actin, putative [Ricinus communis]; gi|223547910|gb|EEF49402.1| Actin, putative [Ricinus communis]	1.12295e-135	UniRef90_Q9LSD6 Actin-related protein 2 n=7 Tax=rosids RepID=ARP2_ARATH	7.98137e-138	AT3G27000.1 | Symbols: ARP2, ATARP2, WRM | actin related protein 2 | chr3:9952787-9955784 REVERSE LENGTH=389	5.19308e-142	Actin, putative	2.49641e-137	At3g27000	[Z] KOG0677 Actin-related protein Arp2/3 complex, subunit Arp2	-	-
comp11796_c0_seq1	3200	71	38	31	3.94448	1.1612	1.30612	89.4544	24.3424	37.0085	0.272121	-1.87768	down	3.24268e-10	1.22005e-08	0.413714	-1.27329	down	7.3242e-08	3.68986e-06	0	gi|296084436|emb|CBI24995.3|unnamed protein product [Vitis vinifera]	0	UniRef90_B9RL34 Periplasmic beta-glucosidase, putative n=1 Tax=Ricinus communis RepID=B9RL34_RICCO	9.37205e-179	AT5G04885.1 | Symbols: | Glycosyl hydrolase family protein | chr5:1423369-1426628 FORWARD LENGTH=665	0	hypothetical protein LOC100267983	1.13969e-177	At5g20950	-	GO:0016798 GO:0044238	GO:0016798(molecular_function: hydrolase activity, acting on glycosyl bonds);GO:0044238(biological_process: primary metabolic process);
comp1854_c0_seq6	249	41	22	8	29.2729	8.63966	4.33173	51.6568	14.093	9.55059	0.27282	-1.87398	down	1.81963e-06	5.71568e-05	0.184886	-2.4353	down	6.23764e-09	3.41544e-07	1.92027e-10	gi|297804044|ref|XP_002869906.1|hypothetical protein ARALYDRAFT_329490 [Arabidopsis lyrata subsp. lyrata]; gi|297315742|gb|EFH46165.1| hypothetical protein ARALYDRAFT_329490 [Arabidopsis lyrata subsp. lyrata]	1.42217e-10	UniRef90_Q84MA5 Amino acid transport protein AAT1 n=3 Tax=Arabidopsis RepID=Q84MA5_ARATH	7.19131e-13	AT4G21120.1 | Symbols: AAT1, CAT1 | amino acid transporter 1 | chr4:11270318-11273775 FORWARD LENGTH=594	4.24082e-11	AAT1; AAT1 (AMINO ACID TRANSPORTER 1); L-glutamate transmembrane transporter/ L-lysine transmembrane transporter/ arginine transmembrane transporter/ cationic amino acid transmembrane transporter	-	No_hits	-	GO:0006865 GO:0031224 GO:0005275	GO:0006865(biological_process: amino acid transport);GO:0031224(cellular_component: intrinsic to membrane);GO:0005275(molecular_function: amine transmembrane transporter activity);
[truncated: 1,154 more rows]
