# Supplementary material for: Global transcriptome profiles of Camellia sinensis during cold acclimation
Source: BMC Genomics. 2013 Jun 22;14:415. doi: 10.1186/1471-2164-14-415 (PMC3701547; doi:10.1186/1471-2164-14-415)
Supplement: Additional file 3 — The relative gene expression values of 398 transcripts based on RNA-Seq and DGE platforms. Transcript ID (column A), relative gene expression values (log2 ratio) for CA1/CK and CA1/CA3 generated from both DGE (B-C) and RNA-Seq (D-E) are shown. [file 1471-2164-14-415-S3.xlsx]

## Sheet: Additional file 3
The comparison between results from DGE and that from RNA-Seq for 398 transcripts
Transcript id	Log2Ratio CA1/CK (DGE)	Log2Ratio CA1/CA3 (DGE)	Log2Ratio CA1/CK (RNA-Seq)	Log2Ratio CA1/CA3 (RNA-Seq)
comp11818_c0_seq2	-1.0054	-0.613928	-3.02659	-3.71344
comp2011_c0_seq1	2.17903	1.22257	2.26083	1.80035
comp2698_c0_seq1	-0.971451	-2.53344	-1.13503	-1.296
comp17891_c1_seq3	0.994602	2.97104	1.62664	2.12989
comp532_c0_seq1	0.091899	-1.47119	-1.06185	-2.09083
comp13750_c0_seq1	4.039	3.01543	1.38895	2.32313
comp4154_c0_seq1	-1.22779	-4.65346	-2.00318	-3.21244
comp10348_c0_seq2	-0.005398	-3.02896	-1.73723	-2.05715
comp15538_c1_seq3	4.38692	4.36335	5.3104	3.48605
comp1461_c0_seq5	-0.890628	-0.848393	-1.8342	-1.31537
comp2102_c0_seq7	0.409639	-0.028965	-1.32615	-1.02414
comp31861_c0_seq3	-0.420436	-0.028965	2.66271	2.14579
comp3882_c0_seq1	-1.09286	-3.11643	-1.89569	-1.33337
comp7673_c0_seq1	0.297165	-1.10491	-2.18212	-1.79858
comp3806_c0_seq1	1.74592	-0.098674	1.09764	1.50272
comp27175_c0_seq1	1.54919	2.94066	1.11956	1.43272
comp27707_c0_seq1	4.84701	3.29296	2.77818	3.26126
comp9227_c0_seq2	-2.26843	-3.83632	-2.78024	-3.75885
comp14188_c0_seq1	-0.420436	-3.83632	-2.86086	-3.50527
comp6132_c1_seq2	0.772209	0.555997	1.09334	1.51502
comp644_c1_seq1	-1.1429	-3.16647	-2.32081	-2.58708
comp15746_c0_seq1	7.03966	3.2037	5.2872	2.37796
comp8379_c0_seq1	0.409639	3.59838	1.39756	1.07178
comp737_c0_seq1	-1.92161	-5.34629	-1.72371	-1.25241
comp32329_c0_seq1	4.16453	4.14096	5.2872	4.18531
comp7952_c0_seq1	-0.964756	-2.33477	-1.26621	-1.45004
comp6060_c0_seq2	3.89629	0.708	4.07774	1.35137
comp29689_c0_seq1	3.51816	4.4946	2.39967	3.78322
comp19941_c0_seq1	1.4971	-0.028965	1.19804	1.49043
comp7780_c0_seq1	-0.742364	0.555997	-1.98366	-1.34607
comp22460_c0_seq1	-2.7174	-3.62498	-7.83179	-7.33224
comp250_c0_seq1	-1.34015	-4.38683	-1.92738	-3.50132
comp9484_c0_seq1	-0.853395	-2.7945	-2.48297	-2.33157
comp7630_c0_seq1	-0.742364	3.22251	2.50838	4.93006
comp2657_c0_seq1	1.80372	1.53157	1.6309	1.76931
comp18910_c0_seq1	2.31653	4.6622	1.99201	2.59057
comp9732_c0_seq1	-2.32733	-3.02896	-1.45659	-1.78087
comp432_c1_seq1	0.671131	-1.14028	-1.05934	-1.23211
comp10193_c0_seq2	-3.90132	-3.2484	-3.29149	-2.24653
comp1439_c0_seq1	0.967884	-0.164015	1.01192	1.56659
comp4937_c0_seq1	0.519693	-0.804534	-1.40142	-1.35478
comp17099_c0_seq1	1.03023	1.32859	1.23821	2.05386
comp3878_c0_seq2	0.350746	-0.701391	-1.67228	-1.44735
comp7052_c0_seq1	-3.35413	-3.38652	-3.29863	-1.43222
comp26201_c0_seq1	2.57956	-0.028965	4.96851	1.89701
comp3804_c0_seq1	-1.91229	-2.87446	-1.6753	-2.12326
comp423_c0_seq2	0.156873	-0.118233	-1.07459	-1.4449
comp13761_c0_seq2	0.31653	1.07057	-2.34852	-1.83149
comp14681_c0_seq1	-0.545967	-1.02896	-3.42051	-2.5351
comp5348_c0_seq13	-0.793894	-0.028965	-1.74823	-2.01866
comp14302_c0_seq1	-0.246406	-1.26997	2.31779	1.92414
comp24861_c0_seq4	0.994602	1.97104	1.66271	3.56082
comp28385_c0_seq1	-1.0054	0.971035	2.58024	2.47836
comp3778_c1_seq1	1.52803	0.239325	1.5913	1.10074
comp7344_c0_seq5	1.81563	1.99852	1.14541	1.59227
comp20265_c0_seq1	2.6791	1.76245	1.62595	1.15395
comp509_c0_seq1	-0.550204	-1.08718	-1.94526	-1.23025
comp1194_c0_seq1	-0.202435	-1.35791	-1.22182	-2.00126
comp17349_c0_seq1	-1.83547	-1.6664	-1.76553	-1.44447
comp2429_c0_seq1	-1.83322	-3.61993	-2.12156	-1.32453
comp1220_c0_seq1	0.236338	-1.25866	-1.0316	-1.25946
comp24527_c0_seq2	1.9946	3.59838	1.97083	4.09134
comp3834_c0_seq2	3.51517	1.36036	2.09728	1.78524
comp651_c0_seq1	1.34252	1.45646	2.56772	2.35883
comp5726_c0_seq4	1.477	1.08146	1.00374	1.09451
comp24927_c0_seq1	0.579564	-0.444003	-4.87645	-3.6091
comp12543_c0_seq2	-1.20703	-3.01082	-2.68981	-1.91722
comp230_c0_seq4	-1.71322	-2.46192	-1.42476	-1.124
comp9347_c0_seq1	1.17464	3.28492	1.27239	1.09251
comp162_c0_seq3	-0.68347	-3.55342	-1.47118	-2.77903
comp21643_c0_seq2	1.73157	1.48561	2.07774	1.97586
comp9_c1_seq1	1.31719	3.70683	1.3086	1.80232
comp8095_c0_seq1	3.16453	-0.85904	-1.2654	-1.02414
comp16407_c1_seq1	1.57956	-0.028965	1.50224	1.15643
comp1988_c2_seq4	4.88537	7.44677	3.07774	4.97586
comp26840_c0_seq1	0.579564	-0.765931	1.38808	1.93006
comp20550_c0_seq1	1.31653	4.84701	1.0233	1.15274
comp23513_c0_seq1	1.57956	-4.4884	-2.87645	-4.19407
comp3043_c0_seq1	3.59838	-0.028965	1.40335	3.23547
comp40317_c0_seq1	0.731567	1.29296	1.86201	3.34509
comp9281_c0_seq1	1.48441	1.06123	1.18208	2.0802
comp4002_c0_seq1	0.731567	-1.43106	1.24226	1.99772
comp1899_c0_seq1	-1.83429	-3.69093	-2.06599	-2.27856
comp7693_c0_seq1	-5.46483	-6.64367	-1.80361	-1.88474
comp2081_c0_seq2	2.31653	3.89629	1.36068	1.3077
comp402_c0_seq1	-1.99699	-2.78708	-2.22564	-1.99444
comp20473_c0_seq1	3.31653	2.29296	1.59232	2.23889
comp18654_c0_seq1	0.920601	2.04904	1.41654	3.59477
comp28622_c0_seq1	6.13854	6.13854	8.98005	8.98005
comp4834_c1_seq9	-4.9596	-7.02897	-1.6819	-2.53209
comp18667_c0_seq1	6.69748	6.69748	1.79764	6.78322
comp29133_c0_seq1	2.40964	3.38607	1.39967	1.63482
comp21643_c0_seq5	1.21699	-0.028965	2.91905	2.94269
comp5301_c0_seq1	1.9946	1.97104	2.13	2.12596
comp15026_c0_seq2	-0.519971	-1.30907	-2.50722	-2.97834
comp4233_c0_seq2	2.31653	1.10032	1.33461	1.38221
comp1914_c0_seq1	0.271897	-1.0563	-1.08775	-1.16995
comp15180_c0_seq1	3.12013	1.03243	1.92277	1.40585
comp30172_c0_seq1	4.9946	3.97104	2.66271	4.14579
comp18875_c1_seq3	0.216994	1.77839	2.62206	2.78322
comp24178_c0_seq1	2.08207	1.73657	1.53717	1.04297
comp6554_c0_seq1	3.1338	3.79829	2.64409	4.04101
comp8514_c0_seq4	2.69504	2.34955	1.46679	1.54777
comp7176_c0_seq2	3.20892	5.18535	1.65723	4.25989
comp635_c0_seq1	-1.11144	-3.82756	-1.68556	-4.24789
comp10043_c0_seq1	2.57956	4.14308	1.39967	3.29779
comp9028_c0_seq1	1.3967	0.788171	2.44511	1.74868
comp172_c0_seq5	0.468533	2.02993	1.39278	1.77325
comp1208_c0_seq1	-0.728881	-1.5627	-1.31263	-2.06631
comp14787_c0_seq1	2.9946	1.97104	3.53717	1.47182
comp1655_c2_seq1	0.722522	-0.622973	-1.18128	-1.07609
comp6661_c0_seq1	-2.20703	-3.70704	-3.92226	-4.13962
comp3511_c0_seq1	2.45871	3.48761	1.43389	3.24794
comp2268_c0_seq1	0.579564	-1.96757	-2.37877	-2.20117
comp1033_c0_seq7	-3.0054	-4.1285	-2.5925	-1.99612
comp13967_c0_seq1	-2.0054	-0.028965	1.79175	1.27483
comp215_c0_seq1	-0.500343	-2.19331	-1.71151	-3.17356
comp14343_c0_seq2	5.67255	0.44052	1.75581	1.06897
comp3450_c0_seq1	1.4404	0.519928	1.22365	2.87202
comp6367_c0_seq1	-2.32733	-3.19889	-2.61615	-3.56239
comp392_c1_seq1	2.69769	2.40994	1.86869	1.92786
comp12618_c0_seq1	-3.91229	-5.07336	-3.29149	-3.48357
comp9537_c0_seq2	-0.005398	1.97104	1.18354	1.12948
comp11703_c0_seq1	-2.32733	-2.53147	-4.05154	-2.85703
comp1518_c3_seq11	-2.41257	-5.25695	-1.58362	-1.78071
comp5126_c0_seq2	0.772209	-0.69193	2.89403	4.14579
comp10291_c0_seq2	-0.005398	-0.028965	-1.37522	-1.63256
comp63_c0_seq1	-0.608148	-1.59039	-1.00414	-1.30271
comp4004_c0_seq1	1.89151	-0.168896	1.01351	1.36027
comp2013_c0_seq2	-0.198043	-0.965772	-1.28999	-1.14676
comp1246_c0_seq1	-1.62207	-4.34124	-1.38654	-2.51362
comp2422_c0_seq1	1.60758	2.19343	1.31918	3.28601
comp4323_c0_seq1	2.53065	3.82902	2.66271	3.64448
comp2079_c0_seq1	-3.74236	-5.9518	-4.65722	-4.42027
comp5434_c0_seq1	-1.32733	-0.028965	-3.47685	-3.8945
comp3650_c0_seq2	1.91007	3.58109	1.39967	4.14251
comp27291_c0_seq1	3.57956	3.556	2.63574	1.70378
comp4089_c0_seq1	0.606531	0.477995	-1.02737	-1.34942
comp16266_c0_seq1	-0.519971	-1.46954	-1.22711	-1.02414
comp40250_c0_seq1	3.08207	1.73657	2.49278	2.65393
comp14038_c0_seq2	3.89629	3.89629	1.14003	2.31825
comp29909_c0_seq1	-3.90132	-4.87498	-5.17018	-3.6091
comp4635_c0_seq2	-1.95026	-1.1333	-2.4401	-2.02414
comp30567_c0_seq1	2.21699	1.77839	1.31478	2.11336
comp23040_c0_seq1	1.15214	0.659091	2.09566	1.74585
comp1525_c0_seq1	-3.03093	-3.96308	-2.08079	-1.23601
comp32556_c0_seq1	2.11008	1.08651	4.07774	4.97586
comp286_c0_seq1	2.03527	2.40138	2.02669	2.69755
comp9818_c0_seq5	2.57956	4.14308	2.21822	3.87533
comp6676_c0_seq1	-1.46483	-0.83632	-1.54117	-1.02414
comp7918_c0_seq1	0.994602	4.67147	-2.26465	-1.50219
comp920_c0_seq1	-2.48539	-1.63902	-3.325	-1.71647
comp4061_c0_seq1	1.62044	0.699963	1.4638	1.6119
comp1279_c1_seq1	1.53302	2.50945	1.46889	2.42429
comp2029_c0_seq1	1.15426	0.754543	1.68586	1.91293
comp8953_c0_seq1	1.22809	1.28469	1.28786	1.57676
comp2203_c0_seq1	1.0726	1.11943	1.03417	1.65666
comp10862_c0_seq1	0.994602	-2.35089	3.53717	1.15518
comp1512_c0_seq2	-1.78301	-3.37136	-1.37178	-3.10153
comp1851_c0_seq2	-5.32331	-8.8371	-1.59742	-2.35534
comp21877_c0_seq2	2.80196	2.77839	1.01634	2.21402
comp13810_c0_seq2	1.04905	1.91857	1.06087	1.95899
comp31420_c0_seq1	1.57956	0.555997	2.70223	1.66175
comp13822_c0_seq1	-1.52896	1.38607	1.33554	3.05678
comp25498_c0_seq1	5.67255	1.3336	2.74071	3.13632
comp6583_c1_seq8	2.98066	3.48761	1.36532	3.89147
comp6544_c0_seq1	-4.13468	-5.93586	-4.54675	-5.46155
comp19095_c0_seq1	3.80196	3.19343	1.24124	1.16851
comp29961_c1_seq1	1.80196	1.19343	3.24767	2.82386
comp5903_c0_seq3	1.06675	-0.046453	1.20327	1.31289
comp20200_c0_seq2	3.16453	1.14096	2.24767	1.64329
comp4699_c0_seq3	0.661178	1.0603	1.01582	1.659
comp7154_c0_seq3	1.31653	-0.028965	-1.88959	-1.50494
comp7725_c0_seq1	-6.45025	-7.09856	-9.88283	-10
comp14603_c0_seq5	-3.22733	-4.56529	-4.00972	-2.48357
comp512_c0_seq4	3.8601	1.92673	2.61343	3.1692
comp5822_c0_seq1	2.90149	4.46289	1.29462	2.43174
comp9887_c1_seq1	-0.642828	-1.76593	-1.3431	-1.43626
comp2274_c0_seq1	0.579564	-2.25136	-1.27275	-2.08764
comp1044_c0_seq1	-0.083401	3.14096	-1.20079	-1.42912
comp14906_c0_seq8	-2.7174	-4.87498	-3.03773	-2.89861
comp3047_c0_seq1	1.62263	3.52798	1.14441	3.44463
comp1731_c0_seq1	3.59838	3.59838	2.35785	1.41947
comp10299_c0_seq1	-1.59036	-1.73946	-1.80978	-1.87214
comp3953_c0_seq1	-4.25333	-4.83632	-2.81534	-3.88921
comp13037_c0_seq1	-0.005398	-2.19889	-2.50722	-2.95825
comp4918_c0_seq1	-0.901562	-0.47375	-2.44251	-2.92596
comp3719_c0_seq1	1.83895	-0.100224	1.8591	1.37871
comp4346_c0_seq1	-2.18792	-0.508958	-3.00972	-1.14388
comp17844_c0_seq1	-2.17532	-1.93586	-9.33464	-8.51624
comp8733_c0_seq1	-1.51997	-2.266	-2.4134	-2.02414
comp3978_c0_seq1	-2.61421	-3.22274	-2.81534	-2.43918
comp8970_c0_seq1	2.65757	0.411607	1.73992	1.03828
comp4016_c0_seq1	-0.030933	1.31896	-1.2541	-1.22144
comp1048_c0_seq1	0.968048	1.5785	1.24652	1.93515
comp15276_c0_seq1	-0.227791	-2.444	-1.48297	-1.09453
comp7978_c0_seq3	1.88537	2.19884	1.07774	1.38316
comp7691_c0_seq5	2.16453	3.14096	1.03875	2.64212
comp12033_c0_seq1	1.57956	-0.765931	-1.82915	-2.15342
comp19735_c0_seq1	1.57956	0.634	1.37147	2.0945
comp2311_c0_seq1	-0.851924	-1.8192	-1.12613	-1.30954
comp25421_c0_seq1	5.41517	3.87792	3.47006	2.78322
comp8341_c0_seq1	-0.08786	-0.895699	2.05756	1.97586
comp176_c0_seq1	-0.005398	-3.70139	-3.72445	-2.88709
comp6467_c1_seq1	-0.005398	-3.19889	3.00606	1.13951
comp1191_c1_seq1	-3.32733	-4.09165	-3.58047	-2.7683
comp18611_c0_seq2	1.31653	3.29296	1.77818	1.28398
comp873_c0_seq1	2.72454	3.61037	2.48589	3.61276
comp857_c1_seq1	-1.59036	-3.13939	-2.04169	-2.19597
comp26601_c0_seq1	1.29416	3.38607	1.44453	3.13114
comp4523_c0_seq2	-1.91229	-2.11643	-1.34547	-1.05121
comp15150_c0_seq1	7.64565	9.12769	10	5.4188
comp40014_c0_seq1	0.357172	2.14096	3.62206	2.93522
comp6583_c2_seq1	2.69504	5.21391	2.75957	4.92072
comp8199_c0_seq1	1.57956	-2.83632	-1.18529	-1.81907
comp605_c1_seq1	1.63846	3.12946	1.07254	2.27262
comp15958_c0_seq1	1.14661	0.386072	1.51997	2.01091
comp4220_c0_seq2	-0.812753	1.97104	1.56317	5.36818
comp18233_c0_seq2	2.9946	4.53756	1.3909	2.94109
comp12753_c0_seq1	3.74949	4.14096	3.01634	2.49942
comp13332_c0_seq1	3.64668	4.26054	3.2207	3.86728
comp23991_c0_seq1	4.31653	1.708	8.86781	1.66175
comp855_c0_seq1	1.9946	1.38607	2.5566	1.19973
comp4001_c0_seq2	3.09414	2.01994	1.51467	3.03987
comp1951_c0_seq1	0.604655	0.868186	1.02543	2.04636
comp18332_c0_seq1	4.35215	6.84422	2.28925	3.34783
comp8539_c0_seq1	-0.216902	-0.868501	-1.24101	-1.37433
comp6583_c1_seq13	2.40964	2.38607	1.6169	2.08875
comp20668_c0_seq1	1.61351	6.91235	1.91905	10
comp12827_c0_seq2	2.43939	2.92278	2.33605	3.51428
comp9374_c0_seq1	-3.32733	-3.67282	-4.23384	-3.0112
comp40365_c0_seq1	-2.0054	1.91763	3.8851	2.78322
comp6583_c1_seq19	2.31653	3.02993	2.09155	2.60264
comp19118_c0_seq1	4.38692	1.77839	3.58024	2.20534
comp3777_c1_seq6	3.51816	1.4946	1.31653	1.43224
comp4211_c0_seq1	-3.91229	-4.7294	-1.68172	-1.77137
comp11948_c0_seq1	-0.62207	-2.54834	-1.52712	-1.29716
comp53304_c0_seq1	1.57956	4.14308	7.24974	3.56082
comp1996_c0_seq1	-1.81275	0.855557	-2.98921	-1.04562
comp5715_c0_seq1	-0.461078	-2.35911	-1.11208	-1.13266
comp4138_c0_seq1	2.64059	2.16246	2.5252	2.34278
comp45007_c0_seq1	4.97995	4.97995	7.56977	7.56977
comp24314_c0_seq1	0.994602	0.16368	1.62523	2.4689
comp17415_c0_seq1	-1.46483	-2.02896	-2.22343	-1.53871
comp264_c0_seq1	-1.43735	-2.33447	-2.52088	-1.88619
comp7372_c0_seq2	2.65757	1.71646	1.59662	1.1945
comp29127_c0_seq1	2.90149	2.87792	4.77818	2.50637
comp20950_c0_seq1	-1.0054	-0.729405	-1.48785	-1.33448
comp1418_c0_seq1	1.9946	3.59838	1.49592	1.23927
comp22515_c0_seq1	1.9946	2.97104	1.05078	4.11882
comp10774_c0_seq2	-0.697276	-0.028965	-1.62853	-2.15125
comp8164_c0_seq1	-0.633429	-1.0931	-1.0798	-1.21852
comp16116_c0_seq1	2.53892	3.10032	1.42567	2.69575
comp23809_c0_seq1	2.80196	4.35376	4.55887	2.95449
comp8428_c0_seq1	3.22251	-2.14444	-2.53697	-1.79232
comp8030_c0_seq1	1.38364	1.22883	1.28056	1.56675
comp30743_c0_seq1	3.31653	3.29296	5.12214	3.56082
comp11195_c0_seq1	-1.59036	-0.028965	1.47884	1.65113
comp317_c0_seq6	-0.112313	-1.35089	-1.38011	-1.82652
comp13486_c0_seq2	2.31653	3.87792	1.40982	4.2579
comp3633_c0_seq1	-1.31206	-1.10297	-1.6227	-1.24419
comp7612_c0_seq1	3.039	4.6935	2.84328	2.18885
comp39433_c0_seq1	1.9946	3.59838	4.83263	1.92339
comp6600_c0_seq2	3.45403	3.43047	2.56053	2.17419
comp20968_c0_seq2	-0.68347	3.89629	1.26537	4.01148
comp19026_c0_seq1	2.45403	4.97995	2.85304	2.64424
comp2777_c0_seq1	-0.82852	-2.36562	1.17	1.24337
comp11063_c0_seq1	2.50917	5.29296	2.02835	1.64963
comp984_c1_seq1	3.95449	3.0862	1.83725	1.91155
comp4151_c0_seq1	-0.261237	-1.9685	-1.10592	-1.20569
comp6068_c1_seq9	-0.005398	-3.31437	-1.89188	-1.44667
comp15116_c0_seq1	-0.590361	-1.83632	1.42824	1.8934
comp11593_c0_seq1	2.31653	2.29296	2.72898	4.59057
comp32472_c0_seq2	3.59838	1.97104	3.12837	1.54844
comp45794_c0_seq1	2.45403	4.97995	1.7216	8.30369
comp16128_c0_seq1	0.994602	-1.02896	-8.04243	-8.32775
comp18350_c0_seq1	-2.32733	-3.4884	-3.50722	-2.86544
comp4276_c0_seq1	-1.46483	-3.73402	-1.41258	-2.20925
comp1988_c2_seq3	1.80196	0.193427	2.90069	3.91298
comp5232_c0_seq1	-2.81275	-4.38652	-1.81916	-2.57555
comp12238_c0_seq1	-2.32733	-4.15825	-1.42476	-1.74661
comp17894_c0_seq1	0.101517	1.77839	3.32567	3.05386
comp2227_c0_seq1	1.10423	7.13594	1.25219	8.16897
comp5056_c0_seq1	0.01478	-1.31847	-1.1133	-1.61759
comp30706_c0_seq1	2.16453	3.14096	2.66271	1.97586
comp26300_c0_seq1	2.80196	5.31804	1.7216	2.16029
comp13134_c0_seq1	1.31653	0.708	1.17962	1.18737
comp9637_c0_seq1	0	-3.92333	-7.67207	-9.69237
comp21578_c0_seq1	4.57956	2.23407	2.95221	1.5284
comp4360_c0_seq1	-1.10493	-0.92205	-1.04608	-1.17886
comp8638_c0_seq1	1.06499	1.74444	1.13285	2.23378
comp4585_c0_seq3	2.71342	2.36793	2.34623	1.411
comp3273_c0_seq1	0.760137	-0.641942	-1.3431	-1.26962
comp17464_c0_seq1	-0.142902	-2.16647	-2.72961	-4.18401
comp8429_c1_seq1	-1.05985	-0.235416	-2.24418	-2.24653
comp18395_c0_seq1	0.257636	0.971035	1.31296	2.06812
comp10459_c0_seq2	-0.742364	-1.96757	-1.9562	-1.62051
comp1665_c0_seq1	0	-3.92333	-2.60033	-2.56019
comp3164_c0_seq2	1.73003	4.56061	1.11795	2.39667
comp11135_c0_seq1	6.53411	6.53411	2.40789	2.04298
comp1006_c0_seq8	-0.268433	-2.61393	-1.45064	-1.36809
comp11978_c0_seq1	3.90149	7.70979	2.44698	6.34509
comp3846_c0_seq1	2.75434	4.86827	1.7216	3.61972
comp16068_c0_seq7	-0.853395	3.89629	2.17728	2.88275
comp10644_c0_seq1	-2.61683	-2.10697	-2.26211	-1.13266
comp2322_c0_seq2	0.801957	-0.681042	3.04986	2.72002
comp18543_c0_seq1	1.01298	2.02689	1.30804	1.8622
comp4326_c0_seq1	-0.005398	-3.91432	-1.85339	-2.84367
comp9411_c0_seq2	-4.3589	0	-9.70853	-7.21272
comp1273_c0_seq4	-1.0054	-3.83632	-2.23346	-2.36728
comp4069_c0_seq5	-1.92161	-5.85018	-1.32244	-2.10183
comp2861_c0_seq1	0.420867	-1.17256	-1.13413	-1.72521
comp16095_c0_seq1	3.96423	2.82518	3.08972	2.53717
comp160_c0_seq1	-4.32733	-8.55644	-2.37435	-3.99944
comp14904_c0_seq1	-0.742364	1.556	1.42567	3.19825
comp22184_c0_seq2	2.85258	1.12858	3.39967	3.29779
comp2217_c0_seq2	-0.169374	-1.72529	-1.06953	-1.14841
comp3205_c0_seq1	3.20405	-0.165287	2.5674	1.67806
comp226_c0_seq1	1.26068	0.56361	1.85187	2.11423
comp14602_c0_seq1	5.21391	2.67147	1.39967	1.71283
comp9079_c0_seq1	2.11196	3.97104	1.21861	2.06228
comp177_c0_seq2	1.22822	4.11719	1.4217	4.47969
comp3799_c0_seq1	-3.54456	-5.08425	-3.72961	-4.29862
comp21226_c0_seq2	2.31653	0.877925	1.07774	1.04096
comp2283_c0_seq8	-0.265926	-0.69193	-1.20097	-1.23806
comp356_c0_seq2	0.753594	-0.698817	-1.09	-1.69246
comp17126_c0_seq1	1.67267	-0.421283	5.7216	1.49043
comp1802_c0_seq1	-4.52896	-7.67282	-3.96665	-5.46777
comp2201_c0_seq1	-1.17532	-0.350894	-1.40225	-1.66292
comp8856_c0_seq1	2.21699	0.77839	1.10931	1.92072
comp10216_c0_seq1	2.19624	0.636616	1.39967	1.2274
comp6315_c0_seq1	2.61909	0.4256	1.95516	1.8614
comp8847_c0_seq1	-0.715892	-1.52373	-2.07282	-1.54015
comp13302_c0_seq1	1.9488	2.11788	1.02883	1.00095
comp10929_c0_seq1	1.52185	0.631548	1.13804	1.3169
comp5516_c0_seq1	0.994602	4.14308	1.96922	1.44448
comp150_c0_seq1	0.739976	-0.648251	-1.17592	-1.35878
comp17081_c0_seq3	4.53756	1.97104	1.3773	2.80593
comp15196_c0_seq1	0.869071	-0.028965	-2.02659	-1.70221
comp2824_c0_seq3	-2.81275	-1.02896	-1.41795	-1.47304
comp22414_c0_seq1	3.80196	2.19343	1.62371	1.0364
comp9608_c0_seq1	-3.22733	-3.92333	-2.97288	-5.13565
comp14472_c0_seq1	0.31653	-0.028965	1.7476	1.78321
comp2468_c0_seq2	-0.853395	-2.09247	-1.36586	-1.05035
comp741_c0_seq1	-0.898483	-0.958576	-1.50043	-1.92696
comp6721_c0_seq2	1.92951	2.08651	1.49109	1.89227
comp5595_c0_seq1	-0.420436	-1.74168	-1.84901	-1.41305
comp18490_c0_seq1	1.63846	3.61489	2.32752	2.12376
comp41056_c0_seq1	5.82173	1.48561	4.39967	2.49043
comp590_c0_seq1	-1.59036	-2.64787	-2.94636	-1.37844
comp1426_c0_seq1	-0.853395	-2.1577	-1.70115	-1.80393
comp3188_c0_seq4	2.74557	1.37912	2.14215	1.71385
comp20931_c0_seq2	1.12389	6.61811	2.01634	3.91446
comp2188_c0_seq1	-0.898483	-2.87982	-1.84029	-1.21259
comp22628_c0_seq1	2.31653	0.434982	1.45626	1.7377
comp843_c0_seq1	-1.01218	-0.195566	-1.50371	-1.67514
comp3826_c0_seq2	3.84965	0.84746	2.08668	1.57088
comp4785_c0_seq2	-3.17532	-3.19889	-1.26556	-1.01333
comp856_c0_seq1	-1.25778	-4.5745	-1.40518	-2.71258
comp19544_c0_seq1	3.74949	1.556	2.68108	2.42166
comp15743_c0_seq1	1.67267	0.971035	1.25177	1.3909
comp12214_c0_seq3	-1.92161	-5.53449	-2.50722	-3.63464
comp6821_c0_seq1	-2.70584	-4.31437	-1.42779	-2.6048
comp3995_c0_seq1	-1.30085	-2.26997	-1.26514	-2.50579
comp12379_c0_seq3	0.164527	-1.61393	1.68847	2.62611
comp2039_c0_seq2	-1.0054	0.66618	-1.48986	-1.91236
comp35929_c0_seq1	3.9946	2.38607	3.47006	2.78322
comp6866_c0_seq1	-0.367968	-1.46954	-1.13839	-1.66858
comp844_c0_seq5	1.9946	0.971035	1.70453	2.88275
comp4990_c0_seq1	-0.142902	-1.66123	-1.4657	-2.20426
comp6061_c0_seq1	-0.327326	1.97104	1.17442	2.60147
comp11569_c0_seq1	3.18047	3.3089	1.93572	3.51191
comp192_c0_seq2	-2.0054	-5.42128	-8.7508	-10
comp1158_c0_seq1	1.54421	2.77564	1.11562	2.34702
comp19172_c0_seq5	-6.02534	-6.42679	-7.49244	-7.54513
comp605_c0_seq1	-0.938284	-1.17157	-1.19995	-1.27139
comp9248_c0_seq1	2.17294	0.564409	1.23528	1.15202
comp10300_c0_seq1	-1.91229	-3.02896	-1.30692	-1.668
comp11555_c0_seq1	3.59838	3.59838	7.36448	7.36448
comp7642_c0_seq2	-2.90487	-2.33975	-4.12613	-1.93103
comp21702_c0_seq1	4.16453	2.14096	2.35785	2.10913
comp6453_c0_seq3	-1.75542	-1.37689	-1.82604	-1.12523
comp586_c0_seq1	3.54999	4.26339	2.72106	3.06187
comp50178_c0_seq1	2.31653	2.29296	2.8851	2.78322
comp8295_c0_seq1	0.175174	-1.33382	-1.38523	-1.7395
comp1612_c0_seq8	-0.606849	-1.88523	-1.54117	-1.23915
comp6205_c0_seq1	-2.08069	-3.84366	-1.20097	-1.31257
comp6697_c0_seq1	5.37831	3.44785	4.73192	3.36855
comp8555_c0_seq1	3.77133	4.6653	2.73847	4.13909
comp20342_c0_seq1	-5.32331	-4.17042	-8.90246	-7.49478
comp8398_c0_seq1	-0.227791	-2.61393	-1.79136	-1.35194
comp7558_c0_seq4	1.13865	3.36662	1.59446	3.94133
comp3310_c0_seq1	0.579564	-0.55948	-1.40142	-1.53433
comp26497_c0_seq1	5.50616	3.97104	2.62794	3.74845
comp19598_c0_seq1	1.73157	5.82173	1.44698	3.93006
comp13855_c0_seq1	0.373113	-0.576453	1.84328	2.04342
comp11282_c1_seq54	0.002175	2.90461	2.49278	4.97586
comp5924_c0_seq1	3.17517	2.47354	3.26537	3.47543
