# Supplementary material for: Global transcriptome profiles of Camellia sinensis during cold acclimation
Source: BMC Genomics. 2013 Jun 22;14:415. doi: 10.1186/1471-2164-14-415 (PMC3701547; doi:10.1186/1471-2164-14-415)
Supplement: Additional file 5 — Pathways identified in C. sinensis during CA. KEGG ko terms (column A), the number of differentially expressed genes in each ko category (B), the number of genes in each ko category (C), P value (D), annotations (E-G) and gene ID (H) are shown. [file 1471-2164-14-415-S5.xlsx]

## Sheet: RNASeq_DE_ko_enrichment.xls
ko_term	case_gene_number	all_gene_number	p-value	ko_annotation	Level_2	Level_1	Case_gene_id
ko00520	19	364	0.000377857	Amino sugar and nucleotide sugar metabolism	Carbohydrate Metabolism	Metabolism	comp286_c0_seq1;comp2358_c0_seq1;comp1948_c0_seq3;comp9079_c0_seq1;comp2557_c0_seq4;comp10949_c0_seq2;comp4209_c1_seq4;comp844_c0_seq5;comp4209_c1_seq10;comp844_c0_seq8;comp10043_c0_seq1;comp2992_c0_seq3;comp10690_c0_seq9;comp1948_c0_seq1;comp1155_c0_seq2;comp9698_c0_seq1;comp844_c0_seq1;comp19812_c0_seq4;comp4209_c1_seq3;
ko00270	14	253	0.0012487	Cysteine and methionine metabolism	Amino Acid Metabolism	Metabolism	comp392_c1_seq1;comp512_c0_seq4;comp512_c0_seq2;comp512_c0_seq5;comp512_c0_seq3;comp1046_c0_seq1;comp1371_c0_seq2;comp1061_c0_seq1;comp1371_c0_seq1;comp11827_c0_seq6;comp512_c0_seq1;comp21384_c0_seq1;comp18958_c0_seq1;comp30034_c0_seq2;
ko04961	7	93	0.00397726	Endocrine and other factor-regulated calcium reabsorption	Excretory System	Organismal Systems	comp4499_c0_seq7;comp4499_c0_seq9;comp4499_c0_seq11;comp4499_c0_seq13;comp4499_c0_seq20;comp4499_c0_seq16;comp4499_c0_seq21;
ko00194	9	145	0.00426214	Photosynthesis proteins	Energy Metabolism	Metabolism	comp41_c0_seq2;comp9_c2_seq3;comp117_c0_seq5;comp9_c2_seq2;comp1220_c0_seq1;comp4649_c0_seq5;comp4990_c0_seq1;comp736_c0_seq1;comp13963_c0_seq1;
ko00030	9	162	0.0086544	Pentose phosphate pathway	Carbohydrate Metabolism	Metabolism	comp1439_c0_seq1;comp9335_c0_seq1;comp976_c0_seq3;comp7536_c0_seq1;comp12346_c0_seq2;comp2557_c0_seq4;comp8824_c0_seq1;comp14731_c0_seq1;comp25021_c0_seq1;
ko04976	6	88	0.0119087	Bile secretion	Digestive System	Organismal Systems	comp1604_c6_seq22;comp1604_c6_seq6;comp21643_c0_seq2;comp21643_c0_seq5;comp55433_c0_seq1;comp32329_c0_seq1;
ko00199	5	67	0.0147268	Cytochrome P450	Enzyme Families	Metabolism	comp1418_c0_seq1;comp4918_c0_seq1;comp5684_c0_seq1;comp19544_c0_seq1;comp32312_c0_seq1;
ko04745	5	67	0.0147268	Phototransduction - fly	Sensory System	Organismal Systems	comp5822_c0_seq1;comp202_c0_seq8;comp3983_c0_seq4;comp9537_c0_seq2;comp2486_c0_seq2;
ko04020	9	185	0.0192141	Calcium signaling pathway	Signal Transduction	Environmental Information Processing	comp1279_c1_seq1;comp5822_c0_seq1;comp4403_c1_seq1;comp4949_c0_seq1;comp202_c0_seq8;comp1671_c1_seq1;comp9537_c0_seq2;comp4949_c0_seq2;comp5230_c0_seq3;
ko04144	16	418	0.0197955	Endocytosis	Transport and Catabolism	Cellular Processes	comp220_c0_seq3;comp6038_c0_seq1;comp10677_c0_seq2;comp4499_c0_seq7;comp3169_c0_seq3;comp3121_c0_seq3;comp4499_c0_seq9;comp4499_c0_seq11;comp4499_c0_seq13;comp4499_c0_seq20;comp4499_c0_seq16;comp22320_c0_seq1;comp18217_c0_seq1;comp4499_c0_seq21;comp3169_c0_seq4;comp10068_c0_seq3;
ko00195	6	102	0.0230906	Photosynthesis	Energy Metabolism	Metabolism	comp41_c0_seq2;comp117_c0_seq5;comp4649_c0_seq5;comp4990_c0_seq1;comp736_c0_seq1;comp13963_c0_seq1;
ko03022	7	133	0.0253211	Basal transcription factors	Transcription	Genetic Information Processing	comp3882_c0_seq1;comp21471_c0_seq3;comp6310_c2_seq12;comp5669_c0_seq3;comp5669_c0_seq8;comp6660_c0_seq1;comp21471_c0_seq1;
ko00624	4	52	0.0255803	Polycyclic aromatic hydrocarbon degradation	Xenobiotics Biodegradation and Metabolism	Metabolism	comp7978_c0_seq3;comp10328_c0_seq4;comp5568_c0_seq3;comp5568_c0_seq9;
ko04970	4	55	0.0306608	Salivary secretion	Digestive System	Organismal Systems	comp1279_c1_seq1;comp5822_c0_seq1;comp202_c0_seq8;comp9537_c0_seq2;
ko03051	12	313	0.0396841	Proteasome	Folding, Sorting and Degradation	Genetic Information Processing	comp220_c0_seq3;comp365_c1_seq3;comp2337_c0_seq6;comp2337_c0_seq8;comp11859_c0_seq1;comp2954_c0_seq5;comp1838_c0_seq1;comp4663_c0_seq4;comp10382_c0_seq1;comp22320_c0_seq1;comp18217_c0_seq1;comp1604_c6_seq9;
ko01003	21	644	0.0401692	Glycosyltransferases	Glycan Biosynthesis and Metabolism	Metabolism	comp2618_c0_seq2;comp1948_c0_seq3;comp7344_c0_seq5;comp2256_c0_seq11;comp11091_c0_seq7;comp13967_c0_seq1;comp7205_c0_seq1;comp7344_c0_seq2;comp2618_c0_seq3;comp2618_c0_seq6;comp3777_c1_seq6;comp10690_c0_seq9;comp1948_c0_seq1;comp9698_c0_seq1;comp16095_c0_seq1;comp11091_c0_seq8;comp19812_c0_seq4;comp7344_c0_seq1;comp4709_c0_seq3;comp26204_c0_seq1;comp26700_c0_seq1;
ko01051	2	15	0.0404566	Biosynthesis of ansamycins	Metabolism of Terpenoids and Polyketides	Metabolism	comp14731_c0_seq1;comp25021_c0_seq1;
ko00591	3	36	0.0420405	Linoleic acid metabolism	Lipid Metabolism	Metabolism	comp741_c0_seq1;comp30978_c0_seq1;comp40648_c0_seq1;
ko00900	7	153	0.0482397	Terpenoid backbone biosynthesis	Metabolism of Terpenoids and Polyketides	Metabolism	comp1604_c6_seq22;comp1604_c6_seq6;comp1048_c1_seq1;comp1048_c1_seq3;comp6254_c0_seq7;comp21643_c0_seq2;comp21643_c0_seq5;
ko02000	7	154	0.0496461	Transporters	Membrane Transport	Environmental Information Processing	comp13486_c0_seq2;comp24967_c0_seq1;comp35153_c0_seq1;comp40250_c0_seq1;comp55433_c0_seq1;comp32329_c0_seq1;comp19569_c0_seq1;
ko00860	5	93	0.050709	Porphyrin and chlorophyll metabolism	Metabolism of Cofactors and Vitamins	Metabolism	comp3619_c0_seq3;comp4925_c0_seq6;comp1984_c6_seq23;comp5035_c0_seq1;comp13759_c0_seq1;
ko00905	2	17	0.0509484	Brassinosteroid biosynthesis	Metabolism of Terpenoids and Polyketides	Metabolism	comp4918_c0_seq1;comp5684_c0_seq1;
ko04626	18	550	0.0530549	Plant-pathogen interaction	Environmental Adaptation	Organismal Systems	comp605_c1_seq1;comp1784_c0_seq5;comp873_c0_seq1;comp5822_c0_seq1;comp7558_c0_seq4;comp961_c2_seq1;comp202_c0_seq8;comp14399_c0_seq1;comp9537_c0_seq2;comp8358_c0_seq11;comp28504_c0_seq1;comp20626_c0_seq1;comp11859_c0_seq1;comp19095_c0_seq1;comp8358_c0_seq17;comp7692_c0_seq2;comp8358_c0_seq10;comp513_c3_seq8;
ko00350	6	127	0.0571869	Tyrosine metabolism	Amino Acid Metabolism	Metabolism	comp14001_c0_seq1;comp5568_c0_seq3;comp21384_c0_seq1;comp16447_c0_seq1;comp19172_c0_seq5;comp5568_c0_seq9;
ko00196	3	42	0.0615773	Photosynthesis - antenna proteins	Energy Metabolism	Metabolism	comp9_c2_seq3;comp9_c2_seq2;comp1220_c0_seq1;
ko04080	2	19	0.0622912	Neuroactive ligand-receptor interaction	Signaling Molecules and Interaction	Environmental Information Processing	comp4745_c0_seq1;comp4745_c0_seq3;
ko04744	3	44	0.0688762	Phototransduction	Sensory System	Organismal Systems	comp5822_c0_seq1;comp202_c0_seq8;comp9537_c0_seq2;
ko00710	10	282	0.0857234	Carbon fixation in photosynthetic organisms	Energy Metabolism	Metabolism	comp3415_c0_seq3;comp784_c0_seq1;comp3206_c0_seq2;comp9335_c0_seq1;comp1463_c0_seq3;comp10986_c0_seq1;comp13134_c0_seq1;comp14731_c0_seq1;comp25021_c0_seq1;comp16481_c0_seq2;
ko00052	6	142	0.0872707	Galactose metabolism	Carbohydrate Metabolism	Metabolism	comp7536_c0_seq1;comp12346_c0_seq2;comp2557_c0_seq4;comp4681_c0_seq4;comp1155_c0_seq2;comp15312_c0_seq4;
ko04142	12	358	0.0884001	Lysosome	Transport and Catabolism	Cellular Processes	comp8379_c0_seq1;comp4499_c0_seq7;comp16407_c1_seq1;comp4499_c0_seq9;comp4499_c0_seq11;comp4499_c0_seq13;comp4499_c0_seq20;comp4499_c0_seq16;comp4353_c0_seq1;comp4499_c0_seq21;comp15312_c0_seq4;comp2758_c1_seq11;
ko04740	3	49	0.088718	Olfactory transduction	Sensory System	Organismal Systems	comp5822_c0_seq1;comp202_c0_seq8;comp9537_c0_seq2;
ko04971	3	51	0.0972535	Gastric acid secretion	Digestive System	Organismal Systems	comp5822_c0_seq1;comp202_c0_seq8;comp9537_c0_seq2;
ko04720	6	153	0.113902	Long-term potentiation	Nervous System	Organismal Systems	comp5822_c0_seq1;comp4403_c1_seq1;comp202_c0_seq8;comp9537_c0_seq2;comp20473_c0_seq1;comp2736_c1_seq1;
ko04916	5	121	0.121018	Melanogenesis	Endocrine System	Organismal Systems	comp5822_c0_seq1;comp202_c0_seq8;comp9537_c0_seq2;comp20473_c0_seq1;comp2736_c1_seq1;
ko04540	5	126	0.136809	Gap junction	Cell Communication	Cellular Processes	comp1302_c1_seq5;comp2002_c0_seq2;comp5193_c0_seq4;comp7624_c0_seq1;comp20473_c0_seq1;
ko03050	6	162	0.138396	Proteasome	Folding, Sorting and Degradation	Genetic Information Processing	comp365_c1_seq3;comp2337_c0_seq6;comp2337_c0_seq8;comp1838_c0_seq1;comp4663_c0_seq4;comp10382_c0_seq1;
ko03420	7	199	0.139783	Nucleotide excision repair	Replication and Repair	Genetic Information Processing	comp14691_c0_seq1;comp21471_c0_seq3;comp2954_c0_seq5;comp1866_c0_seq5;comp6660_c0_seq1;comp21471_c0_seq1;comp1604_c6_seq9;
ko03060	5	128	0.14337	Protein export	Folding, Sorting and Degradation	Genetic Information Processing	comp2122_c0_seq7;comp4360_c0_seq1;comp17349_c0_seq1;comp9347_c0_seq1;comp5682_c0_seq2;
ko04141	19	680	0.151039	Protein processing in endoplasmic reticulum	Folding, Sorting and Degradation	Genetic Information Processing	comp220_c0_seq3;comp6149_c0_seq3;comp6315_c0_seq1;comp544_c0_seq4;comp13967_c0_seq1;comp4837_c0_seq6;comp3794_c0_seq5;comp2460_c0_seq7;comp9347_c0_seq1;comp1814_c0_seq6;comp11859_c0_seq1;comp2954_c0_seq5;comp5682_c0_seq2;comp3794_c0_seq7;comp22320_c0_seq1;comp12509_c0_seq1;comp18217_c0_seq1;comp12509_c0_seq2;comp1604_c6_seq9;
ko04145	11	359	0.154897	Phagosome	Transport and Catabolism	Cellular Processes	comp1302_c1_seq5;comp8634_c0_seq1;comp2002_c0_seq2;comp3983_c0_seq4;comp5193_c0_seq4;comp9347_c0_seq1;comp7624_c0_seq1;comp5682_c0_seq2;comp2486_c0_seq2;comp8634_c0_seq4;comp4353_c0_seq1;
ko04520	5	133	0.160346	Adherens junction	Cell Communication	Cellular Processes	comp3983_c0_seq4;comp20473_c0_seq1;comp2486_c0_seq2;comp2736_c1_seq1;comp7674_c0_seq4;
ko02044	4	99	0.165644	Secretion system	Membrane Transport	Environmental Information Processing	comp2122_c0_seq7;comp4360_c0_seq1;comp9347_c0_seq1;comp5682_c0_seq2;
ko00514	2	34	0.166225	Other types of O-glycan biosynthesis	Glycan Biosynthesis and Metabolism	Metabolism	comp2256_c0_seq11;comp3777_c1_seq6;
ko00620	11	369	0.175566	Pyruvate metabolism	Carbohydrate Metabolism	Metabolism	comp3415_c0_seq3;comp784_c0_seq1;comp3206_c0_seq2;comp3967_c0_seq1;comp1463_c0_seq3;comp10986_c0_seq1;comp6164_c0_seq1;comp2089_c0_seq2;comp13134_c0_seq1;comp7610_c0_seq16;comp16481_c0_seq2;
ko00531	2	36	0.181685	Glycosaminoglycan degradation	Glycan Biosynthesis and Metabolism	Metabolism	comp15312_c0_seq4;comp2758_c1_seq11;
ko00720	5	140	0.185388	Carbon fixation pathways in prokaryotes	Energy Metabolism	Metabolism	comp3415_c0_seq3;comp3206_c0_seq2;comp6101_c0_seq1;comp6713_c0_seq1;comp6164_c0_seq1;
ko00051	6	179	0.190565	Fructose and mannose metabolism	Carbohydrate Metabolism	Metabolism	comp9335_c0_seq1;comp7536_c0_seq1;comp12346_c0_seq2;comp4209_c1_seq4;comp4209_c1_seq10;comp4209_c1_seq3;
ko00363	2	38	0.197346	Bisphenol degradation	Xenobiotics Biodegradation and Metabolism	Metabolism	comp7978_c0_seq3;comp10328_c0_seq4;
ko04612	6	183	0.20382	Antigen processing and presentation	Immune System	Organismal Systems	comp220_c0_seq3;comp3261_c0_seq3;comp11859_c0_seq1;comp4353_c0_seq1;comp22320_c0_seq1;comp18217_c0_seq1;
ko04978	2	39	0.205237	Mineral absorption	Digestive System	Organismal Systems	comp1984_c6_seq23;comp16407_c1_seq1;
ko04812	11	387	0.215839	Cytoskeleton proteins	Cell Motility	Cellular Processes	comp1302_c1_seq5;comp3679_c0_seq2;comp2002_c0_seq2;comp883_c2_seq4;comp3983_c0_seq4;comp5193_c0_seq4;comp3679_c0_seq8;comp7624_c0_seq1;comp2486_c0_seq2;comp11465_c0_seq14;comp7674_c0_seq4;
ko03000	19	722	0.216901	Transcription factors	Transcription	Genetic Information Processing	comp276_c0_seq7;comp1784_c0_seq5;comp4002_c0_seq1;comp6860_c0_seq1;comp8338_c0_seq1;comp5646_c0_seq5;comp3953_c0_seq1;comp6315_c0_seq1;comp11703_c0_seq1;comp9812_c0_seq5;comp5799_c0_seq2;comp15925_c0_seq1;comp5440_c2_seq4;comp1866_c0_seq5;comp17497_c1_seq1;comp25273_c0_seq1;comp5440_c2_seq3;comp2736_c1_seq1;comp25991_c0_seq1;
ko04270	4	111	0.218065	Vascular smooth muscle contraction	Circulatory System	Organismal Systems	comp5822_c0_seq1;comp202_c0_seq8;comp9537_c0_seq2;comp20473_c0_seq1;
ko00440	1	12	0.230198	Phosphonate and phosphinate metabolism	Metabolism of Other Amino Acids	Metabolism	comp4285_c0_seq2;
ko00513	4	116	0.241105	Various types of N-glycan biosynthesis	Glycan Biosynthesis and Metabolism	Metabolism	comp2438_c0_seq5;comp2438_c0_seq15;comp1814_c0_seq6;comp2438_c0_seq10;
ko00592	3	79	0.242582	alpha-Linolenic acid metabolism	Lipid Metabolism	Metabolism	comp741_c0_seq1;comp30978_c0_seq1;comp40648_c0_seq1;
ko00290	5	155	0.243212	Valine, leucine and isoleucine biosynthesis	Amino Acid Metabolism	Metabolism	comp3967_c0_seq1;comp4261_c0_seq2;comp2848_c0_seq8;comp4084_c0_seq2;comp15070_c1_seq3;
ko04670	2	46	0.261144	Leukocyte transendothelial migration	Immune System	Organismal Systems	comp3983_c0_seq4;comp2486_c0_seq2;
ko01002	22	877	0.261674	Peptidases	Enzyme Families	Metabolism	comp365_c1_seq3;comp5409_c0_seq10;comp7730_c0_seq2;comp14912_c0_seq1;comp1091_c0_seq16;comp7730_c0_seq1;comp17349_c0_seq1;comp1091_c0_seq3;comp465_c1_seq2;comp1091_c0_seq4;comp1091_c0_seq22;comp1091_c0_seq9;comp10046_c0_seq1;comp5363_c0_seq2;comp1091_c0_seq18;comp2404_c0_seq5;comp4353_c0_seq1;comp15894_c0_seq2;comp5669_c0_seq3;comp5669_c0_seq8;comp10068_c0_seq3;comp1918_c0_seq4;
ko00253	1	14	0.263054	Tetracycline biosynthesis	Metabolism of Terpenoids and Polyketides	Metabolism	comp6164_c0_seq1;
ko00401	1	14	0.263054	Novobiocin biosynthesis	Biosynthesis of Other Secondary Metabolites	Metabolism	comp14001_c0_seq1;
ko04722	6	201	0.267087	Neurotrophin signaling pathway	Nervous System	Organismal Systems	comp5822_c0_seq1;comp202_c0_seq8;comp4316_c0_seq7;comp9537_c0_seq2;comp20473_c0_seq1;comp8110_c0_seq1;
ko00100	3	84	0.27164	Steroid biosynthesis	Lipid Metabolism	Metabolism	comp4152_c3_seq3;comp3207_c0_seq6;comp22794_c1_seq3;
ko00944	1	15	0.278954	Flavone and flavonol biosynthesis	Biosynthesis of Other Secondary Metabolites	Metabolism	comp1418_c0_seq1;
ko00604	1	15	0.278954	Glycosphingolipid biosynthesis - ganglio series	Glycan Biosynthesis and Metabolism	Metabolism	comp15312_c0_seq4;
ko00908	2	50	0.29323	Zeatin biosynthesis	Metabolism of Terpenoids and Polyketides	Metabolism	comp4326_c0_seq1;comp23077_c0_seq1;
ko00730	1	16	0.294512	Thiamine metabolism	Metabolism of Cofactors and Vitamins	Metabolism	comp3205_c0_seq1;
ko00970	6	209	0.296674	Aminoacyl-tRNA biosynthesis	Translation	Genetic Information Processing	comp2311_c0_seq1;comp6513_c0_seq1;comp2848_c0_seq8;comp4084_c0_seq2;comp15070_c1_seq3;comp4264_c0_seq2;
ko04130	4	129	0.303161	SNARE interactions in vesicular transport	Folding, Sorting and Degradation	Genetic Information Processing	comp3190_c0_seq1;comp8634_c0_seq1;comp8634_c0_seq4;comp10926_c0_seq2;
ko04131	5	170	0.305041	SNAREs	Folding, Sorting and Degradation	Genetic Information Processing	comp3190_c0_seq1;comp8634_c0_seq1;comp1050_c0_seq5;comp8634_c0_seq4;comp10926_c0_seq2;
ko04010	5	171	0.309256	MAPK signaling pathway	Signal Transduction	Environmental Information Processing	comp220_c0_seq3;comp4403_c1_seq1;comp20473_c0_seq1;comp22320_c0_seq1;comp18217_c0_seq1;
ko00680	9	340	0.313033	Methane metabolism	Energy Metabolism	Metabolism	comp3415_c0_seq3;comp175_c0_seq3;comp3206_c0_seq2;comp9335_c0_seq1;comp7536_c0_seq1;comp12346_c0_seq2;comp2629_c0_seq1;comp5947_c0_seq2;comp11977_c0_seq1;
ko04075	15	599	0.313138	Plant hormone signal transduction	Signal Transduction	Environmental Information Processing	comp6866_c0_seq1;comp7052_c0_seq1;comp4639_c1_seq12;comp3719_c0_seq1;comp5516_c0_seq1;comp8741_c0_seq1;comp7982_c0_seq1;comp12299_c0_seq1;comp19095_c0_seq1;comp2544_c1_seq2;comp8443_c0_seq4;comp5525_c0_seq5;comp43163_c0_seq1;comp8290_c0_seq1;comp41056_c0_seq1;
ko00906	2	53	0.317177	Carotenoid biosynthesis	Metabolism of Terpenoids and Polyketides	Metabolism	comp19544_c0_seq1;comp32312_c0_seq1;
ko00053	4	135	0.332422	Ascorbate and aldarate metabolism	Carbohydrate Metabolism	Metabolism	comp286_c0_seq1;comp775_c0_seq4;comp775_c0_seq2;comp354_c0_seq4;
ko00660	1	19	0.339204	C5-Branched dibasic acid metabolism	Carbohydrate Metabolism	Metabolism	comp4261_c0_seq2;
ko01006	3	96	0.342419	Prenyltransferases	Metabolism of Terpenoids and Polyketides	Metabolism	comp5464_c0_seq5;comp6254_c0_seq7;comp23077_c0_seq1;
ko03410	5	182	0.35603	Base excision repair	Replication and Repair	Genetic Information Processing	comp633_c0_seq2;comp14450_c0_seq5;comp14062_c0_seq3;comp10743_c0_seq10;comp10743_c0_seq11;
ko00945	2	58	0.356625	Stilbenoid, diarylheptanoid and gingerol biosynthesis	Biosynthesis of Other Secondary Metabolites	Metabolism	comp7978_c0_seq3;comp10328_c0_seq4;
ko04912	4	141	0.361815	GnRH signaling pathway	Endocrine System	Organismal Systems	comp5822_c0_seq1;comp202_c0_seq8;comp9537_c0_seq2;comp20473_c0_seq1;
ko00626	2	59	0.364422	Naphthalene degradation	Xenobiotics Biodegradation and Metabolism	Metabolism	comp16447_c0_seq1;comp19172_c0_seq5;
ko00564	7	271	0.367956	Glycerophospholipid metabolism	Lipid Metabolism	Metabolism	comp6262_c0_seq1;comp8861_c0_seq4;comp11353_c0_seq6;comp4034_c0_seq4;comp19852_c0_seq1;comp4285_c0_seq2;comp19144_c0_seq1;
ko00500	13	535	0.369579	Starch and sucrose metabolism	Carbohydrate Metabolism	Metabolism	comp286_c0_seq1;comp1202_c0_seq4;comp1948_c0_seq3;comp9079_c0_seq1;comp2557_c0_seq4;comp10949_c0_seq2;comp4681_c0_seq4;comp10043_c0_seq1;comp10690_c0_seq9;comp1948_c0_seq1;comp9698_c0_seq1;comp19812_c0_seq4;comp39037_c0_seq1;
ko04031	6	234	0.392033	GTP-binding proteins	Signaling Molecules and Interaction	Environmental Information Processing	comp5494_c1_seq1;comp5494_c1_seq3;comp710_c0_seq1;comp5494_c1_seq2;comp5494_c1_seq4;comp4998_c1_seq1;
ko04621	2	64	0.402823	NOD-like receptor signaling pathway	Immune System	Organismal Systems	comp11859_c0_seq1;comp20473_c0_seq1;
ko00020	5	193	0.403062	Citrate cycle (TCA cycle)	Carbohydrate Metabolism	Metabolism	comp784_c0_seq1;comp6101_c0_seq1;comp3967_c0_seq1;comp2335_c0_seq2;comp6713_c0_seq1;
ko04810	7	282	0.406721	Regulation of actin cytoskeleton	Cell Motility	Cellular Processes	comp3679_c0_seq2;comp3983_c0_seq4;comp3679_c0_seq8;comp20473_c0_seq1;comp2486_c0_seq2;comp11465_c0_seq14;comp7674_c0_seq4;
ko00830	2	65	0.410374	Retinol metabolism	Metabolism of Cofactors and Vitamins	Metabolism	comp16447_c0_seq1;comp19172_c0_seq5;
ko00600	2	66	0.417877	Sphingolipid metabolism	Lipid Metabolism	Metabolism	comp17891_c1_seq3;comp15312_c0_seq4;
ko01007	8	331	0.421944	Amino acid related enzymes	Amino Acid Metabolism	Metabolism	comp2311_c0_seq1;comp6513_c0_seq1;comp2848_c0_seq8;comp14001_c0_seq1;comp4084_c0_seq2;comp15070_c1_seq3;comp21384_c0_seq1;comp4264_c0_seq2;
ko00300	2	67	0.425332	Lysine biosynthesis	Amino Acid Metabolism	Metabolism	comp11827_c0_seq6;comp12919_c0_seq12;
ko00627	2	69	0.44009	Aminobenzoate degradation	Xenobiotics Biodegradation and Metabolism	Metabolism	comp7978_c0_seq3;comp10328_c0_seq4;
ko04122	1	27	0.445051	Sulfur relay system	Folding, Sorting and Degradation	Genetic Information Processing	comp18831_c0_seq1;
ko04964	1	27	0.445051	Proximal tubule bicarbonate reclamation	Excretory System	Organismal Systems	comp784_c0_seq1;
ko00340	3	114	0.446944	Histidine metabolism	Amino Acid Metabolism	Metabolism	comp14001_c0_seq1;comp5568_c0_seq3;comp5568_c0_seq9;
ko04070	6	249	0.44948	Phosphatidylinositol signaling system	Signal Transduction	Environmental Information Processing	comp5822_c0_seq1;comp6262_c0_seq1;comp202_c0_seq8;comp9537_c0_seq2;comp5230_c0_seq3;comp19144_c0_seq1;
ko00510	4	161	0.458643	N-Glycan biosynthesis	Glycan Biosynthesis and Metabolism	Metabolism	comp2438_c0_seq5;comp2438_c0_seq15;comp1814_c0_seq6;comp2438_c0_seq10;
ko04630	1	29	0.468755	Jak-STAT signaling pathway	Signal Transduction	Environmental Information Processing	comp2736_c1_seq1;
ko00960	1	29	0.468755	Tropane, piperidine and pyridine alkaloid biosynthesis	Biosynthesis of Other Secondary Metabolites	Metabolism	comp14001_c0_seq1;
ko04120	11	484	0.472443	Ubiquitin mediated proteolysis	Folding, Sorting and Degradation	Genetic Information Processing	comp2501_c0_seq12;comp7023_c0_seq5;comp14691_c0_seq1;comp3144_c0_seq2;comp3979_c1_seq7;comp9608_c0_seq1;comp2501_c0_seq5;comp2501_c0_seq3;comp9535_c0_seq17;comp2501_c0_seq8;comp1440_c0_seq18;
ko04975	1	30	0.480226	Fat digestion and absorption	Digestive System	Organismal Systems	comp21384_c0_seq1;
ko04910	8	352	0.49006	Insulin signaling pathway	Endocrine System	Organismal Systems	comp5822_c0_seq1;comp9335_c0_seq1;comp202_c0_seq8;comp9537_c0_seq2;comp20473_c0_seq1;comp7610_c0_seq16;comp8754_c0_seq5;comp40317_c0_seq1;
ko04660	2	77	0.496938	T cell receptor signaling pathway	Immune System	Organismal Systems	comp4403_c1_seq1;comp20473_c0_seq1;
ko04350	3	125	0.50754	TGF-beta signaling pathway	Signal Transduction	Environmental Information Processing	comp9812_c0_seq5;comp20473_c0_seq1;comp2736_c1_seq1;
ko03013	16	733	0.516034	RNA transport	Translation	Genetic Information Processing	comp4372_c0_seq2;comp4660_c0_seq1;comp7223_c0_seq2;comp7223_c0_seq1;comp10836_c1_seq1;comp617_c1_seq3;comp27139_c0_seq1;comp27175_c0_seq1;comp29066_c0_seq1;comp27572_c0_seq1;comp9211_c0_seq2;comp4312_c0_seq3;comp4312_c0_seq4;comp12860_c0_seq1;comp10836_c1_seq3;comp26532_c0_seq2;
ko00360	4	177	0.532364	Phenylalanine metabolism	Amino Acid Metabolism	Metabolism	comp2629_c0_seq1;comp14001_c0_seq1;comp21384_c0_seq1;comp11977_c0_seq1;
ko03070	1	35	0.533977	Bacterial secretion system	Membrane Transport	Environmental Information Processing	comp2122_c0_seq7;
ko04040	4	178	0.53681	Ion channels	Signaling Molecules and Interaction	Environmental Information Processing	comp6367_c0_seq1;comp4450_c1_seq3;comp6637_c0_seq3;comp25421_c0_seq1;
ko04650	2	83	0.53709	Natural killer cell mediated cytotoxicity	Immune System	Organismal Systems	comp4403_c1_seq1;comp20473_c0_seq1;
ko00010	10	462	0.539887	Glycolysis / Gluconeogenesis	Carbohydrate Metabolism	Metabolism	comp9335_c0_seq1;comp3967_c0_seq1;comp7536_c0_seq1;comp12346_c0_seq2;comp2557_c0_seq4;comp1882_c0_seq6;comp10986_c0_seq1;comp13134_c0_seq1;comp16447_c0_seq1;comp19172_c0_seq5;
ko04013	1	37	0.553891	MAPK signaling pathway - fly	Signal Transduction	Environmental Information Processing	comp20473_c0_seq1;
ko04140	2	86	0.556323	Regulation of autophagy	Transport and Catabolism	Cellular Processes	comp2667_c0_seq4;comp14076_c0_seq10;
ko00770	2	86	0.556323	Pantothenate and CoA biosynthesis	Metabolism of Cofactors and Vitamins	Metabolism	comp4261_c0_seq2;comp20918_c1_seq6;
ko04370	2	87	0.562607	VEGF signaling pathway	Signal Transduction	Environmental Information Processing	comp4403_c1_seq1;comp20473_c0_seq1;
ko02010	2	87	0.562607	ABC transporters	Membrane Transport	Environmental Information Processing	comp55433_c0_seq1;comp32329_c0_seq1;
ko00521	1	38	0.563528	Streptomycin biosynthesis	Biosynthesis of Other Secondary Metabolites	Metabolism	comp2557_c0_seq4;
ko03040	13	615	0.568744	Spliceosome	Transcription	Genetic Information Processing	comp220_c0_seq3;comp10836_c1_seq1;comp617_c1_seq3;comp3992_c0_seq6;comp3150_c0_seq5;comp3554_c0_seq2;comp3497_c0_seq6;comp7698_c0_seq7;comp9566_c0_seq16;comp22320_c0_seq1;comp7698_c0_seq12;comp18217_c0_seq1;comp10836_c1_seq3;
ko04062	2	88	0.568827	Chemokine signaling pathway	Immune System	Organismal Systems	comp20473_c0_seq1;comp7674_c0_seq4;
ko04960	1	39	0.572956	Aldosterone-regulated sodium reabsorption	Excretory System	Organismal Systems	comp20473_c0_seq1;
ko04210	2	90	0.581074	Apoptosis	Cell Growth and Death	Cellular Processes	comp4403_c1_seq1;comp4316_c0_seq7;
ko00061	2	90	0.581074	Fatty acid biosynthesis	Lipid Metabolism	Metabolism	comp6164_c0_seq1;comp7610_c0_seq16;
ko04962	1	40	0.582182	Vasopressin-regulated water reabsorption	Excretory System	Organismal Systems	comp8110_c0_seq1;
ko04620	2	91	0.587102	Toll-like receptor signaling pathway	Immune System	Organismal Systems	comp4316_c0_seq7;comp20473_c0_seq1;
ko01001	19	909	0.58888	Protein kinases	Enzyme Families	Metabolism	comp6866_c0_seq1;comp10348_c0_seq2;comp3719_c0_seq1;comp961_c2_seq1;comp5516_c0_seq1;comp9571_c0_seq13;comp4174_c0_seq1;comp4316_c0_seq7;comp6538_c0_seq1;comp8358_c0_seq11;comp5448_c0_seq1;comp20626_c0_seq1;comp2544_c1_seq2;comp20473_c0_seq1;comp8358_c0_seq17;comp7692_c0_seq2;comp8358_c0_seq10;comp12384_c0_seq8;comp5525_c0_seq5;
ko04090	2	92	0.593065	Cellular antigens	Signaling Molecules and Interaction	Environmental Information Processing	comp55433_c0_seq1;comp32329_c0_seq1;
ko04662	2	95	0.610567	B cell receptor signaling pathway	Immune System	Organismal Systems	comp4403_c1_seq1;comp20473_c0_seq1;
ko00330	5	246	0.614776	Arginine and proline metabolism	Amino Acid Metabolism	Metabolism	comp392_c1_seq1;comp1061_c0_seq1;comp12966_c0_seq1;comp21384_c0_seq1;comp16680_c0_seq1;
ko00650	2	96	0.616272	Butanoate metabolism	Carbohydrate Metabolism	Metabolism	comp3967_c0_seq1;comp4261_c0_seq2;
ko04360	2	96	0.616272	Axon guidance	Development	Organismal Systems	comp4403_c1_seq1;comp20473_c0_seq1;
ko04320	1	44	0.617138	Dorso-ventral axis formation	Development	Organismal Systems	comp20473_c0_seq1;
ko00561	4	198	0.6209	Glycerolipid metabolism	Lipid Metabolism	Metabolism	comp6262_c0_seq1;comp8306_c0_seq2;comp4034_c0_seq4;comp19144_c0_seq1;
ko04510	3	148	0.621848	Focal adhesion	Cell Communication	Cellular Processes	comp3983_c0_seq4;comp20473_c0_seq1;comp2486_c0_seq2;
ko04011	1	45	0.625411	MAPK signaling pathway - yeast	Signal Transduction	Environmental Information Processing	comp2089_c0_seq2;
ko00983	1	45	0.625411	Drug metabolism - other enzymes	Xenobiotics Biodegradation and Metabolism	Metabolism	comp8498_c1_seq2;
ko00400	2	99	0.633003	Phenylalanine, tyrosine and tryptophan biosynthesis	Amino Acid Metabolism	Metabolism	comp14001_c0_seq1;comp21384_c0_seq1;
ko02020	1	46	0.633506	Two-component system	Signal Transduction	Environmental Information Processing	comp13759_c0_seq1;
ko04112	1	48	0.649176	Cell cycle - Caulobacter	Cell Growth and Death	Cellular Processes	comp1664_c0_seq4;
ko00790	1	48	0.649176	Folate biosynthesis	Metabolism of Cofactors and Vitamins	Metabolism	comp18831_c0_seq1;
ko00903	2	106	0.669816	Limonene and pinene degradation	Metabolism of Terpenoids and Polyketides	Metabolism	comp7978_c0_seq3;comp10328_c0_seq4;
ko04972	1	51	0.671436	Pancreatic secretion	Digestive System	Organismal Systems	comp1279_c1_seq1;
ko00480	5	264	0.675998	Glutathione metabolism	Metabolism of Other Amino Acids	Metabolism	comp775_c0_seq4;comp976_c0_seq3;comp775_c0_seq2;comp354_c0_seq4;comp8824_c0_seq1;
ko03012	7	366	0.677958	Translation factors	Translation	Genetic Information Processing	comp1200_c0_seq1;comp4660_c0_seq1;comp7223_c0_seq2;comp7223_c0_seq1;comp4312_c0_seq3;comp4312_c0_seq4;comp26532_c0_seq2;
ko04330	1	52	0.678539	Notch signaling pathway	Signal Transduction	Environmental Information Processing	comp2736_c1_seq1;
ko04380	1	54	0.692287	Osteoclast differentiation	Development	Organismal Systems	comp20473_c0_seq1;
ko04121	23	1165	0.699723	Ubiquitin system	Folding, Sorting and Degradation	Genetic Information Processing	comp5409_c0_seq10;comp4069_c0_seq5;comp2501_c0_seq12;comp22_c0_seq13;comp2667_c0_seq4;comp7023_c0_seq5;comp14691_c0_seq1;comp3144_c0_seq2;comp3979_c1_seq7;comp9608_c0_seq1;comp8030_c0_seq1;comp10944_c0_seq1;comp2501_c0_seq5;comp2501_c0_seq3;comp17661_c0_seq1;comp9535_c0_seq17;comp2501_c0_seq8;comp15894_c0_seq2;comp1440_c0_seq18;comp26835_c0_seq1;comp15735_c0_seq9;comp10068_c0_seq3;comp14076_c0_se…
ko04664	1	57	0.711818	Fc epsilon RI signaling pathway	Immune System	Organismal Systems	comp20473_c0_seq1;
ko03110	15	781	0.713399	Chaperones and folding catalysts	Folding, Sorting and Degradation	Genetic Information Processing	comp220_c0_seq3;comp2684_c0_seq2;comp614_c0_seq2;comp6149_c0_seq3;comp7023_c0_seq5;comp1664_c0_seq4;comp4837_c0_seq6;comp3261_c0_seq3;comp2730_c0_seq3;comp12452_c0_seq1;comp11859_c0_seq1;comp10046_c0_seq1;comp4353_c0_seq1;comp22320_c0_seq1;comp18217_c0_seq1;
ko03430	2	117	0.721566	Mismatch repair	Replication and Repair	Genetic Information Processing	comp1866_c0_seq5;comp10851_c0_seq2;
ko03015	9	488	0.728698	mRNA surveillance pathway	Translation	Genetic Information Processing	comp1200_c0_seq1;comp3639_c0_seq2;comp10836_c1_seq1;comp617_c1_seq3;comp13448_c0_seq1;comp27572_c0_seq1;comp1416_c0_seq11;comp13599_c0_seq1;comp10836_c1_seq3;
ko03041	24	1242	0.740805	Spliceosome	Transcription	Genetic Information Processing	comp55_c0_seq1;comp310_c0_seq2;comp220_c0_seq3;comp179_c1_seq1;comp2203_c0_seq1;comp4429_c0_seq1;comp7023_c0_seq5;comp9265_c1_seq10;comp2026_c1_seq12;comp10836_c1_seq1;comp9265_c1_seq13;comp617_c1_seq3;comp3992_c0_seq6;comp27572_c0_seq1;comp3150_c0_seq5;comp3554_c0_seq2;comp3497_c0_seq6;comp7698_c0_seq7;comp9566_c0_seq16;comp22320_c0_seq1;comp7698_c0_seq12;comp18217_c0_seq1;comp10836_c1_seq3;comp…
ko04730	1	64	0.752714	Long-term depression	Nervous System	Organismal Systems	comp20473_c0_seq1;
ko00982	2	126	0.758671	Drug metabolism - cytochrome P450	Xenobiotics Biodegradation and Metabolism	Metabolism	comp16447_c0_seq1;comp19172_c0_seq5;
ko00130	1	67	0.768418	Ubiquinone and other terpenoid-quinone biosynthesis	Metabolism of Cofactors and Vitamins	Metabolism	comp26988_c0_seq1;
ko00511	1	68	0.773428	Other glycan degradation	Glycan Biosynthesis and Metabolism	Metabolism	comp15312_c0_seq4;
ko00980	2	130	0.773745	Metabolism of xenobiotics by cytochrome P450	Xenobiotics Biodegradation and Metabolism	Metabolism	comp16447_c0_seq1;comp19172_c0_seq5;
ko00625	2	131	0.777383	Chloroalkane and chloroalkene degradation	Xenobiotics Biodegradation and Metabolism	Metabolism	comp16447_c0_seq1;comp19172_c0_seq5;
ko04712	2	134	0.787991	Circadian rhythm - plant	Environmental Adaptation	Organismal Systems	comp14681_c0_seq1;comp10348_c0_seq2;
ko04530	2	138	0.801442	Tight junction	Cell Communication	Cellular Processes	comp3983_c0_seq4;comp2486_c0_seq2;
ko00630	2	142	0.814132	Glyoxylate and dicarboxylate metabolism	Carbohydrate Metabolism	Metabolism	comp784_c0_seq1;comp6101_c0_seq1;
ko04146	4	263	0.821787	Peroxisome	Transport and Catabolism	Cellular Processes	comp175_c0_seq3;comp4820_c0_seq1;comp8711_c0_seq1;comp15023_c0_seq1;
ko00941	1	80	0.825746	Flavonoid biosynthesis	Biosynthesis of Other Secondary Metabolites	Metabolism	comp1418_c0_seq1;
ko00670	1	80	0.825746	One carbon pool by folate	Metabolism of Cofactors and Vitamins	Metabolism	comp5947_c0_seq2;
ko03400	14	824	0.853426	DNA repair and recombination proteins	Replication and Repair	Genetic Information Processing	comp633_c0_seq2;comp14691_c0_seq1;comp21471_c0_seq3;comp2954_c0_seq5;comp14450_c0_seq5;comp14062_c0_seq3;comp1866_c0_seq5;comp10743_c0_seq10;comp25873_c0_seq1;comp6660_c0_seq1;comp21471_c0_seq1;comp10851_c0_seq2;comp10743_c0_seq11;comp1604_c6_seq9;
ko04012	1	88	0.85374	ErbB signaling pathway	Signal Transduction	Environmental Information Processing	comp20473_c0_seq1;
ko04150	2	160	0.86269	mTOR signaling pathway	Signal Transduction	Environmental Information Processing	comp20473_c0_seq1;comp8754_c0_seq5;
ko00920	1	92	0.866006	Sulfur metabolism	Energy Metabolism	Metabolism	comp15077_c0_seq1;
ko00640	2	165	0.873955	Propanoate metabolism	Carbohydrate Metabolism	Metabolism	comp6164_c0_seq1;comp7610_c0_seq16;
ko04114	5	351	0.877786	Oocyte meiosis	Cell Growth and Death	Cellular Processes	comp5822_c0_seq1;comp4403_c1_seq1;comp202_c0_seq8;comp9537_c0_seq2;comp20473_c0_seq1;
ko01004	3	235	0.885021	Lipid biosynthesis proteins	Lipid Metabolism	Metabolism	comp8861_c0_seq4;comp11353_c0_seq6;comp4034_c0_seq4;
ko04666	3	242	0.896546	Fc gamma R-mediated phagocytosis	Immune System	Organismal Systems	comp20473_c0_seq1;comp11465_c0_seq14;comp7674_c0_seq4;
ko00260	2	180	0.902838	Glycine, serine and threonine metabolism	Amino Acid Metabolism	Metabolism	comp11827_c0_seq6;comp5947_c0_seq2;
ko04914	2	183	0.90782	Progesterone-mediated oocyte maturation	Endocrine System	Organismal Systems	comp11859_c0_seq1;comp20473_c0_seq1;
ko00040	2	187	0.914091	Pentose and glucuronate interconversions	Carbohydrate Metabolism	Metabolism	comp286_c0_seq1;comp39037_c0_seq1;
ko00565	1	117	0.922527	Ether lipid metabolism	Lipid Metabolism	Metabolism	comp8861_c0_seq4;
ko00310	1	120	0.92746	Lysine degradation	Amino Acid Metabolism	Metabolism	comp2335_c0_seq2;
ko00410	1	136	0.948936	beta-Alanine metabolism	Metabolism of Other Amino Acids	Metabolism	comp3778_c1_seq1;
ko00071	2	217	0.949829	Fatty acid metabolism	Lipid Metabolism	Metabolism	comp16447_c0_seq1;comp19172_c0_seq5;
ko00460	1	137	0.950045	Cyanoamino acid metabolism	Metabolism of Other Amino Acids	Metabolism	comp5947_c0_seq2;
ko00910	1	139	0.952191	Nitrogen metabolism	Energy Metabolism	Metabolism	comp11053_c0_seq7;
ko03440	1	141	0.954244	Homologous recombination	Replication and Repair	Genetic Information Processing	comp1866_c0_seq5;
ko03009	9	674	0.956753	Ribosome Biogenesis	Translation	Genetic Information Processing	comp220_c0_seq3;comp1348_c0_seq2;comp1348_c0_seq11;comp1348_c0_seq9;comp2262_c0_seq1;comp3992_c0_seq6;comp22320_c0_seq1;comp18217_c0_seq1;comp19491_c0_seq6;
ko03320	1	145	0.958092	PPAR signaling pathway	Endocrine System	Organismal Systems	comp22_c0_seq13;
ko00230	5	449	0.966946	Purine metabolism	Nucleotide Metabolism	Metabolism	comp1439_c0_seq1;comp2557_c0_seq4;comp10986_c0_seq1;comp13134_c0_seq1;comp2768_c0_seq1;
ko00380	1	157	0.967803	Tryptophan metabolism	Amino Acid Metabolism	Metabolism	comp175_c0_seq3;
ko04115	1	160	0.969858	p53 signaling pathway	Cell Growth and Death	Cellular Processes	comp9608_c0_seq1;
ko00250	1	169	0.975268	Alanine, aspartate and glutamate metabolism	Amino Acid Metabolism	Metabolism	comp21384_c0_seq1;
ko03030	1	171	0.976333	DNA replication	Replication and Repair	Genetic Information Processing	comp1866_c0_seq5;
ko04310	2	275	0.982925	Wnt signaling pathway	Signal Transduction	Environmental Information Processing	comp4403_c1_seq1;comp2736_c1_seq1;
ko00940	2	297	0.988771	Phenylpropanoid biosynthesis	Biosynthesis of Other Secondary Metabolites	Metabolism	comp2629_c0_seq1;comp11977_c0_seq1;
ko00562	1	206	0.989046	Inositol phosphate metabolism	Carbohydrate Metabolism	Metabolism	comp5230_c0_seq3;
ko04111	2	314	0.991905	Cell cycle - yeast	Cell Growth and Death	Cellular Processes	comp276_c0_seq7;comp2886_c0_seq3;
ko03018	4	491	0.994149	RNA degradation	Folding, Sorting and Degradation	Genetic Information Processing	comp5216_c0_seq4;comp12018_c0_seq1;comp27572_c0_seq1;comp5439_c0_seq4;
ko00240	2	375	0.997547	Pyrimidine metabolism	Nucleotide Metabolism	Metabolism	comp8498_c1_seq2;comp3368_c0_seq1;
ko04110	2	396	0.998383	Cell cycle	Cell Growth and Death	Cellular Processes	comp9812_c0_seq5;comp2736_c1_seq1;
ko03036	14	1296	0.999103	Chromosome	Replication and Repair	Genetic Information Processing	comp4097_c1_seq2;comp633_c0_seq2;comp3983_c0_seq4;comp19941_c0_seq1;comp8925_c0_seq3;comp20473_c0_seq1;comp2486_c0_seq2;comp6310_c2_seq12;comp15894_c0_seq2;comp5669_c0_seq3;comp2736_c1_seq1;comp5669_c0_seq8;comp12392_c0_seq1;comp6337_c0_seq1;
ko00190	3	608	0.999844	Oxidative phosphorylation	Energy Metabolism	Metabolism	comp13759_c0_seq1;comp1192_c0_seq7;comp28916_c0_seq1;
ko03011	4	698	0.999848	Ribosome	Translation	Genetic Information Processing	comp423_c0_seq2;comp910_c0_seq4;comp1461_c0_seq5;comp2771_c0_seq2;
ko03010	4	698	0.999848	Ribosome	Translation	Genetic Information Processing	comp423_c0_seq2;comp910_c0_seq4;comp1461_c0_seq5;comp2771_c0_seq2;
ko03008	1	450	0.999951	Ribosome biogenesis in eukaryotes	Translation	Genetic Information Processing	comp3992_c0_seq6;
ko03032	1	516	0.999989	DNA replication proteins	Replication and Repair	Genetic Information Processing	comp1866_c0_seq5;
