# Supplementary material for: Global transcriptome profiles of Camellia sinensis during cold acclimation
Source: BMC Genomics. 2013 Jun 22;14:415. doi: 10.1186/1471-2164-14-415 (PMC3701547; doi:10.1186/1471-2164-14-415)
Supplement: Additional file 6 — List of designed primers for quantitative RT-PCR. [file 1471-2164-14-415-S6.xlsx]

## Sheet: Sheet1
Primer ID	Unigene ID	Function	Primer sequence
CAT-S	comp175_c0_seq3	catalase	AGGCACCGTCTTGGACCTAACTAT
CAT-A			AATGATGACCTTATCACGCCTTCC
TLP-S	comp226_c0_seq1	Thaumatin-like protein	GTCTTGGACCGTCAATGTGAACCC
TLP-A			TACCGTAGCCTTGGCACTGGAGGA
APD-S	comp775_c0_seq4	ascorbate peroxidase	CTATTGACAAAGCCAAGAGGAAGC
APD-A			AGTAATTTCAACGGCAACAACACC
ERDSP-S	comp1158_c0_seq1	Early-responsive to dehydration stress protein	TACTTTGCCCTTGGTTGGCTTGTC
ERDSP-A			TTACTTCCATGTTCGGCGTTTCCT
EBPL-S	comp1440_c0_seq18	E3 ubiquitin-protein ligase	GCCGAACTGAGTCTGGGTCATTAA
EBPL-A			GCCGTATAACAAGTACGTCGCCTA
bHLH-S	comp2292_c0_seq3	bHLH protein	TCTATGGGTTTAATCGAAGTATCAC
bHLH-A			TAAGCTACTACAGGCATCCTCACC
MYB-S	comp4002_c0_seq1	MYB	ACCTCCCTCACCCTATCCTTACCC
MYB-A			TCTTCACCACTGCGTTCCTAATCG
PLC-S	comp5230_c0_seq3	phospholipase C family protein	AACTAGAAGCACCTAAATACAAGCG
PLC-A			GAACCTCACAAGATCAGCACCATA
D6D-S	comp5817_c0_seq1	delta-6-desaturase	CAGGCGATCTATGGATTTCTATTC
D6D-A			CAAACAAGATGAACCCAAATGCTA
AQU-S	comp6367_c0_seq1	aquaporin PIP2-1	GAGGTCGCACCAGGATACAACAAG
AQU-A			GTAAATGACAGCAGCACCGAAACT
ABAR-S	comp7052_c0_seq1	abscisic acid receptor	GATGCAATCTTCAATCGCTCGCTCAG
ABAR-A			CATCTCCAGGGAGGGCACATTCGT
SHK-S	comp7982_c0_seq1	sensor histidine kinase	AAAATGTTGCCAGCCACCTTCAGA
SHK-A			TGGTTTCCACGGGCGTTGTTCACT
WRKY-S	comp9741_c1_seq4	DNA binding protein WRKY2	CAGATGCCTCCCTCTATGCCAGAC
WRKY-A			ATATTCACTGCCCTTCACCTGCTT
HSP-S	comp18217_c0_seq1	heat shock protein 70	AACAAAATCACCATCACCAACGACA
HSP-A			CAAGCTGGTTCCCATCTAGCCACTG
ABAH-S	comp19544_c0_seq1	(+)-abscisic acid 8'-hydroxylase	CGGCACGGAAGAGGCTAAGTAAGA
ABAH-A			GAAGTTTCGGGTCGTCATGGAGGT
bZIP-S	comp20473_c0_seq1	basic leucine zipper protein	ACAATGTCAACCCTGAAACAGACC
bZIP-A			ATTTAACCCAGTAATCTTGAGGAG
T6PS-S	comp33768_c0_seq2	trehalose-6-phosphate synthase	GATGCGTTCTGCTGTTATGGATGT
T6PS-A			CGTTAGTCTTATCGACGAGGGTTC
POD-S	comp7372_c0_seq2	Class III peroxidase	CCCGAGATTCAGTCGTCGCTTTGA
POD-A			ACCTCCAGTGCTGGGACAGTTTGC
14302-S	comp14302_c0_seq1	unnamed protein product	GCTCCTTCAAAATCAAATCTTCCTC
14302-A			CCTCCAGTTTCTCCATCCACCTC
4002-S	comp4002_c0_seq1	hypothetical protein	CTCCCTCACCCTATCCTTACCC
4002-A			CTGTTTCTCACCAATCGCCG
12379-S	comp12379_c0_seq3	unnamed protein product	GAGGCGTTCTTGTTGTCTCAAATGC
12379-A			ACATAGCCTCCCTGGTTTTCAATCC
23513-S	comp23513_c0_seq1	conserved hypothetical protein	CCACTGCCGTTTACTGGACTAT
23513-A			TGTATGTTGTTGACCTTATGAGCC
1044-S	comp1044_c0_seq1	hypothetical protein	TCAACAAGTTGCCGGAGGAC
1044-A			CCAGCGGTGAGAGCATTACC
13761-S	comp13761_c0_seq2	unnamed protein product	CTGAGAAGAAGTATGGCTCTGTTAG
13761-A			GCTTATGTAGGGCTTGGGGTTTTGA
8095-S	comp8095_c0_seq1	unnamed protein product	GCTTCAATCTCTCTCCAACAAACC
8095-A			AAGCCAGATATGCAAGAGAAGATTC
6467-S	comp6467_c1_seq1	conserved hypothetical protein	GGAGTGGGTTTGGCATCAGA
6467-A			CGGCAGTCAACTATTGTCCTTT
13967-S	comp13967_c0_seq1	unnamed protein product	GCGAATCAATGGCGATACTC
13967-A			GAAAGGCTCAGAAATCCAACGA
13822-S	comp13822_c0_seq1	No_hits	TCAGGGTCTTCACAGGCATTG
13822-A			CAGGGTTGTGAATTGAGCTAGG
18S-S		18S RNA	TCTCAACCATAAACGATGCCGACCAG
18S-A			TTTCAGCCTTGCGACCATACTCCC
